# Supplementary material for: Ribosome Profiling Reveals HSP90 Inhibitor Effects on Stage-Specific Protein Synthesis in Leishmania donovani
Source: mSystems. 2018 Nov 20;3(6):e00214-18. doi: 10.1128/mSystems.00214-18 (PMC6247020; doi:10.1128/mSystems.00214-18)
Supplement: TABLE S1 [file sys006182293st1.xlsx]

## Sheet: Table S1
Ribosome profiling	WT-RAD	WT+RAD	HSP90rr+RAD	sum	mean
total number of reads	24735584	45190004	28464705	98390293
nº of CDS-aligned reads	7808717	15275687	9423870	32508274
% of CDS-aligned reads	0.315688	0.338032	0.331072		0.328264
nº of reads aligned to rRNA genes	15319162	27157636	17240558	59717356
Median of RFP reads/CDS	36	113	61
CDSs covered [%]	97.1	98.1	97.5
RNA-seq	WT-RAD	WT+RAD	HSP90rr+RAD	sum	mean
total number of reads	11845316	16406169	13908596	1.40534e+07
nº of CDS-aligned reads	3575238	4395816	4589378	4.18681e+06
% of CDS-aligned reads	0.301827	0.267937	0.329967		0.29991
nº of reads aligned to rRNA genes	3833174	3863532	3547250	3.74799e+06
Median of RNA reads/CDS	22	26	25
CDSs covered [%]	98.9	99.1	99.2
