# Supplementary material for: Ribosome Profiling Reveals HSP90 Inhibitor Effects on Stage-Specific Protein Synthesis in Leishmania donovani
Source: mSystems. 2018 Nov 20;3(6):e00214-18. doi: 10.1128/mSystems.00214-18 (PMC6247020; doi:10.1128/mSystems.00214-18)
Supplement: TABLE S2 [file sys006182293st2.xls]

## Sheet: Table S2_Ribotaper_WT-RAD
[Gene ID]	[Product Description]	CDS length [nt]	P sites/CDS	normalised P sites/CDS	RNA sites/CDS	normalised RNA sites	TE	Log2 TE
LinJ.01.0010	Protein of unknown function (DUF2946), putative	1002	16	0.444444	9	0.409091	1.08642	0.119582
LinJ.01.0020	Endonuclease/Exonuclease/phosphatase family, putative	1635	25	0.694444	16	0.727273	0.954861	-0.0666372
LinJ.01.0030	Kinesin-13 1, putative	2022	107	2.97222	24	1.09091	2.72454	1.44601
LinJ.01.0040	hypothetical protein, unknown function	561	2	0.0555556	7	0.318182	0.174603	-2.51785
LinJ.01.0050	carboxylase, putative	1998	18	0.5	7	0.318182	1.57143	0.652077
LinJ.01.0060	hypothetical protein, conserved	750	18	0.5	9	0.409091	1.22222	0.289507
LinJ.01.0070	BSD domain containing protein, putative	1740	23	0.638889	10	0.454545	1.40556	0.49114
LinJ.01.0080	hypothetical protein, conserved	714	17	0.472222	15	0.681818	0.692593	-0.529921
LinJ.01.0090	UMP-CMP kinase, mitochondrial, putative	819	5	0.138889	8	0.363636	0.381944	-1.38857
LinJ.01.0100	Glycosyl transferase family 11, putative	957	6	0.166667	11	0.5	0.333333	-1.58496
LinJ.01.0110	monothiol glutaredoxin, putative	588	28	0.777778	19	0.863636	0.900585	-0.151066
LinJ.01.0120	hypothetical protein, conserved	1974	23	0.638889	11	0.5	1.27778	0.353637
LinJ.01.0130	hypothetical protein, conserved	1095	15	0.416667	5	0.227273	1.83333	0.874469
LinJ.01.0140	hypothetical protein, conserved	249	13	0.361111	0	0	#DIV/0!	#DIV/0!
LinJ.01.0150	hypothetical protein, conserved	351	13	0.361111	15	0.681818	0.52963	-0.916944
LinJ.01.0160	LSM domain containing protein, putative	243	2	0.0555556	8	0.363636	0.152778	-2.71049
LinJ.01.0170	hypothetical protein, conserved	1374	22	0.611111	19	0.863636	0.707602	-0.498989
LinJ.01.0180	CLC-type chloride channel, putative	2313	70	1.94444	27	1.22727	1.58436	0.663902
LinJ.01.0190	hypothetical protein, conserved	624	12	0.333333	13	0.590909	0.564103	-0.825971
LinJ.01.0200	Low molecular weight phosphotyrosine protein phosphatase, putative	912	20	0.555556	18	0.818182	0.679012	-0.55849
LinJ.01.0210	CUE domain/Domain of unknown function (DUF1771)/Smr domain containing protein, putative	2697	27	0.75	13	0.590909	1.26923	0.343954
LinJ.01.0220	cyclophilin 12, putative	1005	51	1.41667	11	0.5	2.83333	1.5025
LinJ.01.0230	hypothetical protein, conserved	693	19	0.527778	13	0.590909	0.893162	-0.163006
LinJ.01.0240	DNA excision/repair protein SNF2, putative	2331	76	2.11111	44	2	1.05556	0.0780025
LinJ.01.0250	Right handed beta helix region, putative	2790	12	0.333333	19	0.863636	0.385965	-1.37346
LinJ.01.0260	Calmodulin-binding, putative	846	25	0.694444	12	0.545455	1.27315	0.3484
LinJ.01.0270	thioredoxin, putative	324	14	0.388889	10	0.454545	0.855556	-0.225067
LinJ.01.0280	pseudouridylate synthase-like protein	1242	31	0.861111	16	0.727273	1.18403	0.243703
LinJ.01.0290	hypothetical protein, conserved	519	22	0.611111	10	0.454545	1.34444	0.42701
LinJ.01.0300	4F5 protein family, putative	180	45	1.25	26	1.18182	1.05769	0.08092
LinJ.01.0310	acidocalcisomal exopolyphosphatase, putative	1164	75	2.08333	38	1.72727	1.20614	0.270398
LinJ.01.0320	hypothetical protein, conserved	432	12	0.333333	2	0.0909091	3.66667	1.87447
LinJ.01.0330	poly(A) export protein, putative	924	60	1.66667	12	0.545455	3.05556	1.61143
LinJ.01.0340	hypothetical protein, conserved	633	28	0.777778	12	0.545455	1.42593	0.511899
LinJ.01.0350	Mitochondrial pyruvate carrier 1	294	100	2.77778	16	0.727273	3.81944	1.93336
LinJ.01.0360	hypothetical protein, conserved	777	15	0.416667	6	0.272727	1.52778	0.611435
LinJ.01.0370	hypothetical protein, conserved	2247	64	1.77778	33	1.5	1.18519	0.245112
LinJ.01.0380	hypothetical protein, conserved	570	4	0.111111	12	0.545455	0.203704	-2.29546
LinJ.01.0390	Protein of unknown function (DUF788), putative	567	26	0.722222	14	0.636364	1.13492	0.182591
LinJ.01.0400	Dyggve-Melchior-Clausen syndrome protein, putative	2451	21	0.583333	20	0.909091	0.641667	-0.640104
LinJ.01.0410	hypothetical protein, conserved	2466	28	0.777778	15	0.681818	1.14074	0.189971
LinJ.01.0420	hypothetical protein, conserved	1914	2	0.0555556	8	0.363636	0.152778	-2.71049
LinJ.01.0430	ribosomal protein S7, putative	603	1299	36.0833	216	9.81818	3.67515	1.8778
LinJ.01.0440	ribosomal protein S7, putative	603	216	6	165	7.5	0.8	-0.321928
LinJ.01.0450	Ring finger domain/Zn-finger in ubiquitin-hydrolases and other protein, putative	2235	8	0.222222	11	0.5	0.444444	-1.16993
LinJ.01.0460	Protein of unknown function (DUF791), putative	1767	139	3.86111	51	2.31818	1.66558	0.736022
LinJ.01.0470	nicotinamidase	657	114	3.16667	26	1.18182	2.67949	1.42196
LinJ.01.0480	conserved protein	4317	463	12.8611	201	9.13636	1.40768	0.493323
LinJ.01.0490	fatty acyl CoA syntetase 1, putative	2091	209	5.80556	88	4	1.45139	0.537434
LinJ.01.0500	hypothetical protein, conserved	1080	117	3.25	42	1.90909	1.70238	0.767554
LinJ.01.0510	long-chain-fatty-acid-CoA ligase, putative	2097	284	7.88889	103	4.68182	1.68501	0.752753
LinJ.01.0520	fatty acyl CoA synthetase 2, putative	2124	77	2.13889	22	1	2.13889	1.09686
LinJ.01.0530	fatty acyl CoA synthetase 2, putative	240	1	0.0277778	11	0.5	0.0555556	-4.16993
LinJ.01.0540	long-chain-fatty-acid-CoA ligase, putative	2148	937	26.0278	164	7.45455	3.49153	1.80386
LinJ.01.0550	long-chain-fatty-acid-CoA ligase, putative	4857	33	0.916667	77	3.5	0.261905	-1.93289
LinJ.01.0560	hypothetical protein, conserved	2046	73	2.02778	39	1.77273	1.14387	0.193929
LinJ.01.0570	hypothetical protein, conserved	864	9	0.25	4	0.181818	1.375	0.459432
LinJ.01.0580	pre-mRNA processing factor 3 (PRP3)/Protein of unknown function (DUF1115), putative	1869	13	0.361111	29	1.31818	0.273946	-1.86803
LinJ.01.0590	tricarboxylate carrier, putative	981	109	3.02778	52	2.36364	1.28098	0.357251
LinJ.01.0600	hypothetical protein, conserved	2895	71	1.97222	63	2.86364	0.688713	-0.538026
LinJ.01.0610	KREL1	1275	81	2.25	30	1.36364	1.65	0.722466
LinJ.01.0620	Rab-GTPase-TBC domain containing protein, putative	5454	38	1.05556	147	6.68182	0.157974	-2.66224
LinJ.01.0630	DNA-damage inducible protein DDI1-like protein	732	26	0.722222	26	1.18182	0.611111	-0.710493
LinJ.01.0640	hypothetical protein, conserved	1773	95	2.63889	62	2.81818	0.93638	-0.0948341
LinJ.01.0650	hypothetical protein, unknown function	2709	18	0.5	27	1.22727	0.407407	-1.29546
LinJ.01.0660	HSP70-like protein	3333	98	2.72222	107	4.86364	0.559709	-0.837251
LinJ.01.0670	mitochondrial-processing peptidase subunit beta, putative	1485	123	3.41667	54	2.45455	1.39198	0.477134
LinJ.01.0680	hypothetical protein, conserved	4647	13	0.361111	39	1.77273	0.203704	-2.29546
LinJ.01.0690	hypothetical protein, conserved	909	30	0.833333	18	0.818182	1.01852	0.0264722
LinJ.01.0700	hypothetical protein, unknown function	2406	15	0.416667	22	1	0.416667	-1.26303
LinJ.01.0710	PLAC8 family, putative	702	31	0.861111	20	0.909091	0.947222	-0.0782252
LinJ.01.0720	hypothetical protein, unknown function	1566	24	0.666667	10	0.454545	1.46667	0.552541
LinJ.01.0730	ubiquitin activating enzyme, putative	1620	2	0.0555556	62	2.81818	0.0197133	-5.66469
LinJ.01.0740	hypothetical protein, conserved	3912	22	0.611111	63	2.86364	0.213404	-2.22834
LinJ.01.0750	Meckel syndrome type 6 protein, putative	7029	42	1.16667	58	2.63636	0.442529	-1.17616
LinJ.01.0760	hypothetical protein, conserved	2265	33	0.916667	39	1.77273	0.517094	-0.951501
LinJ.01.0770	protein kinase, putative	4248	21	0.583333	43	1.95455	0.29845	-1.74444
LinJ.01.0780	hypothetical protein, conserved	597	23	0.638889	6	0.272727	2.34259	1.22811
LinJ.01.0790	Eukaryotic initiation factor 4A-1	1212	2537	70.4722	576	26.1818	2.69165	1.42849
LinJ.01.0800	Eukaryotic initiation factor 4A-1	1212	0	0	0	0	#DIV/0!	#DIV/0!
LinJ.01.0810	hypothetical protein, conserved	1593	34	0.944444	31	1.40909	0.670251	-0.577227
LinJ.01.0820	hypothetical protein, conserved	1473	14	0.388889	20	0.909091	0.427778	-1.22507
LinJ.01.0830	calcium/potassium channel (CAKC), putative	3054	26	0.722222	32	1.45455	0.496528	-1.01005
LinJ.01.0840	potassium channel subunit-like protein	3885	24	0.666667	56	2.54545	0.261905	-1.93289
LinJ.01.0850	peptidyl dipeptidase, putative	420	0	0	6	0.272727	0	#VALUE!
LinJ.02.0010	Xaa-Pro aminopeptidase, putative	1860	99	2.75	41	1.86364	1.47561	0.561311
LinJ.02.0020	cytochrome b-domain protein, putative	657	26	0.722222	5	0.227273	3.17778	1.66802
LinJ.02.0030	hypothetical protein, conserved	579	24	0.666667	10	0.454545	1.46667	0.552541
LinJ.02.0040	hypothetical protein, conserved	1194	18	0.5	8	0.363636	1.375	0.459432
LinJ.02.0050	hypothetical protein, conserved	2982	17	0.472222	21	0.954545	0.494709	-1.01535
LinJ.02.0060	hypothetical protein, conserved	945	1	0.0277778	6	0.272727	0.101852	-3.29546
LinJ.02.0070	hypothetical protein, conserved	1065	109	3.02778	46	2.09091	1.44807	0.534129
LinJ.02.0080	hypothetical protein, conserved	2757	13	0.361111	19	0.863636	0.418129	-1.25798
LinJ.02.0090	exportin-T, putative	3501	66	1.83333	29	1.31818	1.3908	0.47592
LinJ.02.0100	phosphatidylinositol kinase related protein, putative	14721	38	1.05556	65	2.95455	0.357265	-1.48493
LinJ.02.0110	hypothetical protein, conserved	720	32	0.888889	19	0.863636	1.02924	0.0415791
LinJ.02.0120	Ankyrin repeats (3 copies)/Zinc finger, C3HC4 type (RING finger), putative	1836	30	0.833333	8	0.363636	2.29167	1.1964
LinJ.02.0130	Vps51/Vps67, putative	5913	82	2.27778	62	2.81818	0.808244	-0.307138
LinJ.02.0140	phosphoglycan beta 1,3 galactosyltransferase	2454	18	0.5	34	1.54545	0.323529	-1.62803
LinJ.02.0150	phosphoglycan beta 1,3 galactosyltransferase	2214	12	0.333333	26	1.18182	0.282051	-1.82597
LinJ.02.0160	phosphoglycan beta 1,3 galactosyltransferase	1965	34	0.944444	19	0.863636	1.09357	0.129042
LinJ.02.0170	phosphoglycan beta 1,3 galactosyltransferase	2319	36	1	16	0.727273	1.375	0.459432
LinJ.02.0180	phosphoglycan beta 1,3 galactosyltransferase	2592	24	0.666667	39	1.77273	0.376068	-1.41093
LinJ.02.0190	phosphoglycan beta 1,2 arabinosyltransferase	2499	28	0.777778	12	0.545455	1.42593	0.511899
LinJ.02.0200	phosphoglycan beta 1,3 galactosyltransferase	2982	55	1.52778	35	1.59091	0.960317	-0.0584167
LinJ.02.0210	glycosyltransferase (GlcNAc), putative	2709	38	1.05556	21	0.954545	1.10582	0.145117
LinJ.02.0220	hypothetical protein, conserved	3441	57	1.58333	29	1.31818	1.20115	0.264416
LinJ.02.0230	small GTP binding protein rab6-like protein	825	27	0.75	7	0.318182	2.35714	1.23704
LinJ.02.0240	hypothetical protein, conserved	195	3	0.0833333	9	0.409091	0.203704	-2.29546
LinJ.02.0250	hypothetical protein, conserved	510	17	0.472222	9	0.409091	1.15432	0.207044
LinJ.02.0260	Mitogen-activated kinase kinase kinase, putative	1593	39	1.08333	28	1.27273	0.85119	-0.232446
LinJ.02.0270	ABC1 transporter, putative	4254	0	0	20	0.909091	0	#VALUE!
LinJ.02.0280	Soluble NSF attachment protein, SNAP, putative	2073	265	7.36111	67	3.04545	2.41708	1.27327
LinJ.02.0290	ribosomal RNA processing protein 41B, putative	975	17	0.472222	12	0.545455	0.865741	-0.207993
LinJ.02.0300	glycosyl transferase, putative	4617	12	0.333333	42	1.90909	0.174603	-2.51785
LinJ.02.0310	UAA transporter family, putative	2919	17	0.472222	24	1.09091	0.43287	-1.20799
LinJ.02.0320	hypothetical protein, conserved	3186	11	0.305556	40	1.81818	0.168056	-2.57299
LinJ.02.0330	casein kinase II, alpha chain, putative	1146	76	2.11111	29	1.31818	1.60153	0.679453
LinJ.02.0340	proteasome regulatory non-ATPase subunit 6, putative	1590	296	8.22222	110	5	1.64444	0.7176
LinJ.02.0350	FtsJ-like methyltransferase, putative	1374	35	0.972222	28	1.27273	0.763889	-0.388565
LinJ.02.0360	ubiquitin-conjugating enzyme E2, putative	459	18	0.5	6	0.272727	1.83333	0.874469
LinJ.02.0370	hypothetical protein, unknown function	153	1	0.0277778	2	0.0909091	0.305556	-1.71049
LinJ.02.0380	Kinetoplastid RNA editing protein 1, putative	3327	35	0.972222	21	0.954545	1.01852	0.0264722
LinJ.02.0390	hypothetical protein, conserved	3060	55	1.52778	40	1.81818	0.840278	-0.251062
LinJ.02.0400	rhomboid-like protein	1113	9	0.25	7	0.318182	0.785714	-0.347923
LinJ.02.0410	amino acid permease, putative	1242	0	0	4	0.181818	0	#VALUE!
LinJ.02.0420	voltage-dependent anion-selective channel, putative	834	234	6.5	54	2.45455	2.64815	1.40498
LinJ.02.0430	Mitochondrial outer membrane protein porin, putative	876	949	26.3611	234	10.6364	2.4784	1.30941
LinJ.02.0440	hypothetical protein, unknown function	10752	25	0.694444	68	3.09091	0.224673	-2.1541
LinJ.02.0450	hypothetical protein, conserved	606	11	0.305556	2	0.0909091	3.36111	1.74894
LinJ.02.0460	hypothetical protein, conserved	2130	2	0.0555556	3	0.136364	0.407407	-1.29546
LinJ.02.0470	glycerate kinase, putative	2850	14	0.388889	94	4.27273	0.0910165	-3.45773
LinJ.02.0480	hypothetical protein, conserved	513	6	0.166667	3	0.136364	1.22222	0.289507
LinJ.02.0490	hypothetical protein, conserved	6276	64	1.77778	62	2.81818	0.630824	-0.66469
LinJ.02.0500	hypothetical protein, conserved	2592	18	0.5	18	0.818182	0.611111	-0.710493
LinJ.02.0510	hypothetical protein, conserved	981	30	0.833333	15	0.681818	1.22222	0.289507
LinJ.02.0520	hypothetical protein, unknown function	492	205	5.69444	61	2.77273	2.05373	1.03825
LinJ.02.0530	hypothetical protein, unknown function	2544	82	2.27778	23	1.04545	2.17874	1.1235
LinJ.02.0540	protein kinase, putative	2946	38	1.05556	35	1.59091	0.663492	-0.591849
LinJ.02.0550	hypothetical protein, conserved	11367	154	4.27778	90	4.09091	1.04568	0.0644401
LinJ.02.0560	TPR repeat/Tetratricopeptide repeat, putative	1575	41	1.13889	31	1.40909	0.808244	-0.307138
LinJ.02.0570	ARP2/3 complex subunit, putative	633	1	0.0277778	4	0.181818	0.152778	-2.71049
LinJ.02.0580	hypothetical protein, conserved	966	75	2.08333	28	1.27273	1.6369	0.71097
LinJ.02.0590	hypothetical protein, conserved	1704	11	0.305556	5	0.227273	1.34444	0.42701
LinJ.02.0600	gamma-glutamyl phosphate reductase-like protein	1980	15	0.416667	6	0.272727	1.52778	0.611435
LinJ.02.0610	hypothetical protein, unknown function	4245	11	0.305556	86	3.90909	0.0781654	-3.67733
LinJ.02.0620	hypothetical protein, conserved	948	23	0.638889	13	0.590909	1.0812	0.112629
LinJ.02.0630	Nop14-like family, putative	2733	56	1.55556	48	2.18182	0.712963	-0.488101
LinJ.02.0640	mitochondrial carrier protein, putative	942	149	4.13889	40	1.81818	2.27639	1.18675
LinJ.02.0650	hypothetical protein, conserved	579	2	0.0555556	4	0.181818	0.305556	-1.71049
LinJ.02.0660	hypothetical protein, conserved	1365	10	0.277778	39	1.77273	0.156695	-2.67397
LinJ.02.0670	hypothetical protein, conserved	2811	75	2.08333	42	1.90909	1.09127	0.126008
LinJ.02.0680	ATP-dependent Clp protease subunit, heat shock protein 78 (HSP78), putative	2454	354	9.83333	118	5.36364	1.83333	0.874469
LinJ.02.0690	hypothetical protein, unknown function	243	0	0	1	0.0454545	0	#VALUE!
LinJ.02.0700	dehydrogenase/oxidoreductase-like protein	546	0	0	14	0.636364	0	#VALUE!
LinJ.02.0710	dipeptylcarboxypeptidase	2037	605	16.8056	138	6.27273	2.67915	1.42177
LinJ.02.0720	hypothetical protein	1302	5	0.138889	3	0.136364	1.01852	0.0264722
LinJ.02.0730	hypothetical protein, conserved	987	15	0.416667	20	0.909091	0.458333	-1.12553
LinJ.02.0740	hypothetical protein, conserved	1365	5	0.138889	8	0.363636	0.381944	-1.38857
LinJ.03.0010	hypothetical protein	3030	9	0.25	9	0.409091	0.611111	-0.710493
LinJ.03.0020	hypothetical protein, conserved	807	19	0.527778	16	0.727273	0.725694	-0.462566
LinJ.03.0030	D-3-phosphoglycerate dehydrogenase-like protein	1224	146	4.05556	24	1.09091	3.71759	1.89437
LinJ.03.0040	2-aminoethylphosphonate:pyruvateaminotransferas e-like protein	1146	99	2.75	29	1.31818	2.08621	1.06088
LinJ.03.0050	Met-10+ like-protein, putative	1173	22	0.611111	12	0.545455	1.12037	0.163976
LinJ.03.0060	hypothetical protein, conserved	2502	12	0.333333	36	1.63636	0.203704	-2.29546
LinJ.03.0070	glycerol-3-phosphate acyl transferase	1887	103	2.86111	30	1.36364	2.09815	1.06912
LinJ.03.0080	DNA primase large subunit, putative	1704	42	1.16667	19	0.863636	1.35088	0.433897
LinJ.03.0090	cytochrome c oxidase assembly protein, putative	495	23	0.638889	6	0.272727	2.34259	1.22811
LinJ.03.0100	hypothetical protein, conserved	2676	25	0.694444	21	0.954545	0.727513	-0.458955
LinJ.03.0110	hypothetical protein, conserved	2778	27	0.75	35	1.59091	0.471429	-1.08489
LinJ.03.0120	acetyltransferase, putative	549	63	1.75	21	0.954545	1.83333	0.874469
LinJ.03.0130	hypothetical protein, conserved	420	24	0.666667	7	0.318182	2.09524	1.06711
LinJ.03.0140	hypothetical protein, conserved	936	25	0.694444	13	0.590909	1.17521	0.232923
LinJ.03.0150	ATP-binding cassette protein subfamily F, member 1, putative	2175	165	4.58333	37	1.68182	2.72523	1.44638
LinJ.03.0160	hypothetical protein	576	9	0.25	5	0.227273	1.1	0.137504
LinJ.03.0170	zinc-finger of acetyl-transferase ESCO, putative	2184	6	0.166667	9	0.409091	0.407407	-1.29546
LinJ.03.0180	U2 splicing auxiliary factor, putative	633	116	3.22222	35	1.59091	2.0254	1.0182
LinJ.03.0190	delta-1-pyrroline-5-carboxylate dehydrogenase, putative	1683	1046	29.0556	280	12.7273	2.28294	1.19089
LinJ.03.0200	protein kinase, putative	1140	56	1.55556	24	1.09091	1.42593	0.511899
LinJ.03.0210	hypothetical protein, conserved	942	28	0.777778	17	0.772727	1.00654	0.0093987
LinJ.03.0220	long chain fatty Acyl CoA synthetase, putative	2115	306	8.5	64	2.90909	2.92188	1.54689
LinJ.03.0230	hypothetical protein, conserved	465	15	0.416667	17	0.772727	0.539216	-0.891066
LinJ.03.0240	ribosomal protein L38, putative	252	431	11.9722	107	4.86364	2.46158	1.29958
LinJ.03.0250	hypothetical protein, conserved	909	30	0.833333	14	0.636364	1.30952	0.389042
LinJ.03.0260	FYVE zinc finger/Apolipoprotein A1/A4/E domain containing protein, putative	6432	12	0.333333	47	2.13636	0.156028	-2.68012
LinJ.03.0270	hypothetical protein	3006	6	0.166667	66	3	0.0555556	-4.16993
LinJ.03.0280	hypothetical protein, unknown function (pseudogene)	270	2	0.0555556	3	0.136364	0.407407	-1.29546
LinJ.03.0290	hypothetical protein	6219	0	0	15	0.681818	0	#VALUE!
LinJ.03.0300	hypothetical protein, conserved	3132	74	2.05556	42	1.90909	1.07672	0.106643
LinJ.03.0310	hypothetical protein, conserved	1893	14	0.388889	21	0.954545	0.407407	-1.29546
LinJ.03.0320	DDRGK domain containing protein, putative	1029	30	0.833333	9	0.409091	2.03704	1.02647
LinJ.03.0330	protein kinase, putative	4365	84	2.33333	36	1.63636	1.42593	0.511899
LinJ.03.0340	hypothetical protein	4956	40	1.11111	49	2.22727	0.498866	-1.00328
LinJ.03.0350	GPR1/FUN34/yaaH family, putative	933	34	0.944444	6	0.272727	3.46296	1.79201
LinJ.03.0360	GPR1/FUN34/yaaH family, putative	1113	12	0.333333	14	0.636364	0.52381	-0.932886
LinJ.03.0370	hypothetical protein, conserved	771	3	0.0833333	50	2.27273	0.0366667	-4.76939
LinJ.03.0380	GPR1/FUN34/yaaH family, putative	912	32	0.888889	15	0.681818	1.3037	0.382616
LinJ.03.0390	MFS transporter, putative	2043	330	9.16667	94	4.27273	2.14539	1.10124
LinJ.03.0400	PTP1-interacting protein, 39 kDa, putative	5016	56	1.55556	44	2	0.777778	-0.36257
LinJ.03.0410	60S acidic ribosomal protein P2, putative	339	71	1.97222	38	1.72727	1.14181	0.191326
LinJ.03.0420	60S acidic ribosomal protein P2, putative	336	85	2.36111	108	4.90909	0.480967	-1.05599
LinJ.03.0430	TLD domain protein, conserved	5076	46	1.27778	24	1.09091	1.1713	0.228106
LinJ.03.0440	hypothetical protein	3183	40	1.11111	59	2.68182	0.414313	-1.27121
LinJ.03.0450	hypothetical protein, conserved	2874	20	0.555556	17	0.772727	0.718954	-0.476028
LinJ.03.0460	Ankyrin repeats (3 copies)/DHHC palmitoyltransferase, putative	3030	90	2.5	46	2.09091	1.19565	0.257798
LinJ.03.0470	hypothetical protein, conserved	3075	17	0.472222	16	0.727273	0.649306	-0.623031
LinJ.03.0480	phosphate-Repressible Phosphate Permease-like protein	1719	54	1.5	19	0.863636	1.73684	0.796467
LinJ.03.0490	hypothetical protein, conserved	7923	82	2.27778	158	7.18182	0.317159	-1.65672
LinJ.03.0500	hypothetical protein, conserved	2574	173	4.80556	58	2.63636	1.8228	0.866154
LinJ.03.0510	hypothetical protein, conserved	6462	64	1.77778	63	2.86364	0.620811	-0.687773
LinJ.03.0520	26S protease regulatory subunit, putative	1191	222	6.16667	65	2.95455	2.08718	1.06155
LinJ.03.0530	hypothetical protein, conserved	4335	22	0.611111	34	1.54545	0.395425	-1.33852
LinJ.03.0540	hypothetical protein	2151	72	2	23	1.04545	1.91304	0.93587
LinJ.03.0550	quinone oxidoreductase, putative	999	37	1.02778	88	4	0.256944	-1.96047
LinJ.03.0560	hypothetical protein, conserved	537	35	0.972222	20	0.909091	1.06944	0.0968615
LinJ.03.0570	DNA repair helicase, putative	4038	15	0.416667	59	2.68182	0.155367	-2.68625
LinJ.03.0580	arginine N-methyltransferase, putative	1218	82	2.27778	50	2.27273	1.00222	0.00320243
LinJ.03.0590	kinase-like protein	1050	34	0.944444	145	6.59091	0.143295	-2.80294
LinJ.03.0600	mitochondrial protein 99, putative	2028	37	1.02778	21	0.954545	1.07672	0.106643
LinJ.03.0610	hypothetical protein, conserved	987	53	1.47222	46	2.09091	0.704106	-0.506135
LinJ.03.0620	hypothetical protein, conserved	1827	88	2.44444	34	1.54545	1.5817	0.661475
LinJ.03.0630	hypothetical protein	2670	75	2.08333	24	1.09091	1.90972	0.933363
LinJ.03.0640	hypothetical protein, conserved	2397	61	1.69444	26	1.18182	1.43376	0.519804
LinJ.03.0650	hypothetical protein, conserved	1701	6	0.166667	37	1.68182	0.0990991	-3.33498
LinJ.03.0660	Uroporphyrinogen-III synthase HemD, putative	861	9	0.25	6	0.272727	0.916667	-0.125531
LinJ.03.0670	DEAD/DEAH box helicase, putative	6633	530	14.7222	232	10.5455	1.39607	0.481374
LinJ.03.0680	hypothetical protein, conserved	8682	38	1.05556	152	6.90909	0.152778	-2.71049
LinJ.03.0690	Aminoacyl-tRNA editing domain containing protein, putative	687	23	0.638889	14	0.636364	1.00397	0.00571365
LinJ.03.0700	hypothetical protein, conserved	3321	27	0.75	90	4.09091	0.183333	-2.44746
LinJ.03.0710	hypothetical protein, conserved	1215	17	0.472222	9	0.409091	1.15432	0.207044
LinJ.03.0720	cytochrome c oxidase copper chaperone, putative	255	11	0.305556	11	0.5	0.611111	-0.710493
LinJ.03.0730	TatD related DNase, putative	2151	42	1.16667	32	1.45455	0.802083	-0.318176
LinJ.03.0740	hypothetical protein, conserved	954	26	0.722222	15	0.681818	1.05926	0.0830557
LinJ.03.0750	Ubiquitin-like domain containing protein, putative	1647	58	1.61111	38	1.72727	0.932749	-0.10044
LinJ.03.0760	serine/threonine-protein kinase, putative	6099	23	0.638889	75	3.40909	0.187407	-2.41575
LinJ.03.0770	serine/threonine-protein kinase, putative (fragment)	2961	25	0.694444	20	0.909091	0.763889	-0.388565
LinJ.03.0780	hypothetical protein, conserved	1308	22	0.611111	27	1.22727	0.497942	-1.00595
LinJ.03.0790	6-phosphofructo-2-kinase 1	7182	43	1.19444	70	3.18182	0.375397	-1.41351
LinJ.03.0800	hypothetical protein	3282	16	0.444444	51	2.31818	0.191721	-2.38292
LinJ.03.0810	hypothetical protein, conserved	8715	51	1.41667	113	5.13636	0.275811	-1.85825
LinJ.03.0820	hypothetical protein, conserved	480	7	0.194444	1	0.0454545	4.27778	2.09686
LinJ.03.0830	hypothetical protein, conserved	7113	36	1	62	2.81818	0.354839	-1.49476
LinJ.03.0840	hypothetical protein, conserved	4584	25	0.694444	118	5.36364	0.129473	-2.94928
LinJ.03.0850	hypothetical protein, conserved	3228	34	0.944444	29	1.31818	0.716475	-0.481012
LinJ.03.0860	hypothetical protein, conserved	6006	59	1.63889	63	2.86364	0.57231	-0.80513
LinJ.03.0870	NLI interacting factor-like phosphatase, putative	2220	36	1	31	1.40909	0.709677	-0.494765
LinJ.03.0880	peter pan protein, putative	1143	47	1.30556	21	0.954545	1.36772	0.451778
LinJ.03.0890	inorganic pyrophosphatase, putative	681	15	0.416667	19	0.863636	0.482456	-1.05153
LinJ.03.0900	Got1/Sft2-like family, putative	657	21	0.583333	8	0.363636	1.60417	0.681824
LinJ.03.0910	Amidohydrolase family, putative	2094	83	2.30556	36	1.63636	1.40895	0.494621
LinJ.03.0920	hypothetical protein, conserved	987	22	0.611111	44	2	0.305556	-1.71049
LinJ.03.0930	multicopper oxidase, putative	1908	28	0.777778	17	0.772727	1.00654	0.0093987
LinJ.03.0940	hypothetical protein, conserved	315	144	4	56	2.54545	1.57143	0.652077
LinJ.03.0950	MORN repeat, putative	978	81	2.25	32	1.45455	1.54688	0.629357
LinJ.03.0960	Eukaryotic translation initiation factor 2 subunit alpha	1242	503	13.9722	140	6.36364	2.19563	1.13464
LinJ.03.0970	choline/ethanolamine phosphotransferase, putative	1860	15	0.416667	104	4.72727	0.088141	-3.50404
LinJ.04.0010	calcium-translocating P-type ATPase	3072	366	10.1667	94	4.27273	2.37943	1.25062
LinJ.04.0020	folate/biopterin transporter, putative	888	0	0	1	0.0454545	0	#VALUE!
LinJ.04.0030	cAMP-specific phosphodiesterase, putative	2175	96	2.66667	44	2	1.33333	0.415037
LinJ.04.0031	hypothetical protein	222	15	0.416667	11	0.5	0.833333	-0.263034
LinJ.04.0040	hypothetical protein	1320	94	2.61111	30	1.36364	1.91481	0.937205
LinJ.04.0050	hypothetical protein, conserved	504	28	0.777778	11	0.5	1.55556	0.63743
LinJ.04.0060	hypothetical protein, conserved	1590	408	11.3333	95	4.31818	2.62456	1.39208
LinJ.04.0070	DNA topoisomerase type IB small subunit, putative	789	50	1.38889	6	0.272727	5.09259	2.3484
LinJ.04.0080	hypothetical protein, conserved	738	11	0.305556	11	0.5	0.611111	-0.710493
LinJ.04.0090	hypothetical protein, conserved	477	9	0.25	83	3.77273	0.0662651	-3.91561
LinJ.04.0100	hypothetical protein, conserved	5619	59	1.63889	63	2.86364	0.57231	-0.80513
LinJ.04.0110	hypothetical protein, conserved	1734	32	0.888889	14	0.636364	1.39683	0.482152
LinJ.04.0120	hypothetical protein, conserved	1044	21	0.583333	47	2.13636	0.27305	-1.87276
LinJ.04.0130	exosome complex exonuclease RRP40, putative	903	22	0.611111	23	1.04545	0.584541	-0.774624
LinJ.04.0140	hypothetical protein, conserved	477	35	0.972222	21	0.954545	1.01852	0.0264722
LinJ.04.0150	hypothetical protein, conserved	1305	15	0.416667	41	1.86364	0.223577	-2.16115
LinJ.04.0160	hypothetical protein, conserved in leishmania	1587	34	0.944444	12	0.545455	1.73148	0.792007
LinJ.04.0170	surface antigen-like protein	1515	25	0.694444	14	0.636364	1.09127	0.126008
LinJ.04.0180	surface antigen-like protein	2130	10	0.277778	6	0.272727	1.01852	0.0264722
LinJ.04.0190	surface antigen-like protein	549	13	0.361111	17	0.772727	0.46732	-1.09752
LinJ.04.0200	surface antigen-like protein	873	1	0.0277778	6	0.272727	0.101852	-3.29546
LinJ.04.0210	hypothetical protein	1065	28	0.777778	7	0.318182	2.44444	1.28951
LinJ.04.0220	hypothetical protein, conserved	777	8	0.222222	2	0.0909091	2.44444	1.28951
LinJ.04.0230	GRAM domain containing protein, putative	873	143	3.97222	46	2.09091	1.89976	0.925816
LinJ.04.0240	RNA pseudouridylate synthase-like protein	4407	22	0.611111	47	2.13636	0.286052	-1.80565
LinJ.04.0250	hypothetical protein, conserved	807	17	0.472222	78	3.54545	0.133191	-2.90843
LinJ.04.0260	Mitochondrial 39-S ribosomal protein L47 (MRP-L47), putative	1443	88	2.44444	76	3.45455	0.707602	-0.498989
LinJ.04.0270	adenosine monophosphate deaminase, putative	5562	125	3.47222	59	2.68182	1.29473	0.372648
LinJ.04.0280	Alcohol dehydrogenase GroES-like domain containing protein, putative	1347	84	2.33333	28	1.27273	1.83333	0.874469
LinJ.04.0290	hypothetical protein, conserved	810	23	0.638889	27	1.22727	0.520576	-0.941819
LinJ.04.0300	beta-fructofuranosidase, putative	1932	19	0.527778	52	2.36364	0.223291	-2.16301
LinJ.04.0310	beta-fructofuranosidase, putative	1458	36	1	45	2.04545	0.488889	-1.03242
LinJ.04.0320	mitochondrial exoribonuclease DSS-1, putative	2565	23	0.638889	36	1.63636	0.390432	-1.35686
LinJ.04.0330	ADP-ribosylation factor, putative	555	9	0.25	4	0.181818	1.375	0.459432
LinJ.04.0340	hypothetical protein, conserved	6369	30	0.833333	59	2.68182	0.310734	-1.68625
LinJ.04.0350	hypothetical protein, conserved	573	19	0.527778	16	0.727273	0.725694	-0.462566
LinJ.04.0360	phytanoyl-CoA dioxygenase (PhyH), putative	1062	15	0.416667	24	1.09091	0.381944	-1.38857
LinJ.04.0370	hypothetical protein	729	1	0.0277778	5	0.227273	0.122222	-3.03242
LinJ.04.0380	anaphase promoting complex, subunit 10-like protein	1023	7	0.194444	16	0.727273	0.267361	-1.90314
LinJ.04.0390	hypothetical protein, conserved	3366	37	1.02778	41	1.86364	0.551491	-0.858592
LinJ.04.0400	Tetratricopeptide repeat, putative	1086	135	3.75	43	1.95455	1.9186	0.940057
LinJ.04.0410	hypothetical protein, conserved	12363	161	4.47222	165	7.5	0.596296	-0.745899
LinJ.04.0420	serine/threonine protein kinase-like protein	3411	23	0.638889	20	0.909091	0.702778	-0.50886
LinJ.04.0430	calpain-like cysteine peptidase, putative	2568	292	8.11111	103	4.68182	1.73247	0.792831
LinJ.04.0440	adenylosuccinate lyase, putative	1440	149	4.13889	38	1.72727	2.3962	1.26075
LinJ.04.0450	hypothetical protein, conserved	3027	7	0.194444	27	1.22727	0.158436	-2.65803
LinJ.04.0460	60S ribosomal protein L11 (L5, L16)	567	90	2.5	70	3.18182	0.785714	-0.347923
LinJ.04.0470	ADP-ribosylation factor, putative	573	9	0.25	20	0.909091	0.275	-1.8625
LinJ.04.0480	hypothetical protein, conserved	972	82	2.27778	34	1.54545	1.47386	0.559596
LinJ.04.0490	Nucleotidyltransferase domain containing protein, putative	9009	91	2.52778	98	4.45455	0.56746	-0.817409
LinJ.04.0500	hypothetical protein	4743	39	1.08333	25	1.13636	0.953333	-0.0689474
LinJ.04.0510	palmitoyl acyltransferase 1, putative	3204	82	2.27778	38	1.72727	1.31871	0.399131
LinJ.04.0520	hypothetical protein, conserved	1044	25	0.694444	9	0.409091	1.69753	0.763438
LinJ.04.0530	Zinc finger, C3HC4 type (RING finger), putative	1779	23	0.638889	25	1.13636	0.562222	-0.830788
LinJ.04.0540	TPR repeat/Tetratricopeptide repeat, putative	4653	158	4.38889	102	4.63636	0.946623	-0.079138
LinJ.04.0550	tyrosine phosphatase, putative	930	20	0.555556	9	0.409091	1.35802	0.44151
LinJ.04.0560	DENN (AEX-3) domain containing protein, putative	4707	24	0.666667	33	1.5	0.444444	-1.16993
LinJ.04.0570	spermidine synthase, putative	903	124	3.44444	30	1.36364	2.52593	1.33681
LinJ.04.0580	hypothetical protein	804	89	2.47222	27	1.22727	2.0144	1.01035
LinJ.04.0590	hypothetical protein	9330	7	0.194444	51	2.31818	0.083878	-3.57556
LinJ.04.0600	hypothetical protein, conserved	504	25	0.694444	12	0.545455	1.27315	0.3484
LinJ.04.0610	hypothetical protein	3870	44	1.22222	29	1.31818	0.927203	-0.109043
LinJ.04.0620	hypothetical protein	1017	11	0.305556	8	0.363636	0.840278	-0.251062
LinJ.04.0630	hypothetical protein, conserved	603	389	10.8056	85	3.86364	2.79673	1.48374
LinJ.04.0640	Zinc finger, C3HC4 type (RING finger), putative	987	8	0.222222	12	0.545455	0.407407	-1.29546
LinJ.04.0650	serine-threonine protein kinase-like protein	3786	26	0.722222	699	31.7727	0.0227309	-5.4592
LinJ.04.0660	hypothetical protein, conserved	423	182	5.05556	56	2.54545	1.98611	0.989946
LinJ.04.0670	hypothetical protein, conserved	459	136	3.77778	60	2.72727	1.38519	0.470079
LinJ.04.0680	ubiquitin-conjugating enzyme E2, putative	447	291	8.08333	85	3.86364	2.09216	1.06499
LinJ.04.0690	axonemal dynein light chain, putative	2169	61	1.69444	28	1.27273	1.33135	0.412889
LinJ.04.0700	hypothetical protein, conserved (fragment)	2769	1	0.0277778	9	0.409091	0.0679012	-3.88042
LinJ.04.0710	Tir chaperone protein (CesT) family/PDZ domain containing protein, putative	2385	47	1.30556	59	2.68182	0.486817	-1.03855
LinJ.04.0720	hypothetical protein	2136	0	0	4	0.181818	0	#VALUE!
LinJ.04.0730	Protein of unknown function (DUF974), putative	1911	11	0.305556	69	3.13636	0.0974235	-3.35959
LinJ.04.0740	hypothetical protein, conserved	2433	13	0.361111	43	1.95455	0.184755	-2.43632
LinJ.04.0750	60S ribosomal protein L10, putative	642	1122	31.1667	281	12.7727	2.44009	1.28694
LinJ.04.0760	nascent polypeptide associated complex subunit- like protein, copy 2	801	100	2.77778	97	4.40909	0.630011	-0.66655
LinJ.04.0770	nascent polypeptide associated complex subunit- like protein, copy 1	519	340	9.44444	92	4.18182	2.25845	1.17534
LinJ.04.0780	heat shock protein, putative	1731	34	0.944444	19	0.863636	1.09357	0.129042
LinJ.04.0790	hypothetical protein, conserved	3405	12	0.333333	49	2.22727	0.14966	-2.74024
LinJ.04.0800	hypothetical protein, conserved	1080	42	1.16667	19	0.863636	1.35088	0.433897
LinJ.04.0810	Pescadillo N-terminus/BRCA1 C Terminus (BRCT) domain containing protein, putative	1317	125	3.47222	42	1.90909	1.81878	0.862973
LinJ.04.0820	Peptide deformylase 2, putative	1182	19	0.527778	27	1.22727	0.430041	-1.21745
LinJ.04.0830	hypothetical protein, conserved	4191	52	1.44444	34	1.54545	0.934641	-0.0975165
LinJ.04.0840	tyrosine phospatase-like protein	2079	16	0.444444	17	0.772727	0.575163	-0.797956
LinJ.04.0850	rhomboid-like protein	1191	117	3.25	25	1.13636	2.86	1.51602
LinJ.04.0860	hypothetical protein, conserved	801	40	1.11111	28	1.27273	0.873016	-0.19592
LinJ.04.0870	hypothetical protein	3555	39	1.08333	41	1.86364	0.581301	-0.782643
LinJ.04.0880	hypothetical protein	525	6	0.166667	7	0.318182	0.52381	-0.932886
LinJ.04.0890	hypothetical protein, conserved	3825	79	2.19444	55	2.5	0.877778	-0.188072
LinJ.04.0900	hypothetical protein	5619	7	0.194444	277	12.5909	0.0154432	-6.01688
LinJ.04.0910	hypothetical protein, conserved	747	14	0.388889	9	0.409091	0.950617	-0.0730635
LinJ.04.0920	hypothetical protein (fragment)	1128	31	0.861111	16	0.727273	1.18403	0.243703
LinJ.04.0930	hypothetical protein, conserved	447	26	0.722222	21	0.954545	0.756614	-0.402371
LinJ.04.0940	chaperone protein DNAj, putative	1482	90	2.5	31	1.40909	1.77419	0.827163
LinJ.04.0950	60S ribosomal protein L10, putative	642	118	3.27778	227	10.3182	0.31767	-1.6544
LinJ.04.0960	adenylate kinase, putative	630	134	3.72222	28	1.27273	2.9246	1.54824
LinJ.04.0970	hypothetical protein, conserved	1467	16	0.444444	26	1.18182	0.376068	-1.41093
LinJ.04.0980	hypothetical protein	1446	18	0.5	6	0.272727	1.83333	0.874469
LinJ.04.0990	hypothetical protein, conserved	3726	43	1.19444	157	7.13636	0.167374	-2.57885
LinJ.04.1000	hypothetical protein, conserved	858	81	2.25	56	2.54545	0.883929	-0.177998
LinJ.04.1010	chloride channel protein, putative	3537	30	0.833333	42	1.90909	0.436508	-1.19592
LinJ.04.1020	Domain of unknown function (DUF947), putative	669	23	0.638889	10	0.454545	1.40556	0.49114
LinJ.04.1030	COPI associated protein, putative	585	137	3.80556	61	2.77273	1.3725	0.456801
LinJ.04.1040	acyltransferase-like protein, copy 1	927	34	0.944444	15	0.681818	1.38519	0.470079
LinJ.04.1050	acyltransferase-like protein, copy 2	1071	56	1.55556	22	1	1.55556	0.63743
LinJ.04.1060	hypothetical protein	1458	23	0.638889	10	0.454545	1.40556	0.49114
LinJ.04.1070	hypothetical protein, conserved	390	1	0.0277778	34	1.54545	0.0179739	-5.79796
LinJ.04.1080	Transcriptional repressor TCF25, putative	2631	57	1.58333	44	2	0.791667	-0.337035
LinJ.04.1090	hypothetical protein, conserved	1452	1	0.0277778	64	2.90909	0.00954861	-6.71049
LinJ.04.1100	hypothetical protein, conserved	3924	47	1.30556	100	4.54545	0.287222	-1.79976
LinJ.04.1110	hypothetical protein, conserved	330	7	0.194444	5	0.227273	0.855556	-0.225067
LinJ.04.1120	proton motive ATPase, putative	2874	17	0.472222	79	3.59091	0.131505	-2.92681
LinJ.04.1130	hypothetical protein, conserved	2190	79	2.19444	37	1.68182	1.3048	0.383834
LinJ.04.1140	cytochrome c oxidase assembly factor, putative	933	34	0.944444	14	0.636364	1.48413	0.569615
LinJ.04.1150	hypothetical protein	903	15	0.416667	21	0.954545	0.436508	-1.19592
LinJ.04.1160	hypothetical protein, conserved	507	16	0.444444	22	1	0.444444	-1.16993
LinJ.04.1170	fructose-1,6-bisphosphatase, cytosolic, putative	1056	267	7.41667	158	7.18182	1.0327	0.0464218
LinJ.04.1180	hypothetical protein	1254	4	0.111111	16	0.727273	0.152778	-2.71049
LinJ.04.1190	Double RNA binding domain protein 3	936	581	16.1389	144	6.54545	2.46566	1.30198
LinJ.04.1200	hypothetical protein, conserved	7185	61	1.69444	37	1.68182	1.00751	0.0107906
LinJ.04.1210	tRNA nucleotidyltransferase, putative	1572	55	1.52778	35	1.59091	0.960317	-0.0584167
LinJ.04.1220	hypothetical protein, conserved	564	39	1.08333	14	0.636364	1.70238	0.767554
LinJ.04.1230	casein kinase I, putative	1107	1	0.0277778	2	0.0909091	0.305556	-1.71049
LinJ.04.1240	hypothetical protein, conserved	3186	102	2.83333	55	2.5	1.13333	0.180572
LinJ.04.1250	actin	1131	688	19.1111	246	11.1818	1.70912	0.773257
LinJ.05.0010	hypothetical protein, conserved	2748	122	3.38889	29	1.31818	2.57088	1.36226
LinJ.05.0020	hypothetical protein, conserved	420	6	0.166667	3	0.136364	1.22222	0.289507
LinJ.05.0030	ras-like small GTPases, putative	588	223	6.19444	64	2.90909	2.12934	1.09041
LinJ.05.0040	paraflagellar rod component par4, putative	1746	130	3.61111	59	2.68182	1.34652	0.429231
LinJ.05.0050	hypothetical protein, conserved	2502	88	2.44444	29	1.31818	1.85441	0.890957
LinJ.05.0060	major vault protein, putative	2502	92	2.55556	46	2.09091	1.22222	0.289507
LinJ.05.0070	dynein light chain, putative	276	49	1.36111	8	0.363636	3.74306	1.90422
LinJ.05.0080	Rrp15p, putative	606	36	1	10	0.454545	2.2	1.1375
LinJ.05.0090	Nudix hydrolase 2, putative	540	19	0.527778	8	0.363636	1.45139	0.537434
LinJ.05.0100	phosphoprotein phosphatase, putative	1914	577	16.0278	129	5.86364	2.73342	1.45071
LinJ.05.0110	hypothetical protein, conserved	372	9	0.25	11	0.5	0.5	-1
LinJ.05.0120	hypothetical protein, conserved	1017	11	0.305556	17	0.772727	0.395425	-1.33852
LinJ.05.0130	protein kinase, putative	1299	73	2.02778	12	0.545455	3.71759	1.89437
LinJ.05.0140	nucleolar RNA helicase II, putative	2037	160	4.44444	49	2.22727	1.99546	0.996725
LinJ.05.0150	hypothetical protein, conserved	1326	26	0.722222	16	0.727273	0.993056	-0.0100537
LinJ.05.0160	hypothetical protein, unknown function	1542	6	0.166667	41	1.86364	0.0894309	-3.48308
LinJ.05.0170	basal body component, putative	2280	24	0.666667	12	0.545455	1.22222	0.289507
LinJ.05.0180	dihydrolipoamide branched chain transacylase, putative	1434	112	3.11111	15	0.681818	4.56296	2.18997
LinJ.05.0190	Fip1 motif/Zinc finger C-x8-C-x5-C-x3-H type (and similar), putative	1086	94	2.61111	29	1.31818	1.98084	0.986114
LinJ.05.0200	50S ribosome-binding GTPase, putative	2361	71	1.97222	45	2.04545	0.964198	-0.0525994
LinJ.05.0210	hypothetical protein, conserved	4488	45	1.25	35	1.59091	0.785714	-0.347923
LinJ.05.0220	dual specificity phosphatase-like protein	2016	36	1	26	1.18182	0.846154	-0.241008
LinJ.05.0230	hydrogenase, putative	1902	25	0.694444	14	0.636364	1.09127	0.126008
LinJ.05.0240	viscerotropic leishmaniasis antigen, putative (pseudogene) (fragment)	1224	5	0.138889	22	1	0.138889	-2.848
LinJ.05.0250	hypothetical protein, conserved	294	14	0.388889	8	0.363636	1.06944	0.0968615
LinJ.05.0260	hypothetical protein, conserved	1161	25	0.694444	36	1.63636	0.424383	-1.23656
LinJ.05.0270	hypothetical protein, conserved	1200	13	0.361111	26	1.18182	0.305556	-1.71049
LinJ.05.0280	protein tyrosine phosphatase, putative	675	349	9.69444	80	3.63636	2.66597	1.41466
LinJ.05.0290	ARP2/3 complex 16kDa subunit, putative	522	0	0	1	0.0454545	0	#VALUE!
LinJ.05.0300	phosphate carrier protein, mitochondrial precursor-like protein	1458	18	0.5	22	1	0.5	-1
LinJ.05.0310	hypothetical protein, conserved	2316	7	0.194444	32	1.45455	0.133681	-2.90314
LinJ.05.0320	monothiol glutaredoxin, putative	543	14	0.388889	4	0.181818	2.13889	1.09686
LinJ.05.0330	DNA replication licensing factor MCM8, putative	2994	26	0.722222	20	0.909091	0.794444	-0.331982
LinJ.05.0340	hypothetical protein, conserved	1116	62	1.72222	9	0.409091	4.20988	2.07378
LinJ.05.0350	trypanothione reductase	1476	798	22.1667	237	10.7727	2.05767	1.04101
LinJ.05.0360	ATP-dependent RNA helicase, putative	1878	66	1.83333	36	1.63636	1.12037	0.163976
LinJ.05.0370	hypothetical protein, conserved	987	25	0.694444	10	0.454545	1.52778	0.611435
LinJ.05.0380	microtubule-associated protein, putative	4401	331	9.19444	111	5.04545	1.82232	0.865778
LinJ.05.0390	protein kinase, putative	2370	102	2.83333	46	2.09091	1.35507	0.43837
LinJ.05.0400	structural maintenance of chromosome (SMC), putative	3633	113	3.13889	37	1.68182	1.86637	0.900232
LinJ.05.0410	TPR repeat, putative	2763	74	2.05556	23	1.04545	1.96618	0.975398
LinJ.05.0420	dynein-light chain-protein, putative	336	12	0.333333	3	0.136364	2.44444	1.28951
LinJ.05.0430	hypothetical protein, conserved	2028	17	0.472222	17	0.772727	0.611111	-0.710493
LinJ.05.0440	hypothetical protein, conserved	2562	17	0.472222	45	2.04545	0.230864	-2.11488
LinJ.05.0450	hypothetical protein, conserved	591	457	12.6944	113	5.13636	2.47148	1.30538
LinJ.05.0460	GTPase, putative	1884	110	3.05556	28	1.27273	2.40079	1.26351
LinJ.05.0470	hypothetical protein, unknown function	729	20	0.555556	4	0.181818	3.05556	1.61143
LinJ.05.0480	monocarboxylate transporter-like protein	1725	61	1.69444	13	0.590909	2.86752	1.5198
LinJ.05.0490	hypothetical protein, conserved	774	75	2.08333	23	1.04545	1.99275	0.994763
LinJ.05.0500	ATP synthase F1, alpha subunit, putative	1725	2685	74.5833	686	31.1818	2.39189	1.25815
LinJ.05.0510	ATP synthase F1, alpha subunit, putative	1725	0	0	0	0	#DIV/0!	#DIV/0!
LinJ.05.0520	nuclear receptor binding factor-like protein	1023	31	0.861111	15	0.681818	1.26296	0.336812
LinJ.05.0530	kinetoplast-associated protein-like protein	6294	91	2.52778	305	13.8636	0.182332	-2.45536
LinJ.05.0540	u6 snrna-associated sm-like protein lsm3	408	10	0.277778	17	0.772727	0.359477	-1.47603
LinJ.05.0550	protein kinase, putative	948	52	1.44444	10	0.454545	3.17778	1.66802
LinJ.05.0560	hypothetical protein, conserved	1260	40	1.11111	16	0.727273	1.52778	0.611435
LinJ.05.0570	hypothetical protein, conserved	1233	39	1.08333	26	1.18182	0.916667	-0.125531
LinJ.05.0580	hypothetical protein, conserved	2340	271	7.52778	83	3.77273	1.99531	0.996616
LinJ.05.0590	ATP-dependent RNA helicase, putative	3021	35	0.972222	33	1.5	0.648148	-0.625604
LinJ.05.0600	COG4 transport protein, putative	2721	47	1.30556	31	1.40909	0.926523	-0.110101
LinJ.05.0610	Surp module, putative	2943	61	1.69444	41	1.86364	0.909214	-0.137308
LinJ.05.0620	hypothetical protein, conserved	1293	2	0.0555556	16	0.727273	0.0763889	-3.71049
LinJ.05.0630	kinesin, putative	3210	23	0.638889	71	3.22727	0.197966	-2.33668
LinJ.05.0640	Ankyrin repeats (many copies)/Ankyrin repeats (3 copies), putative	5745	74	2.05556	126	5.72727	0.358907	-1.47832
LinJ.05.0650	hypothetical protein, conserved	2604	49	1.36111	20	0.909091	1.49722	0.582288
LinJ.05.0660	nitroreductase-like protein	972	26	0.722222	17	0.772727	0.934641	-0.0975165
LinJ.05.0670	hypothetical protein, conserved	7512	58	1.61111	123	5.59091	0.288166	-1.79503
LinJ.05.0680	sre-2/carboxylate carrier-like protein	1041	62	1.72222	14	0.636364	2.70635	1.43635
LinJ.05.0690	hypothetical protein, conserved	8001	76	2.11111	58	2.63636	0.800766	-0.320547
LinJ.05.0700	hypothetical protein, conserved	5178	35	0.972222	50	2.27273	0.427778	-1.22507
LinJ.05.0710	CYC2-like cyclin, putative	4203	133	3.69444	148	6.72727	0.549174	-0.864664
LinJ.05.0720	phophatase-like protein	4332	49	1.36111	52	2.36364	0.575855	-0.796223
LinJ.05.0730	hypothetical protein, conserved	1830	34	0.944444	13	0.590909	1.59829	0.67653
LinJ.05.0740	Vta1 like, putative	1095	63	1.75	22	1	1.75	0.807355
LinJ.05.0750	Flavodoxin/Radical SAM superfamily/Wyosine base formation, putative	2475	110	3.05556	38	1.72727	1.76901	0.822939
LinJ.05.0760	kinesin-like protein	4593	35	0.972222	59	2.68182	0.362524	-1.46385
LinJ.05.0770	hypothetical protein, unknown function	4131	78	2.16667	41	1.86364	1.1626	0.217357
LinJ.05.0780	hypothetical protein, conserved	444	251	6.97222	77	3.5	1.99206	0.994264
LinJ.05.0790	Mitochondrial glycoprotein, putative	1173	32	0.888889	175	7.95455	0.111746	-3.1617
LinJ.05.0800	MYND zinc finger (ZnF) domain-like protein	1485	32	0.888889	13	0.590909	1.50427	0.589067
LinJ.05.0810	Got1/Sft2-like family, putative	492	6	0.166667	7	0.318182	0.52381	-0.932886
LinJ.05.0820	hypothetical protein, conserved	2826	82	2.27778	32	1.45455	1.56597	0.647059
LinJ.05.0830	methylthioadenosine phosphorylase, putative	921	335	9.30556	72	3.27273	2.84336	1.5076
LinJ.05.0840	hypothetical protein, unknown function	4266	16	0.444444	21	0.954545	0.465608	-1.10281
LinJ.05.0850	zinc-finger of a C2HC-type, putative	2001	95	2.63889	41	1.86364	1.41599	0.50181
LinJ.05.0860	hypothetical protein, conserved	468	18	0.5	59	2.68182	0.186441	-2.42321
LinJ.05.0870	hypothetical protein, conserved	5823	47	1.30556	61	2.77273	0.470856	-1.08664
LinJ.05.0880	hypothetical protein, conserved	618	52	1.44444	22	1	1.44444	0.530515
LinJ.05.0890	CPSF A subunit region, putative	5952	149	4.13889	102	4.63636	0.892702	-0.16375
LinJ.05.0900	surface antigen-like protein	861	19	0.527778	7	0.318182	1.65873	0.730079
LinJ.05.0910	hypothetical protein, conserved	3309	25	0.694444	103	4.68182	0.148328	-2.75314
LinJ.05.0920	paraflagellar rod protein, putative	3267	47	1.30556	22	1	1.30556	0.384664
LinJ.05.0930	ubiquitin-conjugating enzyme E2, putative	1398	34	0.944444	16	0.727273	1.29861	0.376969
LinJ.05.0940	hypothetical protein, conserved	3954	59	1.63889	35	1.59091	1.03016	0.0428666
LinJ.05.0950	glutaminyl cyclase, putative	2724	86	2.38889	41	1.86364	1.28184	0.358219
LinJ.05.0960	dipeptidyl-peptidase III, putative	2040	762	21.1667	154	7	3.02381	1.59637
LinJ.05.0970	3-mercaptopyruvate sulfurtransferase	1113	81	2.25	24	1.09091	2.0625	1.04439
LinJ.05.0980	NADH-ubiquinone oxidoreductase, mitochondrial, putative	1446	46	1.27778	34	1.54545	0.826797	-0.274394
LinJ.05.0990	hypothetical protein, conserved	270	4	0.111111	32	1.45455	0.0763889	-3.71049
LinJ.05.1000	hypothetical protein, conserved	312	9	0.25	12	0.545455	0.458333	-1.12553
LinJ.05.1010	methyltransferase-like protein	1845	20	0.555556	9	0.409091	1.35802	0.44151
LinJ.05.1020	hypothetical protein, conserved	2760	57	1.58333	27	1.22727	1.29012	0.367509
LinJ.05.1030	hypothetical protein, conserved	438	98	2.72222	21	0.954545	2.85185	1.5119
LinJ.05.1040	stomatin-like protein	1074	117	3.25	35	1.59091	2.04286	1.03059
LinJ.05.1050	hypothetical protein, unknown function	1332	80	2.22222	11	0.5	4.44444	2.152
LinJ.05.1060	ATPase, putative	1437	82	2.27778	24	1.09091	2.08796	1.0621
LinJ.05.1070	Legume-like lectin family, putative	1554	70	1.94444	18	0.818182	2.37654	1.24886
LinJ.05.1080	Phosphatidylinositol 4-phosphate 5-kinase, putative	2181	127	3.52778	52	2.36364	1.49252	0.577752
LinJ.05.1090	double-strand-break repair protein rad21 homolog, putative	1725	113	3.13889	33	1.5	2.09259	1.06529
LinJ.05.1100	methyltransferase domain containing protein, putative	738	46	1.27778	10	0.454545	2.81111	1.49114
LinJ.05.1110	hypothetical protein, conserved	3732	158	4.38889	132	6	0.731481	-0.451107
LinJ.05.1120	hypothetical protein, unknown function	339	2	0.0555556	1	0.0454545	1.22222	0.289507
LinJ.05.1130	hypothetical protein, conserved	1527	28	0.777778	22	1	0.777778	-0.36257
LinJ.05.1140	V-type proton ATPase subunit D, putative	1074	129	3.58333	30	1.36364	2.62778	1.39384
LinJ.05.1150	hypothetical protein, unknown function	2751	4	0.111111	19	0.863636	0.128655	-2.95842
LinJ.05.1160	fatty acid elongase, putative	750	80	2.22222	27	1.22727	1.8107	0.856547
LinJ.05.1170	hypothetical protein, conserved	1377	25	0.694444	27	1.22727	0.565844	-0.821525
LinJ.05.1180	hypothetical protein, conserved	5880	65	1.80556	51	2.31818	0.778867	-0.360551
LinJ.05.1190	prefoldin subunit, putative	408	62	1.72222	20	0.909091	1.89444	0.921775
LinJ.05.1200	protein phosphatase type 1 regulator-like protein	1191	65	1.80556	13	0.590909	3.05556	1.61143
LinJ.05.1210	surface antigen-like protein	855	19	0.527778	8	0.363636	1.45139	0.537434
LinJ.06.0010	histone H4	303	509	14.1389	191	8.68182	1.62856	0.7036
LinJ.06.0020	hypothetical protein, conserved	1608	1	0.0277778	7	0.318182	0.0873016	-3.51785
LinJ.06.0030	WD domain, G-beta repeat, putative	2028	846	23.5	234	10.6364	2.2094	1.14366
LinJ.06.0040	39S mitochondrial ribosomal protein L46, putative	876	33	0.916667	17	0.772727	1.18627	0.246438
LinJ.06.0050	pumilio/PUF RNA binding protein 5, putative	1446	229	6.36111	54	2.45455	2.59156	1.37382
LinJ.06.0060	hypothetical protein, conserved	969	7	0.194444	3	0.136364	1.42593	0.511899
LinJ.06.0070	hypothetical protein, conserved (pseudogene)	1371	3	0.0833333	5	0.227273	0.366667	-1.44746
LinJ.06.0080	ATP-binding cassette protein subfamily G, member 1, putative	1974	2	0.0555556	3	0.136364	0.407407	-1.29546
LinJ.06.0090	ATP-binding cassette protein subfamily G, member 2	1992	1	0.0277778	6	0.272727	0.101852	-3.29546
LinJ.06.0100	ATP-binding cassette protein subfamily G, member 3, putative	837	2	0.0555556	3	0.136364	0.407407	-1.29546
LinJ.06.0110	hypothetical protein, conserved	1806	57	1.58333	36	1.63636	0.967593	-0.0475284
LinJ.06.0120	cyclophilin 2	564	172	4.77778	60	2.72727	1.75185	0.808881
LinJ.06.0130	hypothetical protein, conserved	561	41	1.13889	14	0.636364	1.78968	0.839704
LinJ.06.0140	proteasome beta 6 subunit, putative	744	286	7.94444	75	3.40909	2.33037	1.22056
LinJ.06.0150	hypothetical protein, conserved	330	3	0.0833333	6	0.272727	0.305556	-1.71049
LinJ.06.0160	HD domain containing protein, putative	1365	13	0.361111	11	0.5	0.722222	-0.469485
LinJ.06.0170	Trm112p-like protein, putative	426	9	0.25	0	0	#DIV/0!	#DIV/0!
LinJ.06.0180	kinesin-like protein	1989	5	0.138889	27	1.22727	0.113169	-3.14345
LinJ.06.0190	hypothetical protein, conserved	1764	50	1.38889	17	0.772727	1.79739	0.8459
LinJ.06.0200	hypothetical protein, conserved	1494	29	0.805556	12	0.545455	1.47685	0.562525
LinJ.06.0210	FHA domain containing protein, putative	2004	44	1.22222	21	0.954545	1.28042	0.356621
LinJ.06.0220	hypothetical protein, conserved	861	34	0.944444	9	0.409091	2.30864	1.20704
LinJ.06.0230	hypothetical protein, conserved	642	29	0.805556	10	0.454545	1.77222	0.82556
LinJ.06.0240	Present in the outer mitochondrial membrane proteome 34	2544	38	1.05556	25	1.13636	0.928889	-0.106422
LinJ.06.0250	hypothetical protein, conserved	837	43	1.19444	21	0.954545	1.25132	0.323454
LinJ.06.0260	5'-3' exoribonuclease A, putative	4500	407	11.3056	88	4	2.82639	1.49896
LinJ.06.0270	hypothetical protein, conserved	939	87	2.41667	27	1.22727	1.96914	0.977563
LinJ.06.0280	hypothetical protein, conserved	2568	19	0.527778	93	4.22727	0.124851	-3.00172
LinJ.06.0290	ribonuclease H1, putative	753	7	0.194444	21	0.954545	0.203704	-2.29546
LinJ.06.0300	MYND finger domain-like protein	510	35	0.972222	11	0.5	1.94444	0.959358
LinJ.06.0310	folate/biopterin transporter, putative	2034	27	0.75	8	0.363636	2.0625	1.04439
LinJ.06.0320	hypothetical protein, conserved	3075	11	0.305556	49	2.22727	0.137188	-2.86577
LinJ.06.0330	hypothetical protein, conserved	3555	18	0.5	30	1.36364	0.366667	-1.44746
LinJ.06.0340	oligopeptidase B-like protein	2718	93	2.58333	45	2.04545	1.26296	0.336812
LinJ.06.0350	NAD(P)-dependent steroid dehydrogenase protein, putative	1224	198	5.5	44	2	2.75	1.45943
LinJ.06.0360	hypothetical protein, conserved	1356	44	1.22222	18	0.818182	1.49383	0.579013
LinJ.06.0370	glutamine synthetase, putative	1455	231	6.41667	68	3.09091	2.07598	1.05379
LinJ.06.0380	Present in the outer mitochondrial membrane proteome 35	1206	20	0.555556	16	0.727273	0.763889	-0.388565
LinJ.06.0390	hypothetical protein, conserved	2724	45	1.25	39	1.77273	0.705128	-0.504043
LinJ.06.0400	fructose biphosphate aldolase (pseudogene), putative	402	7	0.194444	3	0.136364	1.42593	0.511899
LinJ.06.0410	60S ribosomal protein L19, putative	738	29	0.805556	40	1.81818	0.443056	-1.17444
LinJ.06.0420	hypothetical protein, conserved	570	12	0.333333	12	0.545455	0.611111	-0.710493
LinJ.06.0430	60S ribosomal protein L19, putative	717	1503	41.75	404	18.3636	2.27351	1.18492
LinJ.06.0440	hypothetical protein, conserved	1719	36	1	17	0.772727	1.29412	0.371969
LinJ.06.0450	hypothetical protein, conserved	2076	43	1.19444	21	0.954545	1.25132	0.323454
LinJ.06.0460	hypothetical protein, conserved	2979	82	2.27778	40	1.81818	1.25278	0.325131
LinJ.06.0470	hypothetical protein, unknown function	1371	14	0.388889	10	0.454545	0.855556	-0.225067
LinJ.06.0480	ATP-NAD kinase-like protein	3831	44	1.22222	237	10.7727	0.113455	-3.13981
LinJ.06.0490	condensin complex subunit 2, putative	3474	92	2.55556	43	1.95455	1.30749	0.386804
LinJ.06.0500	hypothetical protein, conserved	978	22	0.611111	20	0.909091	0.672222	-0.57299
LinJ.06.0510	hypothetical protein, conserved	1461	52	1.44444	11	0.5	2.88889	1.53051
LinJ.06.0520	SpoU rRNA Methylase family, putative	1638	7	0.194444	20	0.909091	0.213889	-2.22507
LinJ.06.0530	U-box domain containing protein, putative	1983	16	0.444444	16	0.727273	0.611111	-0.710493
LinJ.06.0540	hypothetical protein, conserved	5646	4	0.111111	87	3.95455	0.0280971	-5.15344
LinJ.06.0550	hypothetical protein, conserved	882	18	0.5	6	0.272727	1.83333	0.874469
LinJ.06.0560	hypothetical protein, conserved	2931	23	0.638889	27	1.22727	0.520576	-0.941819
LinJ.06.0570	hypothetical protein, conserved	5247	53	1.47222	60	2.72727	0.539815	-0.889464
LinJ.06.0580	deoxyuridine triphosphatase, putative	807	236	6.55556	42	1.90909	3.43386	1.77983
LinJ.06.0590	60S ribosomal protein L23a, putative	438	743	20.6389	115	5.22727	3.94831	1.98123
LinJ.06.0600	60S ribosomal protein L23a, putative	438	158	4.38889	84	3.81818	1.14947	0.20097
LinJ.06.0610	hypothetical protein, conserved	4524	27	0.75	131	5.95455	0.125954	-2.98903
LinJ.06.0620	hypothetical protein, conserved	4101	17	0.472222	14	0.636364	0.742063	-0.430385
LinJ.06.0630	carbonic anhydrase family protein, putative	921	20	0.555556	11	0.5	1.11111	0.152003
LinJ.06.0640	Putative Phosphatase/Protein of unknown function DUF89, putative	3033	219	6.08333	68	3.09091	1.96814	0.976831
LinJ.06.0650	hypothetical protein, unknown function	5730	69	1.91667	45	2.04545	0.937037	-0.093822
LinJ.06.0660	protein kinase, putative	9450	87	2.41667	88	4	0.604167	-0.726982
LinJ.06.0670	lanosterol synthase, putative	3024	85	2.36111	53	2.40909	0.980084	-0.0290229
LinJ.06.0680	hypothetical protein, conserved	2040	59	1.63889	22	1	1.63889	0.712718
LinJ.06.0690	hypothetical protein, conserved	3912	88	2.44444	33	1.5	1.62963	0.704544
LinJ.06.0700	hypothetical protein, conserved	732	36	1	12	0.545455	1.83333	0.874469
LinJ.06.0710	hypothetical protein, conserved	1212	29	0.805556	16	0.727273	1.10764	0.147488
LinJ.06.0720	hypothetical protein, conserved	7896	74	2.05556	65	2.95455	0.695726	-0.523408
LinJ.06.0730	C2 domain/Ankyrin repeats (3 copies), putative	2220	329	9.13889	112	5.09091	1.79514	0.844095
LinJ.06.0740	hypothetical protein, unknown function	522	0	0	2	0.0909091	0	#VALUE!
LinJ.06.0750	YEATS family, putative	5289	37	1.02778	52	2.36364	0.434829	-1.20148
LinJ.06.0760	serine-threonine dehydratase, putative	1017	94	2.61111	28	1.27273	2.05159	1.03674
LinJ.06.0770	hypothetical protein, conserved	2802	51	1.41667	20	0.909091	1.55833	0.640004
LinJ.06.0780	Haemolysin-III related, putative	2007	22	0.611111	12	0.545455	1.12037	0.163976
LinJ.06.0790	hypothetical protein, conserved	3555	11	0.305556	19	0.863636	0.353801	-1.49899
LinJ.06.0800	RNA-binding protein-like protein	5982	9	0.25	28	1.27273	0.196429	-2.34792
LinJ.06.0810	hypothetical protein, unknown function	10023	8	0.222222	50	2.27273	0.0977778	-3.35435
LinJ.06.0820	hypothetical protein, unknown function	3225	32	0.888889	26	1.18182	0.752137	-0.410933
LinJ.06.0830	hypothetical protein, conserved	4788	52	1.44444	27	1.22727	1.17695	0.235059
LinJ.06.0840	hypothetical protein, unknown function	10776	46	1.27778	162	7.36364	0.173525	-2.52678
LinJ.06.0850	Qb-SNARE protein, putative	1239	11	0.305556	9	0.409091	0.746914	-0.420987
LinJ.06.0860	lipin, putative	4170	69	1.91667	18	0.818182	2.34259	1.22811
LinJ.06.0870	hypothetical protein, conserved	699	24	0.666667	15	0.681818	0.977778	-0.0324215
LinJ.06.0880	hypothetical protein, conserved	10761	96	2.66667	115	5.22727	0.510145	-0.971021
LinJ.06.0890	dihydrofolate reductase-thymidylate synthase	1563	175	4.86111	56	2.54545	1.90972	0.933363
LinJ.06.0900	protein arginine n-methyltransferase 7	1317	64	1.77778	30	1.36364	1.3037	0.382616
LinJ.06.0910	acyl-coenzyme a dehydrogenase, putative	1251	74	2.05556	44	2	1.02778	0.0395284
LinJ.06.0920	hypothetical protein, conserved	2337	18	0.5	62	2.81818	0.177419	-2.49476
LinJ.06.0930	protein phosphatase 2C, putative	5550	26	0.722222	124	5.63636	0.128136	-2.96425
LinJ.06.0940	peptidyl-tRNA hydrolase, putative	396	4	0.111111	44	2	0.0555556	-4.16993
LinJ.06.0950	hypothetical protein, conserved	1350	131	3.63889	25	1.13636	3.20222	1.67907
LinJ.06.0960	2,4-dienoyl-coa reductase-like protein	2193	29	0.805556	16	0.727273	1.10764	0.147488
LinJ.06.0970	hypothetical protein, conserved	1767	9	0.25	22	1	0.25	-2
LinJ.06.0980	glucosamine-fructose-6-phosphate aminotransferase, putative	2013	55	1.52778	14	0.636364	2.40079	1.26351
LinJ.06.0990	cell cycle associated protein MOB1, putative	672	99	2.75	17	0.772727	3.55882	1.8314
LinJ.06.1000	Domain of unknown function (DUF3883), putative	4983	50	1.38889	36	1.63636	0.848765	-0.236562
LinJ.06.1010	Leucine Rich Repeat, putative	3090	117	3.25	28	1.27273	2.55357	1.35252
LinJ.06.1020	hypothetical protein, conserved	3648	151	4.19444	57	2.59091	1.61891	0.695021
LinJ.06.1030	hypothetical protein, unknown function	468	2	0.0555556	16	0.727273	0.0763889	-3.71049
LinJ.06.1040	SET domain containing protein, putative	1506	8	0.222222	6	0.272727	0.814815	-0.295456
LinJ.06.1050	hypothetical protein, conserved	2304	44	1.22222	41	1.86364	0.655827	-0.608614
LinJ.06.1060	G-patch domain containing protein, putative	693	32	0.888889	18	0.818182	1.08642	0.119582
LinJ.06.1070	kinesin, putative	2676	26	0.722222	51	2.31818	0.311547	-1.68248
LinJ.06.1080	hypothetical protein, conserved	2175	39	1.08333	28	1.27273	0.85119	-0.232446
LinJ.06.1090	protein disulfide isomerase	402	137	3.80556	293	13.3182	0.285741	-1.80722
LinJ.06.1100	2OG-Fe(II) oxygenase superfamily, putative	1035	42	1.16667	14	0.636364	1.83333	0.874469
LinJ.06.1110	deoxyribose-phosphate aldolase, putative	846	162	4.5	37	1.68182	2.67568	1.4199
LinJ.06.1120	Staphylococcal nuclease homologue, putative	675	9	0.25	5	0.227273	1.1	0.137504
LinJ.06.1130	hypothetical protein, conserved	1788	49	1.36111	12	0.545455	2.49537	1.31925
LinJ.06.1140	peripherally associated ATOM36	909	81	2.25	23	1.04545	2.15217	1.10579
LinJ.06.1150	hypothetical protein, conserved	3324	27	0.75	24	1.09091	0.6875	-0.540568
LinJ.06.1160	hypothetical protein, conserved	822	15	0.416667	13	0.590909	0.705128	-0.504043
LinJ.06.1170	hypothetical protein, conserved	990	19	0.527778	12	0.545455	0.967593	-0.0475284
LinJ.06.1180	hypothetical protein, conserved	2259	16	0.444444	41	1.86364	0.238482	-2.06805
LinJ.06.1190	Domain of unknown function (DUF4379), putative	1566	19	0.527778	25	1.13636	0.464444	-1.10642
LinJ.06.1200	hypothetical protein, conserved	3282	17	0.472222	53	2.40909	0.196017	-2.35095
LinJ.06.1210	mRNA transport regulator MTR2, putative	408	36	1	16	0.727273	1.375	0.459432
LinJ.06.1220	protein kinase, putative	1368	103	2.86111	20	0.909091	3.14722	1.65408
LinJ.06.1240	thioredoxin, putative	444	25	0.694444	12	0.545455	1.27315	0.3484
LinJ.06.1250	hypothetical protein, unknown function	1185	18	0.5	12	0.545455	0.916667	-0.125531
LinJ.06.1260	hypothetical protein, unknown function	1767	28	0.777778	16	0.727273	1.06944	0.0968615
LinJ.06.1270	hypothetical protein, unknown function	2376	17	0.472222	23	1.04545	0.451691	-1.14659
LinJ.06.1280	Protein of unknown function (DUF1637), putative	882	7	0.194444	9	0.409091	0.475309	-1.07306
LinJ.06.1290	FAD binding domain containing protein, putative	1485	40	1.11111	22	1	1.11111	0.152003
LinJ.06.1300	Transcription factor e(y)2, putative	372	10	0.277778	9	0.409091	0.679012	-0.55849
LinJ.06.1310	hypothetical protein, conserved	717	27	0.75	13	0.590909	1.26923	0.343954
LinJ.06.1320	pteridine transporter, putative	1962	22	0.611111	19	0.863636	0.707602	-0.498989
LinJ.06.1330	coproporphyrinogen III oxidase	906	89	2.47222	33	1.5	1.64815	0.720846
LinJ.06.1340	protoporphyrinogen oxidase-like protein	696	26	0.722222	6	0.272727	2.64815	1.40498
LinJ.06.1350	hypothetical protein, unknown function	372	58	1.61111	8	0.363636	4.43056	2.14749
LinJ.06.1360	CLN3 protein, putative	1929	118	3.27778	73	3.31818	0.987823	-0.0176749
LinJ.07.0010	Ubiquitin-like modifier-activating enzyme ATG7, putative	2178	30	0.833333	14	0.636364	1.30952	0.389042
LinJ.07.0020	Isy1-like splicing family, putative	882	12	0.333333	12	0.545455	0.611111	-0.710493
LinJ.07.0030	histone-lysine N-methyltransferase, putative	900	121	3.36111	35	1.59091	2.1127	1.07909
LinJ.07.0040	hypothetical protein, conserved	687	0	0	20	0.909091	0	#VALUE!
LinJ.07.0050	hypothetical protein, conserved	945	25	0.694444	12	0.545455	1.27315	0.3484
LinJ.07.0060	alpha-adaptin-like protein	2886	117	3.25	38	1.72727	1.88158	0.911944
LinJ.07.0070	EamA-like transporter family, putative	1833	13	0.361111	17	0.772727	0.46732	-1.09752
LinJ.07.0080	hypothetical protein, conserved	2787	24	0.666667	17	0.772727	0.862745	-0.212994
LinJ.07.0090	RAVE protein 1 C terminal, putative	11271	53	1.47222	107	4.86364	0.3027	-1.72404
LinJ.07.0100	Zinc finger, C3HC4 type (RING finger), putative	2769	1	0.0277778	6	0.272727	0.101852	-3.29546
LinJ.07.0110	Protein of unknown function (DUF1674), putative	324	16	0.444444	5	0.227273	1.95556	0.967579
LinJ.07.0120	hypothetical protein, conserved	1971	74	2.05556	33	1.5	1.37037	0.454566
LinJ.07.0130	ATP-dependent DEAD/H RNA helicase, putative	1458	495	13.75	162	7.36364	1.86728	0.900941
LinJ.07.0140	pre-rrna-processing protein tsr1 homolog	2424	94	2.61111	35	1.59091	1.64127	0.714812
LinJ.07.0150	acyl-CoA dehydrogenase, mitochondrial precursor, putative	1560	135	3.75	38	1.72727	2.17105	1.11839
LinJ.07.0160	hypothetical protein, conserved	501	25	0.694444	19	0.863636	0.804094	-0.314565
LinJ.07.0170	3-hydroxyacyl-ACP dehydratase, putative	474	11	0.305556	6	0.272727	1.12037	0.163976
LinJ.07.0180	3-hydroxyacyl-ACP dehydratase, putative	474	75	2.08333	11	0.5	4.16667	2.05889
LinJ.07.0190	hypothetical protein, conserved	330	30	0.833333	12	0.545455	1.52778	0.611435
LinJ.07.0200	hypothetical protein, conserved	1539	27	0.75	301	13.6818	0.0548173	-4.18923
LinJ.07.0210	cytochrome c1, heme protein, mitochondrial, putative	777	380	10.5556	85	3.86364	2.73203	1.44997
LinJ.07.0220	hypothetical protein, conserved	579	56	1.55556	17	0.772727	2.01307	1.0094
LinJ.07.0230	Golgi/lysosome glycoprotein 1, putative	1875	161	4.47222	45	2.04545	2.18642	1.12857
LinJ.07.0240	cobalamin-dependent methionine synthase, putative	3759	156	4.33333	73	3.31818	1.30594	0.385084
LinJ.07.0250	pitrilysin-like metalloprotease	3099	181	5.02778	71	3.22727	1.5579	0.639605
LinJ.07.0260	mitochondrial calcium uptake 1, putative	1038	13	0.361111	5	0.227273	1.58889	0.668018
LinJ.07.0270	Sec7 domain containing protein, putative	6678	117	3.25	61	2.77273	1.17213	0.229134
LinJ.07.0280	tRNA-methyl transferase, putative	1842	8	0.222222	10	0.454545	0.488889	-1.03242
LinJ.07.0300	hypothetical protein, conserved	1059	25	0.694444	13	0.590909	1.17521	0.232923
LinJ.07.0310	Eukaryotic membrane protein family, putative	1854	29	0.805556	17	0.772727	1.04248	0.0600248
LinJ.07.0320	protein kinase, putative	2547	50	1.38889	10	0.454545	3.05556	1.61143
LinJ.07.0330	protein kinase, putative	3195	10	0.277778	14	0.636364	0.436508	-1.19592
LinJ.07.0340	hypothetical protein, unknown function	6357	3	0.0833333	17	0.772727	0.107843	-3.21299
LinJ.07.0350	protein phosphatase 2A, regulatory subunit B, putative	1182	38	1.05556	12	0.545455	1.93519	0.952472
LinJ.07.0360	phosphatidylglycerolphosphate synthase, mitochondrial, putative	2268	66	1.83333	16	0.727273	2.52083	1.3339
LinJ.07.0370	hypothetical protein, conserved	762	4	0.111111	15	0.681818	0.162963	-2.61738
LinJ.07.0380	hypothetical protein, conserved	1908	110	3.05556	48	2.18182	1.40046	0.485904
LinJ.07.0390	Cytokine-induced anti-apoptosis inhibitor 1, Fe-S biogenesis, putative	360	19	0.527778	32	1.45455	0.362847	-1.46257
LinJ.07.0400	hypothetical protein, conserved	1824	12	0.333333	38	1.72727	0.192982	-2.37346
LinJ.07.0410	protein kinase, putative	2756	20	0.555556	31	1.40909	0.394265	-1.34276
LinJ.07.0420	homoserine dehydrogenase-like protein	1101	23	0.638889	18	0.818182	0.780864	-0.356856
LinJ.07.0430	acetylornithine deacetylase-like protein	1194	66	1.83333	25	1.13636	1.61333	0.690045
LinJ.07.0440	ubiquitin-protein ligase-like, putative	18804	464	12.8889	363	16.5	0.781145	-0.356338
LinJ.07.0450	Uncharacterised protein family (UPF0172), putative	765	134	3.72222	45	2.04545	1.81975	0.863743
LinJ.07.0460	hypothetical protein, conserved	2553	83	2.30556	38	1.72727	1.3348	0.416619
LinJ.07.0470	paraflagellar rod protein, putative	2430	131	3.63889	65	2.95455	1.23162	0.300562
LinJ.07.0480	hypothetical protein, conserved	3138	60	1.66667	32	1.45455	1.14583	0.196397
LinJ.07.0490	Protein of unknown function (DUF3735)/Abscisic acid G-protein coupled receptor, putative	2508	14	0.388889	9	0.409091	0.950617	-0.0730635
LinJ.07.0500	NUDIX family hydrolase, putative	2757	6	0.166667	14	0.636364	0.261905	-1.93289
LinJ.07.0510	vacuolar-type Ca2+-ATPase, putative	2592	69	1.91667	21	0.954545	2.00794	1.00571
LinJ.07.0520	hypothetical protein, conserved	480	12	0.333333	7	0.318182	1.04762	0.0671142
LinJ.07.0530	Dynein heavy chain, N-terminal region 2, putative	14550	125	3.47222	154	7	0.496032	-1.0115
LinJ.07.0540	hypothetical protein, conserved	855	5	0.138889	10	0.454545	0.305556	-1.71049
LinJ.07.0550	60S ribosomal protein L7a, putative	1047	1529	42.4722	265	12.0455	3.526	1.81803
LinJ.07.0560	60S ribosomal protein L7a, putative	1002	669	18.5833	251	11.4091	1.62882	0.703825
LinJ.07.0570	QA-SNARE protein putative	711	3	0.0833333	13	0.590909	0.141026	-2.82597
LinJ.07.0580	adp/ATP carrier-like protein	1095	20	0.555556	7	0.318182	1.74603	0.80408
LinJ.07.0590	hypothetical protein, conserved	3306	23	0.638889	14	0.636364	1.00397	0.00571365
LinJ.07.0600	hypothetical protein, conserved	5715	37	1.02778	39	1.77273	0.579772	-0.786442
LinJ.07.0610	ras-related protein rab-14, putative	678	32	0.888889	10	0.454545	1.95556	0.967579
LinJ.07.0620	hypothetical protein, conserved	1401	93	2.58333	35	1.59091	1.62381	0.699382
LinJ.07.0630	Molybdopterin guanine dinucleotide synthesis protein B, putative	4107	71	1.97222	44	2	0.986111	-0.0201779
LinJ.07.0640	Sel1 repeat, putative	2340	27	0.75	17	0.772727	0.970588	-0.0430687
LinJ.07.0650	Sel1 repeat, putative	2496	32	0.888889	23	1.04545	0.850242	-0.234055
LinJ.07.0660	electron transfer flavoprotein-ubiquinone oxidoreductase, putative	1728	109	3.02778	50	2.27273	1.33222	0.413835
LinJ.07.0670	hypothetical protein, conserved	588	19	0.527778	69	3.13636	0.168277	-2.57109
LinJ.07.0680	hypothetical protein, conserved	753	29	0.805556	41	1.86364	0.432249	-1.21006
LinJ.07.0690	hypothetical protein, conserved	1911	74	2.05556	64	2.90909	0.706597	-0.50104
LinJ.07.0700	vacuolar-type Ca2+-ATPase, putative (fragment)	2787	45	1.25	28	1.27273	0.982143	-0.0259952
LinJ.07.0710	eukaryotic translation initiation factor 3 subunit h	1008	455	12.6389	97	4.40909	2.86655	1.51932
LinJ.07.0720	vacuolar-type Ca2+-ATPase, putative (fragment)	882	37	1.02778	12	0.545455	1.88426	0.913997
LinJ.07.0730	vacuolar-type Ca2+-ATPase, putative	672	0	0	3	0.136364	0	#VALUE!
LinJ.07.0740	hypothetical protein, conserved	1560	50	1.38889	28	1.27273	1.09127	0.126008
LinJ.07.0750	Qa-SNARE protein, putative	507	45	1.25	15	0.681818	1.83333	0.874469
LinJ.07.0760	40S ribosomal protein S9, putative	573	283	7.86111	118	5.36364	1.46563	0.551522
LinJ.07.0770	protein kinase, putative	5544	69	1.91667	76	3.45455	0.554825	-0.849896
LinJ.07.0780	topoisomerase-related function protein-like protein	2754	83	2.30556	37	1.68182	1.37087	0.455093
LinJ.07.0790	centrin, putative	564	36	1	12	0.545455	1.83333	0.874469
LinJ.07.0800	hypothetical protein	1746	14	0.388889	16	0.727273	0.534722	-0.903138
LinJ.07.0810	hypothetical protein, conserved	3786	127	3.52778	49	2.22727	1.5839	0.663481
LinJ.07.0820	malonyl-coa decarboxylase-like protein	2388	3	0.0833333	7	0.318182	0.261905	-1.93289
LinJ.07.0830	hypothetical protein, conserved	11418	68	1.88889	79	3.59091	0.52602	-0.926811
LinJ.07.0840	protein phosphatase inhibitor, putative	453	20	0.555556	11	0.5	1.11111	0.152003
LinJ.07.0850	hypothetical protein, unknown function	837	0	0	4	0.181818	0	#VALUE!
LinJ.07.0860	hypothetical protein, conserved	882	5	0.138889	44	2	0.0694444	-3.848
LinJ.07.0870	6-phosphofructo-2-kinase-like protein	3933	34	0.944444	27	1.22727	0.769547	-0.377918
LinJ.07.0880	DNAJ-domain transmembrane-like protein	1827	35	0.972222	24	1.09091	0.891204	-0.166173
LinJ.07.0890	hypothetical protein, conserved	1698	29	0.805556	16	0.727273	1.10764	0.147488
LinJ.07.0900	hypothetical protein, conserved	978	13	0.361111	6	0.272727	1.32407	0.404984
LinJ.07.0910	flavoprotein subunit-like protein	1704	190	5.27778	37	1.68182	3.13814	1.64991
LinJ.07.0920	hypothetical protein, conserved	1059	41	1.13889	26	1.18182	0.963675	-0.0533811
LinJ.07.0930	phosphoacetylglucosamine mutase-like protein	1794	123	3.41667	37	1.68182	2.03153	1.02257
LinJ.07.0940	cytochrome b5-like protein	225	0	0	2	0.0909091	0	#VALUE!
LinJ.07.0950	hypothetical protein, unknown function (fragment)	2400	165	4.58333	49	2.22727	2.05782	1.04112
LinJ.07.0960	hypothetical protein, unknown function (fragment)	2571	47	1.30556	31	1.40909	0.926523	-0.110101
LinJ.07.0970	hypothetical protein, conserved (fragment)	4014	72	2	35	1.59091	1.25714	0.330149
LinJ.07.0980	hypothetical protein, conserved	1317	62	1.72222	34	1.54545	1.11438	0.15624
LinJ.07.0990	hypothetical protein, conserved	7023	72	2	61	2.77273	0.721311	-0.471306
LinJ.07.1000	ubiquitin-conjugating enzyme E2, putative	549	87	2.41667	12	0.545455	4.43056	2.14749
LinJ.07.1010	hypothetical protein, unknown function	4428	118	3.27778	92	4.18182	0.783816	-0.351412
LinJ.07.1020	splicing factor ptsr1-like protein	1128	523	14.5278	155	7.04545	2.06201	1.04405
LinJ.07.1030	serine/threonine kinase, putative	891	196	5.44444	47	2.13636	2.54846	1.34963
LinJ.07.1040	hypothetical protein, conserved	5484	22	0.611111	140	6.36364	0.0960317	-3.38034
LinJ.07.1050	protein kinase, putative	4071	118	3.27778	50	2.27273	1.44222	0.528293
LinJ.07.1060	hypothetical protein, unknown function	1908	4	0.111111	12	0.545455	0.203704	-2.29546
LinJ.07.1070	Protein of unknown function (DUF3608), putative	7710	41	1.13889	101	4.59091	0.248075	-2.01115
LinJ.07.1080	hypothetical protein, conserved	1014	60	1.66667	26	1.18182	1.41026	0.495957
LinJ.07.1090	Domain of unknown function (DUF3437), putative	7347	78	2.16667	44	2	1.08333	0.115477
LinJ.07.1100	hypothetical protein, conserved	7383	13	0.361111	41	1.86364	0.193767	-2.36761
LinJ.07.1110	hypothetical protein, conserved	2202	19	0.527778	24	1.09091	0.483796	-1.04753
LinJ.07.1120	hypothetical protein, conserved	2640	31	0.861111	19	0.863636	0.997076	-0.00422459
LinJ.07.1130	RNA binding protein, putative	357	29	0.805556	10	0.454545	1.77222	0.82556
LinJ.07.1140	nucleolar RNA-binding protein, putative	630	179	4.97222	116	5.27273	0.943008	-0.0846586
LinJ.07.1150	RNA binding protein-like protein	1095	135	3.75	123	5.59091	0.670732	-0.576192
LinJ.07.1160	Domain of unknown function DUF59, putative	489	11	0.305556	7	0.318182	0.960317	-0.0584167
LinJ.07.1170	DNA repair and recombination helicase protein PIF7, putative	3660	16	0.444444	19	0.863636	0.51462	-0.958421
LinJ.07.1180	peptidyl-prolyl cis-trans isomerase/rotamase, putative	348	42	1.16667	17	0.772727	1.5098	0.594361
LinJ.07.1190	hypothetical protein, conserved	612	9	0.25	4	0.181818	1.375	0.459432
LinJ.07.1200	hypothetical protein, conserved	975	8	0.222222	5	0.227273	0.977778	-0.0324215
LinJ.07.1210	cation-transporting ATPase, putative	3735	473	13.1389	191	8.68182	1.51338	0.597774
LinJ.07.1220	Dpy-30 motif containing protein, putative	351	3	0.0833333	2	0.0909091	0.916667	-0.125531
LinJ.07.1230	lipoate-protein ligase-like	1014	10	0.277778	44	2	0.138889	-2.848
LinJ.07.1240	RNA-editing complex protein, putative	1353	17	0.472222	16	0.727273	0.649306	-0.623031
LinJ.07.1250	hypothetical protein, conserved	2520	59	1.63889	42	1.90909	0.858466	-0.220168
LinJ.07.1260	delta-5 fatty acid desaturase, putative	1254	95	2.63889	25	1.13636	2.32222	1.21551
LinJ.07.1270	hypothetical protein, conserved	915	4	0.111111	7	0.318182	0.349206	-1.51785
LinJ.07.1280	ATPase subunit 9, putative, pseudogene	642	65	1.80556	27	1.22727	1.47119	0.556987
LinJ.07.1290	hypothetical protein, conserved	1089	53	1.47222	25	1.13636	1.29556	0.373571
LinJ.07.1300	proteasome regulatory non-ATP-ase subunit, putative	1038	108	3	44	2	1.5	0.584963
LinJ.07.1310	hypothetical protein, conserved	1731	62	1.72222	21	0.954545	1.80423	0.851386
LinJ.07.1320	peptide methionine sulfoxide reductase-like	531	88	2.44444	22	1	2.44444	1.28951
LinJ.07.1330	N-terminal region of Chorein, a TM vesicle-mediated sorter, putative	7629	177	4.91667	204	9.27273	0.530229	-0.915313
LinJ.07.1340	amino acid transporter 19, putative	1476	53	1.47222	101	4.59091	0.320682	-1.64078
LinJ.08.0010	adaptor complex protein (AP) 3 delta subunit 1, putative	3597	228	6.33333	74	3.36364	1.88288	0.912943
LinJ.08.0020	hypothetical protein, conserved	822	47	1.30556	19	0.863636	1.5117	0.596168
LinJ.08.0030	vesicle-associated membrane protein, putative	648	155	4.30556	36	1.63636	2.63117	1.39571
LinJ.08.0040	hypothetical protein, conserved	690	34	0.944444	17	0.772727	1.22222	0.289507
LinJ.08.0050	hypothetical protein, unknown function	228	85	2.36111	8	0.363636	6.49306	2.6989
LinJ.08.0060	phosphoglycerate mutase protein, putative	558	30	0.833333	15	0.681818	1.22222	0.289507
LinJ.08.0070	Putative zinc finger motif, C2HC5-type/ASCH domain containing protein, putative	1890	112	3.11111	49	2.22727	1.39683	0.482152
LinJ.08.0080	ATP-dependent DEAD/H RNA helicase, putative	2058	64	1.77778	42	1.90909	0.931217	-0.102811
LinJ.08.0090	adaptor complex protein (AP) 3 delta subunit 1, putative	3402	58	1.61111	68	3.09091	0.521242	-0.939975
LinJ.08.0100	dual-specificity protein phosphatase, putative	1356	24	0.666667	17	0.772727	0.862745	-0.212994
LinJ.08.0110	hypothetical protein, unknown function	1932	42	1.16667	22	1	1.16667	0.222392
LinJ.08.0120	hypothetical protein, conserved	813	26	0.722222	17	0.772727	0.934641	-0.0975165
LinJ.08.0130	hypothetical protein, conserved	3453	297	8.25	90	4.09091	2.01667	1.01197
LinJ.08.0140	hypothetical protein, conserved	1758	19	0.527778	22	1	0.527778	-0.921997
LinJ.08.0150	DNA repair protein, putative	3783	32	0.888889	29	1.31818	0.67433	-0.568474
LinJ.08.0160	GPI-GlcNAc transferase complex, PIG-H component, putative	1500	32	0.888889	12	0.545455	1.62963	0.704544
LinJ.08.0170	hypothetical protein, conserved	702	21	0.583333	23	1.04545	0.557971	-0.841738
LinJ.08.0180	hypothetical protein, unknown function	1935	0	0	7	0.318182	0	#VALUE!
LinJ.08.0190	Bacterial transferase hexapeptide (six repeats), putative	885	40	1.11111	19	0.863636	1.28655	0.363507
LinJ.08.0200	hypothetical protein, unknown function	2064	26	0.722222	16	0.727273	0.993056	-0.0100537
LinJ.08.0210	Inositol phosphosphingolipids phospholipase C	1962	101	2.80556	35	1.59091	1.76349	0.818435
LinJ.08.0220	hypothetical protein, unknown function	1503	4	0.111111	40	1.81818	0.0611111	-4.03242
LinJ.08.0230	ubiquitin-activating enzyme-like protein	3288	90	2.5	46	2.09091	1.19565	0.257798
LinJ.08.0240	ABC1 family, putative	1569	78	2.16667	31	1.40909	1.53763	0.620713
LinJ.08.0250	hypothetical protein, conserved	789	36	1	14	0.636364	1.57143	0.652077
LinJ.08.0260	hypothetical protein, conserved	354	137	3.80556	35	1.59091	2.39206	1.25826
LinJ.08.0270	hypothetical protein, conserved	1317	11	0.305556	27	1.22727	0.248971	-2.00595
LinJ.08.0280	hypothetical protein	2502	36	1	21	0.954545	1.04762	0.0671142
LinJ.08.0290	ribosomal protein L2, putative	1143	84	2.33333	36	1.63636	1.42593	0.511899
LinJ.08.0300	iron superoxide dismutase A, mitochondrial	693	438	12.1667	123	5.59091	2.17615	1.12178
LinJ.08.0310	Isochorismatase family, putative	759	6	0.166667	11	0.5	0.333333	-1.58496
LinJ.08.0320	Isochorismatase family, putative	930	28	0.777778	29	1.31818	0.590038	-0.761119
LinJ.08.0330	mitochondrial associated ribonuclease, putative	678	63	1.75	41	1.86364	0.939024	-0.0907655
LinJ.08.0340	Tim10/DDP family zinc finger, putative	288	26	0.722222	57	2.59091	0.278752	-1.84294
LinJ.08.0350	hypothetical protein, conserved	14313	49	1.36111	221	10.0455	0.135495	-2.88369
LinJ.08.0360	hypothetical protein, conserved	4239	51	1.41667	33	1.5	0.944444	-0.0824622
LinJ.08.0370	hypothetical protein, conserved	1731	68	1.88889	14	0.636364	2.96825	1.56961
LinJ.08.0380	hypothetical protein, conserved	663	78	2.16667	27	1.22727	1.76543	0.820021
LinJ.08.0390	hypothetical protein, conserved	5733	45	1.25	51	2.31818	0.539216	-0.891066
LinJ.08.0400	hypothetical protein, conserved	5661	71	1.97222	165	7.5	0.262963	-1.92707
LinJ.08.0410	hypothetical protein, conserved	3558	22	0.611111	44	2	0.305556	-1.71049
LinJ.08.0420	WD domain, G-beta repeat, putative	4212	453	12.5833	124	5.63636	2.23253	1.15868
LinJ.08.0430	hypothetical protein, conserved	5955	313	8.69444	139	6.31818	1.3761	0.460584
LinJ.08.0440	hypothetical protein, conserved	2778	146	4.05556	55	2.5	1.62222	0.697971
LinJ.08.0450	hypothetical protein, conserved	7233	193	5.36111	170	7.72727	0.693791	-0.527427
LinJ.08.0460	signal peptidase type I, putative	543	77	2.13889	20	0.909091	2.35278	1.23437
LinJ.08.0470	hypothetical protein, unknown function	876	141	3.91667	41	1.86364	2.10163	1.07151
LinJ.08.0480	small ubiquitin protein, putative	354	47	1.30556	25	1.13636	1.14889	0.200239
LinJ.08.0490	hypothetical protein, conserved	849	36	1	29	1.31818	0.758621	-0.398549
LinJ.08.0500	hypothetical protein, conserved	1251	45	1.25	37	1.68182	0.743243	-0.428094
LinJ.08.0510	hypothetical protein, unknown function	1089	11	0.305556	4	0.181818	1.68056	0.748938
LinJ.08.0520	ribose-phosphate pyrophosphokinase, putative	2523	338	9.38889	120	5.45455	1.7213	0.783495
LinJ.08.0530	hypothetical protein, conserved	6987	83	2.30556	150	6.81818	0.338148	-1.56427
LinJ.08.0540	protein kinase , putative	6339	75	2.08333	198	9	0.231481	-2.11103
LinJ.08.0550	hypothetical protein, conserved	1059	67	1.86111	36	1.63636	1.13735	0.185671
LinJ.08.0560	cyclopropane-fatty-acyl-phospholipid syntahse	1467	7	0.194444	5	0.227273	0.855556	-0.225067
LinJ.08.0570	eukaryotic translation initiation factor 2 beta subunit, putative	1038	617	17.1389	185	8.40909	2.03814	1.02725
LinJ.08.0580	hypothetical protein, conserved	714	39	1.08333	72	3.27273	0.331019	-1.59502
LinJ.08.0590	hypothetical protein, conserved	540	3	0.0833333	27	1.22727	0.0679012	-3.88042
LinJ.08.0600	hypothetical protein, unknown function	501	17	0.472222	3	0.136364	3.46296	1.79201
LinJ.08.0610	hypothetical protein, unknown function	1551	19	0.527778	15	0.681818	0.774074	-0.369456
LinJ.08.0620	hypothetical protein, unknown function	432	8	0.222222	7	0.318182	0.698413	-0.517848
LinJ.08.0630	P299	8511	468	13	447	20.3182	0.639821	-0.64426
LinJ.08.0640	hypothetical protein, unknown function	6651	45	1.25	92	4.18182	0.298913	-1.7422
LinJ.08.0650	Amastin surface glycoprotein, putative	903	1007	27.9722	369	16.7727	1.66772	0.737878
LinJ.08.0660	DnaJ domain containing protein, putative	891	63	1.75	31	1.40909	1.24194	0.31259
LinJ.08.0670	protein kinase, putative	4080	0	0	18	0.818182	0	#VALUE!
LinJ.08.0680	amastin-like protein	615	2	0.0555556	7	0.318182	0.174603	-2.51785
LinJ.08.0690	amastin-like protein	615	8	0.222222	1	0.0454545	4.88889	2.28951
LinJ.08.0700	amastin-like protein	603	0	0	0	0	#DIV/0!	#DIV/0!
LinJ.08.0710	amastin-like protein	603	1	0.0277778	0	0	#DIV/0!	#DIV/0!
LinJ.08.0720	amastin-like protein	612	4	0.111111	0	0	#DIV/0!	#DIV/0!
LinJ.08.0730	tuzin, putative	1530	6	0.166667	26	1.18182	0.141026	-2.82597
LinJ.08.0740	tuzin, putative	1908	46	1.27778	33	1.5	0.851852	-0.231326
LinJ.08.0750	tuzin, putative	1029	0	0	28	1.27273	0	#VALUE!
LinJ.08.0760	amastin-like protein	582	7	0.194444	9	0.409091	0.475309	-1.07306
LinJ.08.0780	amastin-like protein	528	2	0.0555556	4	0.181818	0.305556	-1.71049
LinJ.08.0790	amastin-like protein	582	14	0.388889	12	0.545455	0.712963	-0.488101
LinJ.08.0800	hypothetical protein, unknown function	873	155	4.30556	72	3.27273	1.31559	0.395706
LinJ.08.0810	hypothetical protein, unknown function	1260	136	3.77778	32	1.45455	2.59722	1.37697
LinJ.08.0820	SET domain containing protein, putative	1533	39	1.08333	25	1.13636	0.953333	-0.0689474
LinJ.08.0830	mitochondrial DNA polymerase beta	1131	203	5.63889	47	2.13636	2.63948	1.40025
LinJ.08.0840	mitochondrial DNA polymerase beta-PAK, putative	4446	93	2.58333	69	3.13636	0.823671	-0.279859
LinJ.08.0850	Beta-lactamase superfamily domain containing protein, putative	6366	73	2.02778	163	7.40909	0.273688	-1.8694
LinJ.08.0860	hypothetical protein, conserved	615	9	0.25	12	0.545455	0.458333	-1.12553
LinJ.08.0870	protein kinase, putative	1860	12	0.333333	9	0.409091	0.814815	-0.295456
LinJ.08.0880	hypothetical protein, conserved	804	23	0.638889	8	0.363636	1.75694	0.813069
LinJ.08.0890	hypothetical protein, conserved	441	11	0.305556	11	0.5	0.611111	-0.710493
LinJ.08.0900	Dpy-30 motif containing protein, putative	1698	127	3.52778	92	4.18182	0.843599	-0.245371
LinJ.08.0910	Protein of unknown function (DUF2453), putative	2502	41	1.13889	20	0.909091	1.25278	0.325131
LinJ.08.0920	hypothetical protein, unknown function	3123	7	0.194444	11	0.5	0.388889	-1.36257
LinJ.08.0930	DnaJ domain containing protein, putative	981	19	0.527778	36	1.63636	0.322531	-1.63249
LinJ.08.0940	AAA domain (dynein-related subfamily)/von Willebrand factor type A domain containing protein, putative	7374	197	5.47222	152	6.90909	0.792032	-0.336369
LinJ.08.0950	cathepsin L-like protease	1146	59	1.63889	64	2.90909	0.563368	-0.82785
LinJ.08.0960	cathepsin L-like protease	1332	265	7.36111	79	3.59091	2.04993	1.03557
LinJ.08.1000	histone deacetylase, putative	1962	36	1	18	0.818182	1.22222	0.289507
LinJ.08.1001	Ring finger domain containing protein, putative	1092	30	0.833333	19	0.863636	0.964912	-0.0515303
LinJ.08.1010	hypothetical protein, conserved	1098	767	21.3056	213	9.68182	2.20057	1.13788
LinJ.08.1020	stress-induced protein sti1	1641	1794	49.8333	417	18.9545	2.6291	1.39457
LinJ.08.1030	Repeat of unknown function (DUF1126), putative	2619	217	6.02778	68	3.09091	1.95016	0.963595
LinJ.08.1040	phosphoribosylpyrophosphate synthetase	1116	92	2.55556	26	1.18182	2.16239	1.11263
LinJ.08.1050	suppressive immunomodulating factor, putative	2841	48	1.33333	34	1.54545	0.862745	-0.212994
LinJ.08.1060	Exocyst complex component Sec3, putative	3435	72	2	37	1.68182	1.18919	0.249978
LinJ.08.1070	Thiopurine S-methyltransferase (TPMT), putative	1281	37	1.02778	24	1.09091	0.94213	-0.0860025
LinJ.08.1080	MRB1 complex subunit MRB3010	1329	49	1.36111	16	0.727273	1.87153	0.904216
LinJ.08.1090	hypothetical protein, conserved	1254	39	1.08333	72	3.27273	0.331019	-1.59502
LinJ.08.1100	intraflagellar transport protein 122B, putative	3744	329	9.13889	114	5.18182	1.76365	0.81856
LinJ.08.1110	MIX protein, putative	588	15	0.416667	8	0.363636	1.14583	0.196397
LinJ.08.1120	hypothetical protein, conserved	1185	19	0.527778	16	0.727273	0.725694	-0.462566
LinJ.08.1130	Zinc finger, C3HC4 type (RING finger), putative	1521	36	1	33	1.5	0.666667	-0.584963
LinJ.08.1160	hypothetical protein, conserved	1422	9	0.25	16	0.727273	0.34375	-1.54057
LinJ.08.1190	hypothetical protein, conserved	300	182	5.05556	53	2.40909	2.09853	1.06938
LinJ.08.1191	hypothetical protein, unknown function	1299	6	0.166667	104	4.72727	0.0352564	-4.82597
LinJ.08.1220	amidinotransferase, putative	861	40	1.11111	23	1.04545	1.0628	0.0878728
LinJ.08.1250	protein kinase, putative	2565	1	0.0277778	44	2	0.0138889	-6.16993
LinJ.08.1280	beta tubulin	1332	6582	182.833	1017	46.2273	3.9551	1.98371
LinJ.08.1290	beta tubulin	1332	8424	234	1331	60.5	3.86777	1.9515
LinJ.08.1300	histone deacetylase, putative	1893	24	0.666667	18	0.818182	0.814815	-0.295456
LinJ.08.1310	hypothetical protein, conserved	720	10	0.277778	5	0.227273	1.22222	0.289507
LinJ.08.1320	amastin-like protein	606	24	0.666667	14	0.636364	1.04762	0.0671142
LinJ.08.1330	amastin-like protein	603	17	0.472222	15	0.681818	0.692593	-0.529921
LinJ.09.0010	hypothetical protein, conserved	435	9	0.25	3	0.136364	1.83333	0.874469
LinJ.09.0020	hypothetical protein, conserved	1122	35	0.972222	10	0.454545	2.13889	1.09686
LinJ.09.0030	hypothetical protein, conserved	324	107	2.97222	39	1.77273	1.67664	0.745571
LinJ.09.0040	hypothetical protein, conserved	1860	61	1.69444	27	1.22727	1.38066	0.465356
LinJ.09.0050	Peroxisomal biogenesis factor 11 (PEX11), putative	963	27	0.75	10	0.454545	1.65	0.722466
LinJ.09.0060	N-acetyl-D-glucosaminylphosphatidylinositol de-N-acetylase	750	27	0.75	9	0.409091	1.83333	0.874469
LinJ.09.0070	endonuclease III, putative	777	38	1.05556	14	0.636364	1.65873	0.730079
LinJ.09.0080	RNA-binding protein 5, putative	396	12	0.333333	11	0.5	0.666667	-0.584963
LinJ.09.0090	RNA helicase, putative	3705	95	2.63889	37	1.68182	1.56907	0.649909
LinJ.09.0100	RNA-binding protein 5-like protein	738	6	0.166667	10	0.454545	0.366667	-1.44746
LinJ.09.0110	RNA-binding protein 5-like protein	900	79	2.19444	12	0.545455	4.02315	2.00832
LinJ.09.0120	flagellar pocket cytoskeletal protein bilbo1	1749	275	7.63889	74	3.36364	2.27102	1.18334
LinJ.09.0130	hypothetical protein, conserved	666	12	0.333333	20	0.909091	0.366667	-1.44746
LinJ.09.0140	hypothetical protein, conserved	2136	24	0.666667	14	0.636364	1.04762	0.0671142
LinJ.09.0150	kinesin, putative	3255	2	0.0555556	7	0.318182	0.174603	-2.51785
LinJ.09.0160	FHA domain/Ring finger domain containing protein, putative	1575	41	1.13889	29	1.31818	0.863985	-0.210922
LinJ.09.0170	microtubule associated protein-like protein	375	0	0	0	0	#DIV/0!	#DIV/0!
LinJ.09.0180	ATG8/AUT7/APG8/PAZ2, putative	405	10	0.277778	10	0.454545	0.611111	-0.710493
LinJ.09.0190	microtubule associated protein-like protein	375	1	0.0277778	0	0	#DIV/0!	#DIV/0!
LinJ.09.0200	microtubule associated protein-like protein	369	41	1.13889	12	0.545455	2.08796	1.0621
LinJ.09.0210	hypothetical protein, conserved	363	2	0.0555556	2	0.0909091	0.611111	-0.710493
LinJ.09.0220	NRDE protein, putative	1512	26	0.722222	44	2	0.361111	-1.46949
LinJ.09.0230	Domain of unknown function (DUF4586), putative	918	91	2.52778	42	1.90909	1.32407	0.404984
LinJ.09.0240	hypothetical protein, conserved	2352	25	0.694444	37	1.68182	0.412913	-1.27609
LinJ.09.0250	kinesin, putative	3882	56	1.55556	22	1	1.55556	0.63743
LinJ.09.0260	hypothetical protein, conserved	711	17	0.472222	10	0.454545	1.03889	0.0550414
LinJ.09.0270	cdc2-related kinase 12	1437	8	0.222222	9	0.409091	0.54321	-0.880418
LinJ.09.0280	hypothetical protein, conserved	2760	13	0.361111	11	0.5	0.722222	-0.469485
LinJ.09.0290	hypothetical protein, conserved	2550	3	0.0833333	10	0.454545	0.183333	-2.44746
LinJ.09.0300	hypothetical protein, conserved	2982	20	0.555556	21	0.954545	0.582011	-0.780883
LinJ.09.0310	hypothetical protein, conserved	756	7	0.194444	21	0.954545	0.203704	-2.29546
LinJ.09.0320	Ring finger domain containing protein, putative	2628	24	0.666667	30	1.36364	0.488889	-1.03242
LinJ.09.0330	DNA photolyase, putative	2799	16	0.444444	25	1.13636	0.391111	-1.35435
LinJ.09.0340	Ankyrin repeats (3 copies), putative	633	17	0.472222	11	0.5	0.944444	-0.0824622
LinJ.09.0350	hypothetical protein	264	8	0.222222	8	0.363636	0.611111	-0.710493
LinJ.09.0360	hypothetical protein, conserved	528	3	0.0833333	4	0.181818	0.458333	-1.12553
LinJ.09.0370	hypothetical protein, conserved	1782	76	2.11111	27	1.22727	1.72016	0.782547
LinJ.09.0380	ATP-dependent protease ATPase subunit HslU2	1512	142	3.94444	48	2.18182	1.80787	0.854291
LinJ.09.0390	cysteine peptidase, Clan CA, family C19, putative	2850	56	1.55556	37	1.68182	0.924925	-0.112592
LinJ.09.0400	DNA replication licensing factor MCM4, putative	2688	41	1.13889	34	1.54545	0.736928	-0.440404
LinJ.09.0410	G10 protein, putative	819	30	0.833333	30	1.36364	0.611111	-0.710493
LinJ.09.0420	integral membrane transport protein, putative	1866	12	0.333333	7	0.318182	1.04762	0.0671142
LinJ.09.0430	catalytic subunit of the vacuolar transporter chaperone 4, putative	2442	107	2.97222	65	2.95455	1.00598	0.00860579
LinJ.09.0440	hypothetical protein, conserved	5940	44	1.22222	45	2.04545	0.597531	-0.742915
LinJ.09.0450	kinetoplastid kinetochore protein 10, putative	1410	396	11	105	4.77273	2.30476	1.20462
LinJ.09.0460	kinetoplastid kinetochore protein 19, putative	1434	21	0.583333	13	0.590909	0.987179	-0.0186157
LinJ.09.0470	tyrosine phosphatase, putative	3015	13	0.361111	11	0.5	0.722222	-0.469485
LinJ.09.0480	Zinc finger, C3HC4 type (RING finger), putative	1404	73	2.02778	30	1.36364	1.48704	0.572441
LinJ.09.0490	Bardet-Biedl syndrome 8 protein	1908	13	0.361111	21	0.954545	0.378307	-1.40237
LinJ.09.0500	hypothetical protein, conserved	2805	16	0.444444	21	0.954545	0.465608	-1.10281
LinJ.09.0501	hypothetical protein, conserved	9258	52	1.44444	107	4.86364	0.296989	-1.75152
LinJ.09.0520	serine/threonine protein phosphatase, putative	1959	54	1.5	42	1.90909	0.785714	-0.347923
LinJ.09.0530	hypothetical protein, conserved	2235	41	1.13889	22	1	1.13889	0.187627
LinJ.09.0540	hypothetical protein, conserved	1236	25	0.694444	31	1.40909	0.492832	-1.02083
LinJ.09.0550	hypothetical protein, conserved	4518	23	0.638889	20	0.909091	0.702778	-0.50886
LinJ.09.0560	hypothetical protein, conserved	1215	11	0.305556	10	0.454545	0.672222	-0.57299
LinJ.09.0570	Flagellum attachment zone protein 3	2313	245	6.80556	69	3.13636	2.16989	1.11762
LinJ.09.0580	leucine-rich repeat protein, putative	2994	84	2.33333	43	1.95455	1.1938	0.255559
LinJ.09.0590	hypothetical protein, unknown function	3330	75	2.08333	41	1.86364	1.11789	0.160773
LinJ.09.0600	Dual specificity phosphatase, catalytic domain containing protein, putative	1758	13	0.361111	23	1.04545	0.345411	-1.53362
LinJ.09.0610	Histidine phosphatase superfamily (branch 1), putative	789	75	2.08333	24	1.09091	1.90972	0.933363
LinJ.09.0620	hypothetical protein, conserved	1470	13	0.361111	10	0.454545	0.794444	-0.331982
LinJ.09.0630	surface antigen-like protein	858	1	0.0277778	1	0.0454545	0.611111	-0.710493
LinJ.09.0640	ATP-dependent DNA helicase, putative	2991	20	0.555556	13	0.590909	0.940171	-0.089005
LinJ.09.0650	cyclin 1	1008	34	0.944444	32	1.45455	0.649306	-0.623031
LinJ.09.0660	Glucosidase II beta subunit-like, putative	2913	112	3.11111	50	2.27273	1.36889	0.453005
LinJ.09.0670	hypothetical protein, conserved	1971	19	0.527778	24	1.09091	0.483796	-1.04753
LinJ.09.0680	PH domain containing protein, putative	1389	17	0.472222	9	0.409091	1.15432	0.207044
LinJ.09.0690	palmitoyl acyltransferase 5, putative	1503	22	0.611111	62	2.81818	0.216846	-2.20526
LinJ.09.0700	Zeta toxin, putative	1914	17	0.472222	14	0.636364	0.742063	-0.430385
LinJ.09.0710	Methyltransferase TYW3, putative	1059	9	0.25	44	2	0.125	-3
LinJ.09.0720	prefoldin subunit 2, putative	417	58	1.61111	19	0.863636	1.8655	0.89956
LinJ.09.0730	hypothetical protein, conserved	1113	7	0.194444	29	1.31818	0.14751	-2.76112
LinJ.09.0740	hypothetical protein, conserved	921	5	0.138889	2	0.0909091	1.52778	0.611435
LinJ.09.0750	hypothetical protein, conserved	1548	27	0.75	5	0.227273	3.3	1.72247
LinJ.09.0760	hypothetical protein, conserved	1551	11	0.305556	19	0.863636	0.353801	-1.49899
LinJ.09.0770	cleavage and polyadenylation specificity factor 30 kDa subunit, putative	1011	40	1.11111	15	0.681818	1.62963	0.704544
LinJ.09.0780	hypothetical protein, conserved	1896	12	0.333333	21	0.954545	0.349206	-1.51785
LinJ.09.0790	ubiquitin ligase, putative	6687	155	4.30556	68	3.09091	1.39297	0.478168
LinJ.09.0800	acyl-CoA binding protein, putative	2997	90	2.5	32	1.45455	1.71875	0.78136
LinJ.09.0810	hypothetical protein, conserved	16383	202	5.61111	186	8.45455	0.66368	-0.591441
LinJ.09.0820	oligopeptidase b	2196	687	19.0833	152	6.90909	2.76206	1.46575
LinJ.09.0830	Domain of unknown function (DUF4464), putative	792	33	0.916667	7	0.318182	2.88095	1.52655
LinJ.09.0840	hypothetical protein, conserved	3744	94	2.61111	70	3.18182	0.820635	-0.285188
LinJ.09.0850	kinetoplast-associated protein-like protein	3873	35	0.972222	38	1.72727	0.562865	-0.829138
LinJ.09.0860	prefoldin subunit, putative	645	11	0.305556	10	0.454545	0.672222	-0.57299
LinJ.09.0870	hypothetical protein, conserved	1593	17	0.472222	33	1.5	0.314815	-1.66742
LinJ.09.0880	DEAD/DEAH box helicase-like protein	2331	19	0.527778	7	0.318182	1.65873	0.730079
LinJ.09.0890	Uncharacterised protein family (UPF0160), putative	1197	150	4.16667	73	3.31818	1.25571	0.328501
LinJ.09.0900	ras family protein-like protein	810	26	0.722222	11	0.5	1.44444	0.530515
LinJ.09.0910	hypothetical protein, conserved	321	8	0.222222	4	0.181818	1.22222	0.289507
LinJ.09.0920	hypothetical protein, conserved	1572	39	1.08333	23	1.04545	1.03623	0.0513469
LinJ.09.0930	histone h1-like protein	1473	93	2.58333	69	3.13636	0.823671	-0.279859
LinJ.09.0940	phospholipid transporting ATPase-like protein, putative	7587	122	3.38889	142	6.45455	0.525039	-0.929503
LinJ.09.0950	polyubiquitin	2601	115	3.19444	91	4.13636	0.772283	-0.372798
LinJ.09.0960	ef-hand protein 5, putative	561	65	1.80556	11	0.5	3.61111	1.85244
LinJ.09.0970	calmodulin, putative	450	1102	30.6111	382	17.3636	1.76294	0.817986
LinJ.09.0980	calmodulin, putative	450	4	0.111111	0	0	#DIV/0!	#DIV/0!
LinJ.09.0990	translation-associated element 2, putative	3687	93	2.58333	81	3.68182	0.701646	-0.511185
LinJ.09.1000	O-phosphoseryl-tRNA(Sec) selenium transferase, putative	1788	15	0.416667	23	1.04545	0.398551	-1.32716
LinJ.09.1010	hypothetical protein, conserved	1851	63	1.75	18	0.818182	2.13889	1.09686
LinJ.09.1020	elongation factor-1 gamma	1362	1393	38.6944	254	11.5455	3.35149	1.7448
LinJ.09.1030	elongation factor-1 gamma	1218	180	5	240	10.9091	0.458333	-1.12553
LinJ.09.1040	hypothetical protein, conserved	2988	127	3.52778	85	3.86364	0.913072	-0.1312
LinJ.09.1050	N-terminal region of Chorein, a TM vesicle-mediated sorter, putative	16092	43	1.19444	169	7.68182	0.15549	-2.68511
LinJ.09.1060	PUB domain containing protein, putative	939	61	1.69444	13	0.590909	2.86752	1.5198
LinJ.09.1070	Present in the outer mitochondrial membrane proteome 10	1848	507	14.0833	154	7	2.0119	1.00856
LinJ.09.1080	LEM3 (ligand-effect modulator 3) family / CDC50 family, putative	1788	49	1.36111	14	0.636364	2.13889	1.09686
LinJ.09.1090	hypothetical protein, conserved	942	6	0.166667	66	3	0.0555556	-4.16993
LinJ.09.1100	phospholipid:diacylglycerol acyltransferase, putative	2061	65	1.80556	35	1.59091	1.13492	0.182591
LinJ.09.1110	MSP (Major sperm protein) domain containing protein, putative	753	67	1.86111	27	1.22727	1.51646	0.600708
LinJ.09.1120	DNA-directed RNA polymerase III subunit, putative	894	23	0.638889	10	0.454545	1.40556	0.49114
LinJ.09.1130	eukaryotic translation initiation factor 2 subunit, putative	1440	314	8.72222	90	4.09091	2.1321	1.09227
LinJ.09.1140	translation initiation factor EIF-2B gamma subunit, putative	1806	119	3.30556	30	1.36364	2.42407	1.27743
LinJ.09.1160	hypothetical protein, conserved	768	54	1.5	13	0.590909	2.53846	1.34395
LinJ.09.1170	hypothetical protein, conserved	1377	52	1.44444	10	0.454545	3.17778	1.66802
LinJ.09.1180	mitochondrial RNA binding protein 2	729	187	5.19444	55	2.5	2.07778	1.05504
LinJ.09.1190	mitochondrial import inner membrane translocase subunit TIM17, putative	459	28	0.777778	11	0.5	1.55556	0.63743
LinJ.09.1200	hypothetical protein, conserved	696	26	0.722222	11	0.5	1.44444	0.530515
LinJ.09.1210	hypothetical protein, conserved	858	15	0.416667	6	0.272727	1.52778	0.611435
LinJ.09.1220	hypothetical protein, conserved	2220	33	0.916667	20	0.909091	1.00833	0.0119726
LinJ.09.1230	hypothetical protein, conserved	591	74	2.05556	41	1.86364	1.10298	0.141408
LinJ.09.1240	hypothetical protein, conserved	2175	53	1.47222	26	1.18182	1.24573	0.316987
LinJ.09.1250	hypothetical protein, conserved	1797	6	0.166667	14	0.636364	0.261905	-1.93289
LinJ.09.1260	hypothetical protein, conserved	4635	21	0.583333	54	2.45455	0.237654	-2.07306
LinJ.09.1270	Zinc finger, C3HC4 type (RING finger), putative	1263	30	0.833333	24	1.09091	0.763889	-0.388565
LinJ.09.1280	AAA family ATPase, putative	3867	104	2.88889	50	2.27273	1.27111	0.34609
LinJ.09.1290	hypothetical protein, conserved	1326	18	0.5	74	3.36364	0.148649	-2.75002
LinJ.09.1300	ATP-dependent helicase, putative	7539	78	2.16667	78	3.54545	0.611111	-0.710493
LinJ.09.1310	hypothetical protein, conserved	555	9	0.25	22	1	0.25	-2
LinJ.09.1320	Bromodomain, putative	1959	40	1.11111	16	0.727273	1.52778	0.611435
LinJ.09.1330	mitochondrial carrier protein, putative	1029	9	0.25	13	0.590909	0.423077	-1.24101
LinJ.09.1340	hypothetical protein, conserved	1104	15	0.416667	8	0.363636	1.14583	0.196397
LinJ.09.1350	hypothetical protein, conserved	1731	25	0.694444	9	0.409091	1.69753	0.763438
LinJ.09.1360	PPPDE putative peptidase domain containing protein, putative	657	9	0.25	11	0.5	0.5	-1
LinJ.09.1370	PPPDE putative peptidase domain containing protein, putative	765	1	0.0277778	2	0.0909091	0.305556	-1.71049
LinJ.09.1371	hypothetical protein	1053	4	0.111111	6	0.272727	0.407407	-1.29546
LinJ.09.1390	paraflagellar rod component, putative	1818	146	4.05556	56	2.54545	1.59325	0.671976
LinJ.09.1400	hypothetical protein, conserved	1824	52	1.44444	16	0.727273	1.98611	0.989946
LinJ.09.1410	histone H2B	336	366	10.1667	475	21.5909	0.470877	-1.08658
LinJ.09.1420	hypothetical protein, conserved	579	8	0.222222	3	0.136364	1.62963	0.704544
LinJ.09.1430	hypothetical protein, unknown function	543	0	0	5	0.227273	0	#VALUE!
LinJ.09.1440	hypothetical protein, conserved	807	9	0.25	2	0.0909091	2.75	1.45943
LinJ.09.1450	hypothetical protein, conserved	1743	14	0.388889	8	0.363636	1.06944	0.0968615
LinJ.09.1460	hypothetical protein, conserved	1986	25	0.694444	20	0.909091	0.763889	-0.388565
LinJ.09.1470	hypothetical protein, unknown function	1611	46	1.27778	22	1	1.27778	0.353637
LinJ.09.1480	SET domain containing protein, putative	1722	18	0.5	15	0.681818	0.733333	-0.447459
LinJ.09.1490	hypothetical protein, conserved	420	28	0.777778	21	0.954545	0.814815	-0.295456
LinJ.09.1500	ubiquinone biosynthesis protein-like protein, putative	564	23	0.638889	7	0.318182	2.00794	1.00571
LinJ.09.1510	ABC transporter (pseudogene)	214	0	0	2	0.0909091	0	#VALUE!
LinJ.09.1520	DnaJ domain containing protein, putative	1242	16	0.444444	12	0.545455	0.814815	-0.295456
LinJ.09.1530	hypothetical protein, conserved	396	8	0.222222	5	0.227273	0.977778	-0.0324215
LinJ.09.1540	hypothetical protein, conserved	453	4	0.111111	6	0.272727	0.407407	-1.29546
LinJ.09.1550	hypothetical protein, conserved	360	37	1.02778	16	0.727273	1.41319	0.49896
LinJ.09.1560	J-binding protein	2445	33	0.916667	17	0.772727	1.18627	0.246438
LinJ.09.1570	cytochrome b5-like protein, putative	354	70	1.94444	15	0.681818	2.85185	1.5119
LinJ.09.1580	cytochrome b5-like protein	420	19	0.527778	4	0.181818	2.90278	1.53743
LinJ.09.1590	hypothetical protein, conserved	366	67	1.86111	20	0.909091	2.04722	1.03367
LinJ.09.1600	hypothetical protein, conserved	4635	182	5.05556	68	3.09091	1.63562	0.709838
LinJ.09.1610	hypothetical protein, conserved	1017	33	0.916667	27	1.22727	0.746914	-0.420987
LinJ.09.1620	Radial spoke protein 11	486	18	0.5	12	0.545455	0.916667	-0.125531
LinJ.09.1630	hypothetical protein, conserved	1824	41	1.13889	8	0.363636	3.13194	1.64706
LinJ.09.1640	hypothetical protein, conserved	546	24	0.666667	9	0.409091	1.62963	0.704544
LinJ.10.0010	phosphate-Repressible Phosphate Permease-like protein (fragment)	1481	41	1.13889	39	1.77273	0.64245	-0.638344
LinJ.10.0020	Gryzun, putative trafficking through Golgi, putative	2814	56	1.55556	38	1.72727	0.900585	-0.151066
LinJ.10.0030	Dos2-interacting transcription regulator of RNA-Pol-II, putative	2760	56	1.55556	38	1.72727	0.900585	-0.151066
LinJ.10.0040	thymidylate kinase-like protein	1092	15	0.416667	15	0.681818	0.611111	-0.710493
LinJ.10.0050	ribosomal protein l35a, putative	435	130	3.61111	50	2.27273	1.58889	0.668018
LinJ.10.0060	hypothetical protein, unknown function	1032	21	0.583333	9	0.409091	1.42593	0.511899
LinJ.10.0070	dehydrogenase-like protein	1239	53	1.47222	22	1	1.47222	0.557995
LinJ.10.0080	SRP40, C-terminal domain containing protein, putative	774	34	0.944444	8	0.363636	2.59722	1.37697
LinJ.10.0090	hypothetical protein, conserved	1188	35	0.972222	78	3.54545	0.274217	-1.86661
LinJ.10.0100	PSP1 C-terminal conserved region, putative	1089	61	1.69444	21	0.954545	1.77513	0.827927
LinJ.10.0110	hypothetical protein, conserved	2214	93	2.58333	33	1.5	1.72222	0.784271
LinJ.10.0120	DEAD/DEAH box helicase, putative	2343	7	0.194444	11	0.5	0.388889	-1.36257
LinJ.10.0130	conserved protein, unknown function	1110	79	2.19444	38	1.72727	1.27047	0.34536
LinJ.10.0140	hypothetical protein, conserved	1518	122	3.38889	32	1.45455	2.32986	1.22024
LinJ.10.0150	nucleoside phosphatase, putative	2034	59	1.63889	26	1.18182	1.38675	0.47171
LinJ.10.0160	leucine-rich repeat protein, putative	717	41	1.13889	17	0.772727	1.47386	0.559596
LinJ.10.0170	hypothetical protein	516	0	0	123	5.59091	0	#VALUE!
LinJ.10.0180	hypothetical protein, unknown function	2007	14	0.388889	6	0.272727	1.42593	0.511899
LinJ.10.0190	hypothetical protein, conserved	666	25	0.694444	15	0.681818	1.01852	0.0264722
LinJ.10.0200	Mitogen-activated protein kinase 10, putative	1224	45	1.25	64	2.90909	0.429688	-1.21864
LinJ.10.0210	nucleolar protein 56, putative	1422	376	10.4444	121	5.5	1.89899	0.925232
LinJ.10.0220	hypothetical protein, unknown function	2148	10	0.277778	33	1.5	0.185185	-2.43296
LinJ.10.0230	hypothetical protein, unknown function	837	104	2.88889	29	1.31818	2.19157	1.13197
LinJ.10.0240	Amastin surface glycoprotein, putative	1473	88	2.44444	28	1.27273	1.92063	0.941583
LinJ.10.0250	Amastin surface glycoprotein, putative	1257	0	0	2	0.0909091	0	#VALUE!
LinJ.10.0260	hypothetical protein, conserved	2211	19	0.527778	18	0.818182	0.645062	-0.632491
LinJ.10.0270	pterin 4 alpha carbinolamine dehydratase, putative	780	13	0.361111	6	0.272727	1.32407	0.404984
LinJ.10.0280	COPI associated protein, putative	390	40	1.11111	26	1.18182	0.940171	-0.089005
LinJ.10.0290	exonuclease, putative	2790	41	1.13889	43	1.95455	0.582687	-0.779206
LinJ.10.0300	hypothetical protein, conserved	5937	49	1.36111	47	2.13636	0.637116	-0.650372
LinJ.10.0310	isocitrate dehydrogenase [NADP], mitochondrial precursor, putative	1308	894	24.8333	235	10.6818	2.32482	1.21712
LinJ.10.0320	kinetoplastid kinetochore protein 4, putative	2298	54	1.5	23	1.04545	1.43478	0.520832
LinJ.10.0330	protein transport protein SEC23, putative	2412	149	4.13889	62	2.81818	1.46864	0.554479
LinJ.10.0340	hypothetical protein, conserved	5874	91	2.52778	78	3.54545	0.712963	-0.488101
LinJ.10.0350	hypothetical protein, conserved	1308	25	0.694444	4	0.181818	3.81944	1.93336
LinJ.10.0360	folate/biopterin transporter, putative	2238	4	0.111111	8	0.363636	0.305556	-1.71049
LinJ.10.0370	S-adenosylmethionine transporter	2076	48	1.33333	42	1.90909	0.698413	-0.517848
LinJ.10.0380	folate/biopterin transporter, putative	2061	45	1.25	28	1.27273	0.982143	-0.0259952
LinJ.10.0390	folate/biopterin transporter, putative	2103	79	2.19444	52	2.36364	0.928419	-0.107152
LinJ.10.0400	folate/biopterin transporter, putative	2115	72	2	29	1.31818	1.51724	0.601451
LinJ.10.0410	folate/biopterin transporter, putative	2097	65	1.80556	62	2.81818	0.640681	-0.642322
LinJ.10.0420	folate/biopterin transporter, putative	1977	228	6.33333	77	3.5	1.80952	0.85561
LinJ.10.0430	dihydroxyacetone kinase 1-like protein	1770	24	0.666667	10	0.454545	1.46667	0.552541
LinJ.10.0440	hypothetical protein	1908	2	0.0555556	6	0.272727	0.203704	-2.29546
LinJ.10.0450	Zinc finger, C3HC4 type (RING finger), putative	486	8	0.222222	8	0.363636	0.611111	-0.710493
LinJ.10.0460	Zinc finger, C3HC4 type (RING finger), putative	498	22	0.611111	15	0.681818	0.896296	-0.157952
LinJ.10.0480	4F5 protein family/Zinc-binding, putative	252	22	0.611111	14	0.636364	0.960317	-0.0584167
LinJ.10.0490	GP63, leishmanolysin	1800	19	0.527778	63	2.86364	0.184303	-2.43985
LinJ.10.0500	GP63, leishmanolysin	1800	171	4.75	136	6.18182	0.768382	-0.380104
LinJ.10.0510	GP63, leishmanolysin	1926	135	3.75	110	5	0.75	-0.415037
LinJ.10.0520	GP63, leishmanolysin	2292	52	1.44444	95	4.31818	0.334503	-1.57991
LinJ.10.0521	hypothetical protein, unknown function	894	2	0.0555556	29	1.31818	0.0421456	-4.56847
LinJ.10.0530	GP63, leishmanolysin	1797	121	3.36111	169	7.68182	0.437541	-1.19251
LinJ.10.0540	mitogen-activated protein kinase 3, putative	1167	97	2.69444	31	1.40909	1.91219	0.935223
LinJ.10.0550	hypothetical protein, conserved	20409	342	9.5	344	15.6364	0.607558	-0.718906
LinJ.10.0560	glycerol-3-phosphate dehydrogenase [NAD+], glycosomal	1104	209	5.80556	65	2.95455	1.96496	0.974498
LinJ.10.0570	hypothetical protein, conserved	2721	4	0.111111	10	0.454545	0.244444	-2.03242
LinJ.10.0580	hypothetical protein, conserved	3468	64	1.77778	49	2.22727	0.798186	-0.325203
LinJ.10.0590	hypothetical protein, unknown function	3270	20	0.555556	35	1.59091	0.349206	-1.51785
LinJ.10.0600	hypothetical protein, conserved	1296	9	0.25	19	0.863636	0.289474	-1.7885
LinJ.10.0610	zinc binding dehydrogenase-like protein	1116	18	0.5	12	0.545455	0.916667	-0.125531
LinJ.10.0620	zinc-binding dehydrogenase-like protein	1437	36	1	11	0.5	2	1
LinJ.10.0630	Chromatin assembly factor 1 subunit A, putative	2313	57	1.58333	35	1.59091	0.995238	-0.00688639
LinJ.10.0640	hypothetical protein, conserved	804	25	0.694444	7	0.318182	2.18254	1.12601
LinJ.10.0650	ABC1 family, putative	1788	47	1.30556	11	0.5	2.61111	1.38466
LinJ.10.0660	endonuclease G, putative	1524	5	0.138889	16	0.727273	0.190972	-2.38857
LinJ.10.0670	FLA1-binding protein	2271	177	4.91667	55	2.5	1.96667	0.975752
LinJ.10.0680	Flagellum adhesion protein 1	1782	162	4.5	23	1.04545	4.30435	2.10579
LinJ.10.0690	hypothetical protein, conserved	732	16	0.444444	8	0.363636	1.22222	0.289507
LinJ.10.0700	hypothetical protein, unknown function	1128	5	0.138889	15	0.681818	0.203704	-2.29546
LinJ.10.0710	hypothetical protein, unknown function	5037	50	1.38889	50	2.27273	0.611111	-0.710493
LinJ.10.0720	hypothetical protein, conserved	975	79	2.19444	26	1.18182	1.85684	0.892848
LinJ.10.0730	hypothetical protein, unknown function	1518	3	0.0833333	0	0	#DIV/0!	#DIV/0!
LinJ.10.0740	hypothetical protein, conserved	5028	32	0.888889	63	2.86364	0.310406	-1.68777
LinJ.10.0750	RNA recognition motif. (a.k.a. RRM, RBD, or RNP domain), putative	2865	41	1.13889	32	1.45455	0.782986	-0.352941
LinJ.10.0760	amino acid permease 24, putative	1467	116	3.22222	102	4.63636	0.694989	-0.524938
LinJ.10.0770	amino acid permease 24, putative	1467	894	24.8333	227	10.3182	2.40675	1.26709
LinJ.10.0780	deaminase, putative	846	2	0.0555556	8	0.363636	0.152778	-2.71049
LinJ.10.0790	hypothetical protein, conserved	378	78	2.16667	32	1.45455	1.48958	0.574909
LinJ.10.0800	hypothetical protein, conserved	5976	25	0.694444	57	2.59091	0.268031	-1.89953
LinJ.10.0810	hypothetical protein, conserved	1926	5	0.138889	15	0.681818	0.203704	-2.29546
LinJ.10.0820	hypothetical protein, unknown function	1983	8	0.222222	9	0.409091	0.54321	-0.880418
LinJ.10.0830	WD domain, G-beta repeat, putative	1260	222	6.16667	49	2.22727	2.76871	1.46921
LinJ.10.0840	hypothetical protein, conserved	666	115	3.19444	64	2.90909	1.09809	0.134997
LinJ.10.0850	hypothetical protein, conserved	3825	97	2.69444	57	2.59091	1.03996	0.0565294
LinJ.10.0860	hypothetical protein, conserved	6222	61	1.69444	54	2.45455	0.690329	-0.534644
LinJ.10.0870	hypothetical protein, conserved	1203	29	0.805556	17	0.772727	1.04248	0.0600248
LinJ.10.0880	serine/threonine-protein kinase, putative	5265	35	0.972222	66	3	0.324074	-1.6256
LinJ.10.0890	hypothetical protein, conserved	2199	30	0.833333	10	0.454545	1.83333	0.874469
LinJ.10.0900	nuclear transport factor 2, putative	375	119	3.30556	64	2.90909	1.13628	0.184324
LinJ.10.0910	Ribosome biogenesis protein Nop16, putative	591	37	1.02778	20	0.909091	1.13056	0.177032
LinJ.10.0920	histone H3	393	1820	50.5556	1113	50.5909	0.999301	-0.00100853
LinJ.10.0930	hypothetical protein, conserved	3501	64	1.77778	58	2.63636	0.67433	-0.568474
LinJ.10.0940	FKBP-type peptidyl-prolyl cis-trans isomerase, putative	480	189	5.25	55	2.5	2.1	1.07039
LinJ.10.0950	hypothetical protein, conserved	4725	60	1.66667	41	1.86364	0.894309	-0.161155
LinJ.10.0960	small GTP-binding protein Rab11, putative	627	218	6.05556	53	2.40909	2.51363	1.32977
LinJ.10.0980	hypothetical protein, conserved	600	50	1.38889	13	0.590909	2.35043	1.23292
LinJ.10.0990	hypothetical protein, conserved	1056	0	0	28	1.27273	0	#VALUE!
LinJ.10.1000	hypothetical protein	2343	8	0.222222	9	0.409091	0.54321	-0.880418
LinJ.10.1010	hypothetical protein, conserved	4002	98	2.72222	52	2.36364	1.15171	0.203777
LinJ.10.1020	Archaic translocase of outer membrane 12 kDa subunit, putative	324	71	1.97222	26	1.18182	1.6688	0.738814
LinJ.10.1030	guanine nucleotide exchange factor subunit GCD7	1602	43	1.19444	18	0.818182	1.45988	0.545846
LinJ.10.1040	hypothetical protein, conserved	2421	48	1.33333	31	1.40909	0.946237	-0.0797272
LinJ.10.1050	histone H3	261	983	27.3056	474	21.5455	1.26735	0.341811
LinJ.10.1060	hypothetical protein, unknown function	1851	1	0.0277778	4	0.181818	0.152778	-2.71049
LinJ.10.1070	histone H3	393	16	0.444444	7	0.318182	1.39683	0.482152
LinJ.10.1080	ARP2/3 complex subunit, putative	1203	2	0.0555556	45	2.04545	0.0271605	-5.20235
LinJ.10.1090	nucleoside phosphorylase-like protein	1026	64	1.77778	34	1.54545	1.15033	0.202044
LinJ.10.1100	carrier protein, putative	1188	15	0.416667	12	0.545455	0.763889	-0.388565
LinJ.10.1110	RNA-binding protein-like protein	1149	76	2.11111	31	1.40909	1.49821	0.583238
LinJ.10.1120	Domain of Unknown Function (DUF1042), putative	3672	59	1.63889	24	1.09091	1.50231	0.587187
LinJ.10.1130	DnaJ domain containing protein, putative	828	5	0.138889	20	0.909091	0.152778	-2.71049
LinJ.10.1140	hypothetical protein, conserved	969	27	0.75	28	1.27273	0.589286	-0.762961
LinJ.10.1150	hypothetical protein, unknown function	1779	12	0.333333	12	0.545455	0.611111	-0.710493
LinJ.10.1160	Eukaryotic translation initiation factor 4 gamma 5	2196	289	8.02778	86	3.90909	2.05362	1.03817
LinJ.10.1170	hypothetical protein, conserved	1959	2	0.0555556	13	0.590909	0.0940171	-3.41093
LinJ.10.1180	hypothetical protein, conserved	534	86	2.38889	37	1.68182	1.42042	0.506318
LinJ.10.1190	hypothetical protein, conserved	1275	2	0.0555556	6	0.272727	0.203704	-2.29546
LinJ.10.1200	PAB1-binding protein , putative	1572	300	8.33333	59	2.68182	3.10734	1.63568
LinJ.10.1210	hypothetical protein, conserved	420	24	0.666667	10	0.454545	1.46667	0.552541
LinJ.10.1220	hypothetical protein, conserved	4584	101	2.80556	47	2.13636	1.31324	0.393129
LinJ.10.1230	Zinc finger, C3HC4 type (RING finger), putative	1083	25	0.694444	13	0.590909	1.17521	0.232923
LinJ.10.1240	Tumour suppressor, Mitostatin, putative	1443	93	2.58333	53	2.40909	1.07233	0.100745
LinJ.10.1250	Ras-related protein RabX1, putative	651	96	2.66667	31	1.40909	1.89247	0.920273
LinJ.10.1260	small GTP-binding protein Rab7, putative	669	38	1.05556	13	0.590909	1.78632	0.836994
LinJ.10.1270	hypothetical protein, conserved	423	2	0.0555556	2	0.0909091	0.611111	-0.710493
LinJ.10.1280	flagellar protofilament ribbon protein-like protein	1194	198	5.5	65	2.95455	1.86154	0.896495
LinJ.10.1290	hypothetical protein, conserved	570	9	0.25	8	0.363636	0.6875	-0.540568
LinJ.10.1300	hypothetical protein, conserved	3189	23	0.638889	29	1.31818	0.484674	-1.04491
LinJ.10.1310	hypothetical protein, conserved	1704	18	0.5	15	0.681818	0.733333	-0.447459
LinJ.10.1330	Spinocerebellar ataxia type 10 protein domain containing protein, putative	921	66	1.83333	12	0.545455	3.36111	1.74894
LinJ.10.1340	hypothetical protein	987	27	0.75	27	1.22727	0.611111	-0.710493
LinJ.10.1350	kinetoplastid kinetochore protein 20	738	18	0.5	3	0.136364	3.66667	1.87447
LinJ.10.1360	methyltransferase domain containing protein, putative	741	19	0.527778	7	0.318182	1.65873	0.730079
LinJ.10.1370	Protein of unknown function (DUF1861), putative	987	100	2.77778	40	1.81818	1.52778	0.611435
LinJ.10.1380	Protein of unknown function (DUF1861), putative	966	139	3.86111	40	1.81818	2.12361	1.08652
LinJ.10.1390	Protein of unknown function (DUF1861), putative	957	78	2.16667	23	1.04545	2.07246	1.05135
LinJ.10.1400	Protein of unknown function (DUF1861), putative	948	43	1.19444	18	0.818182	1.45988	0.545846
LinJ.10.1410	Protein of unknown function (DUF1861), putative	942	19	0.527778	8	0.363636	1.45139	0.537434
LinJ.10.1420	Protein of unknown function (DUF1861), putative	951	60	1.66667	21	0.954545	1.74603	0.80408
LinJ.10.1430	Protein of unknown function (DUF1861), putative	936	57	1.58333	17	0.772727	2.04902	1.03493
LinJ.10.1440	phosphate-Repressible Phosphate Permease-like protein	1482	234	6.5	49	2.22727	2.91837	1.54516
LinJ.10.1450	pteridine transporter, putative	1980	7	0.194444	13	0.590909	0.32906	-1.60358
LinJ.10.1460	fatty acid desaturase, putative	1185	136	3.77778	34	1.54545	2.44444	1.28951
LinJ.11.0010	hypothetical protein, conserved	513	6	0.166667	6	0.272727	0.611111	-0.710493
LinJ.11.0020	Endoplasmic Reticulum-Golgi Intermediate Compartment (ERGIC)/Endoplasmic reticulum vesicle transporter, putative	1107	34	0.944444	10	0.454545	2.07778	1.05504
LinJ.11.0030	Bacterial transferase hexapeptide (six repeats), putative	924	71	1.97222	18	0.818182	2.41049	1.26933
LinJ.11.0040	ATP-binding cassette protein subfamily H, member 1, putative	906	62	1.72222	28	1.27273	1.35317	0.436348
LinJ.11.0050	SNF2/RAD54 related DNA helicase, putative	2877	6	0.166667	23	1.04545	0.15942	-2.64909
LinJ.11.0060	protein kinase, putative	3372	30	0.833333	25	1.13636	0.733333	-0.447459
LinJ.11.0070	GRIP domain containing protein, putative	4005	125	3.47222	81	3.68182	0.943073	-0.0845591
LinJ.11.0080	hypothetical protein, conserved	678	32	0.888889	14	0.636364	1.39683	0.482152
LinJ.11.0090	MORN repeat, putative	1581	28	0.777778	12	0.545455	1.42593	0.511899
LinJ.11.0100	seryl-tRNA synthetase	1425	557	15.4722	104	4.72727	3.27297	1.7106
LinJ.11.0110	cdc2-related kinase 8, putative	1194	12	0.333333	17	0.772727	0.431373	-1.21299
LinJ.11.0120	hypothetical protein, conserved	570	11	0.305556	6	0.272727	1.12037	0.163976
LinJ.11.0130	NGG1 interacting factor 3-like protein	840	20	0.555556	8	0.363636	1.52778	0.611435
LinJ.11.0140	cell cycle sequence binding phosphoprotein (RBP45), putative	879	49	1.36111	26	1.18182	1.15171	0.203777
LinJ.11.0150	hypothetical protein, conserved	2643	86	2.38889	43	1.95455	1.22222	0.289507
LinJ.11.0160	hypothetical protein, conserved	3084	54	1.5	28	1.27273	1.17857	0.237039
LinJ.11.0170	myotubularin-associated protein, putative	2154	60	1.66667	35	1.59091	1.04762	0.0671142
LinJ.11.0180	cytoplasmic translation machinery associated protein, putative	591	49	1.36111	32	1.45455	0.935764	-0.0957835
LinJ.11.0190	DEAD-boc ATP-dependent (RNA) helicase, putative	1830	14	0.388889	11	0.5	0.777778	-0.36257
LinJ.11.0200	hypothetical protein, conserved	555	11	0.305556	3	0.136364	2.24074	1.16398
LinJ.11.0210	acidocalcisomal pyrophosphatase	1332	264	7.33333	64	2.90909	2.52083	1.3339
LinJ.11.0220	pterin-4-alpha-carbinolamine dehydratase, putative	336	25	0.694444	110	5	0.138889	-2.848
LinJ.11.0230	Rad51, putative	1557	18	0.5	41	1.86364	0.268293	-1.89812
LinJ.11.0240	proteasome alpha 7 subunit, putative	744	246	6.83333	100	4.54545	1.50333	0.588165
LinJ.11.0250	serine/threonine protein kinase, putative	2955	5	0.138889	4	0.181818	0.763889	-0.388565
LinJ.11.0260	hypothetical protein, conserved	1785	99	2.75	33	1.5	1.83333	0.874469
LinJ.11.0270	NADH-cytochrome b5 reductase-like protein	1038	23	0.638889	6	0.272727	2.34259	1.22811
LinJ.11.0280	hypothetical protein, unknown function	627	0	0	1	0.0454545	0	#VALUE!
LinJ.11.0290	hypothetical protein, unknown function	1392	49	1.36111	22	1	1.36111	0.444785
LinJ.11.0300	Sec20, putative	825	9	0.25	4	0.181818	1.375	0.459432
LinJ.11.0310	hypothetical protein, conserved	5418	81	2.25	45	2.04545	1.1	0.137504
LinJ.11.0320	DNA repair and recombination helicase protein PIF2, putative	4548	8	0.222222	43	1.95455	0.113695	-3.13676
LinJ.11.0330	PIF1 helicase-like protein, putative	2985	115	3.19444	48	2.18182	1.46412	0.550034
LinJ.11.0340	hypothetical protein, unknown function	1413	3	0.0833333	0	0	#DIV/0!	#DIV/0!
LinJ.11.0350	14-3-3 protein 2, putative	762	639	17.75	164	7.45455	2.3811	1.25163
LinJ.11.0360	Optic atrophy 3 protein (OPA3), putative	1197	10	0.277778	28	1.27273	0.218254	-2.19592
LinJ.11.0370	hypothetical protein, conserved	1857	23	0.638889	14	0.636364	1.00397	0.00571365
LinJ.11.0380	Domain of unknown function(DUF2779), putative	3378	83	2.30556	49	2.22727	1.03515	0.0498362
LinJ.11.0390	hypothetical protein, conserved	1530	24	0.666667	8	0.363636	1.83333	0.874469
LinJ.11.0400	tubulin-tyrsoine ligase-like protein	3306	235	6.52778	78	3.54545	1.84117	0.880621
LinJ.11.0410	BOP1NT (NUC169) domain/WD domain, G-beta repeat, putative	2427	133	3.69444	48	2.18182	1.69329	0.759827
LinJ.11.0420	regulator of chromatin condensation, putative	2328	32	0.888889	19	0.863636	1.02924	0.0415791
LinJ.11.0430	hypothetical protein, conserved	1932	16	0.444444	10	0.454545	0.977778	-0.0324215
LinJ.11.0440	hypothetical protein, conserved	1743	12	0.333333	19	0.863636	0.385965	-1.37346
LinJ.11.0450	DNA ligase, putative	2241	25	0.694444	35	1.59091	0.436508	-1.19592
LinJ.11.0460	hypothetical protein, unknown function	1932	20	0.555556	15	0.681818	0.814815	-0.295456
LinJ.11.0470	pumillio protein 10, putative	2232	98	2.72222	34	1.54545	1.76144	0.816754
LinJ.11.0480	hypothetical protein	1647	1	0.0277778	22	1	0.0277778	-5.16993
LinJ.11.0490	cytochrome b5, putative	429	36	1	13	0.590909	1.69231	0.758992
LinJ.11.0500	argonaute like protein (pseudogene)	288	0	0	9	0.409091	0	#VALUE!
LinJ.11.0510	transcription modulator/accessory protein, putative	3249	69	1.91667	40	1.81818	1.05417	0.076103
LinJ.11.0520	nucleobase transporter	1653	395	10.9722	98	4.45455	2.46315	1.30051
LinJ.11.0530	Protein of unknown function (DUF563), putative	1944	9	0.25	19	0.863636	0.289474	-1.7885
LinJ.11.0540	hypothetical protein, conserved	2163	34	0.944444	13	0.590909	1.59829	0.67653
LinJ.11.0550	amino acid permease/transporter, putative	1401	24	0.666667	24	1.09091	0.611111	-0.710493
LinJ.11.0560	protein kinase, putative	1737	24	0.666667	21	0.954545	0.698413	-0.517848
LinJ.11.0570	hypothetical protein, conserved	399	46	1.27778	8	0.363636	3.51389	1.81307
LinJ.11.0580	tetratricopeptide repeat (TPR) protein	1224	36	1	23	1.04545	0.956522	-0.0641303
LinJ.11.0590	mRNA cap guanine-N7 methyltransferase, putative	3183	235	6.52778	67	3.04545	2.14345	1.09993
LinJ.11.0600	3-methylcrotonoyl-CoA carboxylase beta subunit, putative	1611	179	4.97222	64	2.90909	1.7092	0.773322
LinJ.11.0610	hypothetical protein, conserved	1797	48	1.33333	18	0.818182	1.62963	0.704544
LinJ.11.0620	conserved protein, unknown function	3216	57	1.58333	51	2.31818	0.683007	-0.550029
LinJ.11.0630	aminopeptidase, putative	855	0	0	0	0	#DIV/0!	#DIV/0!
LinJ.11.0640	metallo-peptidase, Clan MF, Family M17	1608	671	18.6389	160	7.27273	2.56285	1.35775
LinJ.11.0650	hypothetical protein, unknown function	5598	23	0.638889	37	1.68182	0.37988	-1.39638
LinJ.11.0660	Protein Associated with Differentiation, putative	1926	40	1.11111	21	0.954545	1.16402	0.219117
LinJ.11.0670	Protein Associated with Differentiation, putative	2100	18	0.5	12	0.545455	0.916667	-0.125531
LinJ.11.0680	major facilitator superfamily, putative	1869	9	0.25	25	1.13636	0.22	-2.18442
LinJ.11.0690	major facilitator superfamily, putative	1758	15	0.416667	32	1.45455	0.286458	-1.8036
LinJ.11.0700	Ankyrin repeats (3 copies)/Ankyrin repeats (many copies), putative	681	19	0.527778	5	0.227273	2.32222	1.21551
LinJ.11.0710	anion-transporting ATPase-like protein	1230	138	3.83333	27	1.22727	3.12346	1.64314
LinJ.11.0720	hypothetical protein, conserved	1671	22	0.611111	8	0.363636	1.68056	0.748938
LinJ.11.0730	PUF nine target 1	1962	54	1.5	45	2.04545	0.733333	-0.447459
LinJ.11.0740	hypothetical protein, conserved	3804	61	1.69444	39	1.77273	0.95584	-0.0651583
LinJ.11.0750	hypothetical protein, conserved	1335	66	1.83333	28	1.27273	1.44048	0.526546
LinJ.11.0760	hypothetical protein, conserved	618	32	0.888889	10	0.454545	1.95556	0.967579
LinJ.11.0770	40S ribosomal protein S21, putative	495	40	1.11111	53	2.40909	0.461216	-1.11649
LinJ.11.0780	40S ribosomal protein S21, putative	882	557	15.4722	106	4.81818	3.21122	1.68312
LinJ.11.0790	hypothetical protein, conserved	771	9	0.25	6	0.272727	0.916667	-0.125531
LinJ.11.0800	hypothetical protein, conserved	444	18	0.5	23	1.04545	0.478261	-1.06413
LinJ.11.0810	hypothetical protein, conserved	2928	176	4.88889	66	3	1.62963	0.704544
LinJ.11.0820	hypothetical protein, conserved	1014	722	20.0556	170	7.72727	2.59542	1.37597
LinJ.11.0830	hypothetical protein, conserved	4215	270	7.5	111	5.04545	1.48649	0.571906
LinJ.11.0840	Alpha/beta hydrolase family, putative	618	1	0.0277778	5	0.227273	0.122222	-3.03242
LinJ.11.0850	Alpha/beta hydrolase family, putative	1419	51	1.41667	39	1.77273	0.799145	-0.32347
LinJ.11.0860	hypothetical protein, conserved	5328	100	2.77778	43	1.95455	1.42119	0.507098
LinJ.11.0870	kinesin, putative	3144	51	1.41667	23	1.04545	1.35507	0.43837
LinJ.11.0880	START domain containing protein, putative	1242	55	1.52778	24	1.09091	1.40046	0.485904
LinJ.11.0890	hypothetical protein, conserved	3033	106	2.94444	58	2.63636	1.11686	0.159446
LinJ.11.0900	60S ribosomal protein L24, putative	573	70	1.94444	48	2.18182	0.891204	-0.166173
LinJ.11.0910	ATPase, putative	4647	77	2.13889	46	2.09091	1.02295	0.0327312
LinJ.11.0920	Short C-terminal domain/PUB domain containing protein, putative	1863	23	0.638889	15	0.681818	0.937037	-0.093822
LinJ.11.0930	hypothetical protein, conserved	1134	59	1.63889	14	0.636364	2.5754	1.36479
LinJ.11.0940	hypothetical protein, unknown function	4362	55	1.52778	50	2.27273	0.672222	-0.57299
LinJ.11.0950	hypothetical protein, conserved	1242	14	0.388889	13	0.590909	0.65812	-0.603578
LinJ.11.0960	40S ribosomal protein S5	573	163	4.52778	138	6.27273	0.72182	-0.47029
LinJ.11.0970	40S ribosomal protein S5	420	564	15.6667	104	4.72727	3.3141	1.72862
LinJ.11.0980	HIT zinc finger, putative	1455	16	0.444444	8	0.363636	1.22222	0.289507
LinJ.11.0990	adaptin-related protein-like protein	2976	29	0.805556	22	1	0.805556	-0.311944
LinJ.11.1000	pyruvate phosphate dikinase, putative	2745	981	27.25	422	19.1818	1.42062	0.506517
LinJ.11.1010	inositol-1,4,5-trisphosphate (IP3) 5-phosphatase, putative	2067	39	1.08333	13	0.590909	1.83333	0.874469
LinJ.11.1020	hypothetical protein, conserved	5568	20	0.555556	23	1.04545	0.531401	-0.912127
LinJ.11.1030	hypothetical protein, conserved	807	250	6.94444	62	2.81818	2.46416	1.30109
LinJ.11.1040	hypothetical protein, conserved	2445	26	0.722222	40	1.81818	0.397222	-1.33198
LinJ.11.1050	protein transport protein SEC61 subunit alpha, putative	1461	636	17.6667	134	6.09091	2.9005	1.5363
LinJ.11.1060	hypothetical protein	1647	0	0	14	0.636364	0	#VALUE!
LinJ.11.1070	hypothetical protein	1695	0	0	14	0.636364	0	#VALUE!
LinJ.11.1080	palmitoyl acyltransferase 7, putative	1563	52	1.44444	29	1.31818	1.09579	0.131965
LinJ.11.1090	palmitoyl acyltransferase 7, putative	1398	4	0.111111	8	0.363636	0.305556	-1.71049
LinJ.11.1100	sterol 14-alpha-demethylase	1443	194	5.38889	72	3.27273	1.6466	0.719494
LinJ.11.1110	60S ribosomal protein L28, putative	444	57	1.58333	149	6.77273	0.233781	-2.09677
LinJ.11.1120	hypothetical protein, conserved	1011	24	0.666667	13	0.590909	1.12821	0.174029
LinJ.11.1130	60S ribosomal protein L28, putative	444	452	12.5556	125	5.68182	2.20978	1.1439
LinJ.11.1140	protein transport protein SEC31, putative (fragment)	1734	188	5.22222	41	1.86364	2.80217	1.48654
LinJ.11.1150	protein transport protein SEC31, putative (fragment)	1308	156	4.33333	39	1.77273	2.44444	1.28951
LinJ.11.1160	eukaryotic release factor 3, putative	2271	463	12.8611	138	6.27273	2.05032	1.03585
LinJ.11.1170	60Kd inner membrane protein, putative	1326	37	1.02778	16	0.727273	1.41319	0.49896
LinJ.11.1180	40S ribosomal protein S15A, putative	393	363	10.0833	90	4.09091	2.46481	1.30148
LinJ.11.1190	Organic solute transporter Ostalpha, putative	2079	89	2.47222	17	0.772727	3.19935	1.67778
LinJ.11.1200	SKP1-like protein	552	148	4.11111	27	1.22727	3.34979	1.74407
LinJ.11.1210	ATP-binding cassette protein subfamily A, member 2, putative	5331	36	1	39	1.77273	0.564103	-0.825971
LinJ.11.1220	ABC transporter-like protein	1977	4	0.111111	8	0.363636	0.305556	-1.71049
LinJ.11.1230	ATP-binding cassette protein subfamily A, member 3, putative	5418	23	0.638889	68	3.09091	0.206699	-2.27439
LinJ.11.1240	ATP-binding cassette protein subfamily A, member 4, putative	5694	16	0.444444	33	1.5	0.296296	-1.75489
LinJ.11.1250	ABC transporter-like protein	336	0	0	2	0.0909091	0	#VALUE!
LinJ.11.1260	ATP-binding cassette protein subfamily A, member 5, putative	5355	5	0.138889	39	1.77273	0.0783476	-3.67397
LinJ.11.1270	tatD related deoxyribonuclease, putative	1011	24	0.666667	11	0.5	1.33333	0.415037
LinJ.11.1280	ATP-binding cassette protein subfamily A, member 6, putative	5688	12	0.333333	20	0.909091	0.366667	-1.44746
LinJ.11.1290	hypothetical protein, conserved	561	20	0.555556	8	0.363636	1.52778	0.611435
LinJ.11.1300	hypothetical protein, conserved	1209	34	0.944444	9	0.409091	2.30864	1.20704
LinJ.11.1310	hypothetical protein, conserved	1335	32	0.888889	10	0.454545	1.95556	0.967579
LinJ.11.1320	Flagellar-associated PapD-like, putative	5328	111	3.08333	53	2.40909	1.27987	0.356002
LinJ.11.1330	Nodulin-like/Major Facilitator Superfamily, putative	1884	16	0.444444	7	0.318182	1.39683	0.482152
LinJ.11.1340	hypothetical protein, conserved	603	36	1	18	0.818182	1.22222	0.289507
LinJ.11.1350	ribosomal protein L4/L1 family, putative	1311	74	2.05556	14	0.636364	3.23016	1.69161
LinJ.11.1360	tRNA pseudouridine synthase D (TruD), putative	1857	26	0.722222	11	0.5	1.44444	0.530515
LinJ.11.1370	Variant SH3 domain containing protein, putative	1161	3	0.0833333	12	0.545455	0.152778	-2.71049
LinJ.12.0001	translation initiation factor EIF-2b alpha subunit, putative	906	68	1.88889	24	1.09091	1.73148	0.792007
LinJ.12.0002	PITH domain-containing protein	867	111	3.08333	39	1.77273	1.73932	0.79852
LinJ.12.0003	proteasome beta-1 subunit, putative	852	476	13.2222	81	3.68182	3.59122	1.84447
LinJ.12.0004	Mitochondrial SSU ribosomal protein 29, putative	1497	118	3.27778	25	1.13636	2.88444	1.52829
LinJ.12.0005	hypothetical protein, conserved	324	19	0.527778	25	1.13636	0.464444	-1.10642
LinJ.12.0006	hypothetical protein, conserved	1272	46	1.27778	12	0.545455	2.34259	1.22811
LinJ.12.0007	MAR1 ribonuclease, putative	579	142	3.94444	31	1.40909	2.79928	1.48506
LinJ.12.0008	hypothetical protein, conserved	1866	52	1.44444	22	1	1.44444	0.530515
LinJ.12.0009	hypothetical protein, conserved	273	0	0	72	3.27273	0	#VALUE!
LinJ.12.0011	kinetoplastid kinetochore protein 6, putative	840	65	1.80556	13	0.590909	3.05556	1.61143
LinJ.12.0012	hypothetical protein, conserved	1446	74	2.05556	20	0.909091	2.26111	1.17703
LinJ.12.0013	Plus-3 domain/Zinc finger, C3HC4 type (RING finger), putative	882	30	0.833333	10	0.454545	1.83333	0.874469
LinJ.12.0014	hypothetical protein, conserved	2703	69	1.91667	47	2.13636	0.897163	-0.156558
LinJ.12.0015	hypothetical protein, conserved	4113	102	2.83333	57	2.59091	1.09357	0.129042
LinJ.12.0016	Cell division protein kinase, putative	1749	83	2.30556	37	1.68182	1.37087	0.455093
LinJ.12.0017	hypothetical protein, conserved	2022	52	1.44444	55	2.5	0.577778	-0.791413
LinJ.12.0018	leucine-rich repeat protein, putative	4095	48	1.33333	29	1.31818	1.01149	0.0164881
LinJ.12.0050	hypothetical protein, unknown function (fragment)	1770	13	0.361111	192	8.72727	0.0413773	-4.59502
LinJ.12.0060	WD repeat and HMG-box DNA-binding protein, putative	4233	210	5.83333	61	2.77273	2.10383	1.07301
LinJ.12.0070	hypothetical protein, conserved	2712	56	1.55556	46	2.09091	0.743961	-0.4267
LinJ.12.0100	ornithine decarboxylase, putative	2124	135	3.75	61	2.77273	1.35246	0.435585
LinJ.12.0140	dolichyl-P-Man:GDP-Man5GlcNAc2-PP-dolichyl alpha-1,2-mannosyltransferase, putative	2451	52	1.44444	25	1.13636	1.27111	0.34609
LinJ.12.0150	hypothetical protein, conserved	1203	18	0.5	32	1.45455	0.34375	-1.54057
LinJ.12.0160	hypothetical protein, conserved	2727	21	0.583333	25	1.13636	0.513333	-0.962032
LinJ.12.0170	ubiquitin hydrolase, putative	4941	53	1.47222	74	3.36364	0.437688	-1.19203
LinJ.12.0180	hypothetical protein, unknown function	3285	30	0.833333	23	1.04545	0.797101	-0.327165
LinJ.12.0190	proteasome regulatory ATPase subunittcc1l8.3, putative	1236	352	9.77778	140	6.36364	1.53651	0.619655
LinJ.12.0200	glyoxalase II	888	112	3.11111	28	1.27273	2.44444	1.28951
LinJ.12.0210	hypothetical protein, conserved	5133	27	0.75	103	4.68182	0.160194	-2.64211
LinJ.12.0220	hypothetical protein, unknown function	2097	58	1.61111	23	1.04545	1.54106	0.623926
LinJ.12.0230	cysteinyl-tRNA synthetase, putative	2355	382	10.6111	97	4.40909	2.40664	1.26702
LinJ.12.0231	Helicase associated domain (HA2), putative	8793	52	1.44444	81	3.68182	0.392318	-1.3499
LinJ.12.0232	hypothetical protein, conserved	2055	14	0.388889	22	1	0.388889	-1.36257
LinJ.12.0240	hypothetical protein, unknown function	4704	34	0.944444	290	13.1818	0.0716475	-3.80294
LinJ.12.0250	hypothetical protein, conserved	5697	135	3.75	117	5.31818	0.705128	-0.504043
LinJ.12.0260	hypothetical protein, conserved	1929	27	0.75	11	0.5	1.5	0.584963
LinJ.12.0270	Myotubularin-related protein, putative	9693	64	1.77778	118	5.36364	0.33145	-1.59314
LinJ.12.0280	hypothetical protein, unknown function	3885	17	0.472222	21	0.954545	0.494709	-1.01535
LinJ.12.0290	hypothetical protein, unknown function	6024	2	0.0555556	31	1.40909	0.0394265	-4.66469
LinJ.12.0300	CCR4-NOT transcription complex subunit 2, putative	1686	265	7.36111	77	3.5	2.10317	1.07257
LinJ.12.0310	Glutathione S-transferase, N-terminal domain containing protein, putative	1113	78	2.16667	19	0.863636	2.50877	1.32698
LinJ.12.0320	hypothetical protein, conserved	954	39	1.08333	13	0.590909	1.83333	0.874469
LinJ.12.0330	pumillio protein 4, putative	4440	377	10.4722	174	7.90909	1.32407	0.404984
LinJ.12.0340	hypothetical protein, conserved	1251	121	3.36111	40	1.81818	1.84861	0.886442
LinJ.12.0350	3'-nucleotidase/nuclease, putative	1146	709	19.6944	158	7.18182	2.74226	1.45537
LinJ.12.0360	hypothetical protein	1233	15	0.416667	18	0.818182	0.509259	-0.973528
LinJ.12.0370	Eukaryotic protein of unknown function (DUF866), putative	486	71	1.97222	30	1.36364	1.4463	0.532363
LinJ.12.0380	Iron-containing alcohol dehydrogenase, putative	210	0	0	1	0.0454545	0	#VALUE!
LinJ.12.0390	hypothetical protein, conserved	2004	42	1.16667	25	1.13636	1.02667	0.0379679
LinJ.12.0400	hypothetical protein, conserved	1956	57	1.58333	19	0.863636	1.83333	0.874469
LinJ.12.0410	hypothetical protein, unknown function	3270	217	6.02778	72	3.27273	1.84182	0.881133
LinJ.12.0420	hypothetical protein, unknown function	2355	0	0	8	0.363636	0	#VALUE!
LinJ.12.0430	hypothetical protein, unknown function	2250	6	0.166667	14	0.636364	0.261905	-1.93289
LinJ.12.0440	hypothetical protein, unknown function	1830	0	0	11	0.5	0	#VALUE!
LinJ.12.0450	hypothetical protein, unknown function	954	23	0.638889	19	0.863636	0.739766	-0.434859
LinJ.12.0460	hypothetical protein, unknown function	4422	1	0.0277778	18	0.818182	0.0339506	-4.88042
LinJ.12.0470	WW domain containing protein, putative	2910	88	2.44444	27	1.22727	1.99177	0.994051
LinJ.12.0480	vacuolar ATP synthase subunit, putative	414	136	3.77778	20	0.909091	4.15556	2.05504
LinJ.12.0490	glucose-6-phosphate isomerase	1818	1082	30.0556	217	9.86364	3.04711	1.60744
LinJ.12.0500	Present in the outer mitochondrial membrane proteome 18	504	10	0.277778	18	0.818182	0.339506	-1.55849
LinJ.12.0510	hypothetical protein, unknown function	1500	23	0.638889	11	0.5	1.27778	0.353637
LinJ.12.0520	hypothetical protein, conserved	4110	46	1.27778	40	1.81818	0.702778	-0.50886
LinJ.12.0530	Fusaric acid resistance protein-like, putative	3339	49	1.36111	61	2.77273	0.490893	-1.02652
LinJ.12.0540	Fusaric acid resistance protein-like, putative	5754	7	0.194444	18	0.818182	0.237654	-2.07306
LinJ.12.0550	hypothetical protein, conserved	1557	184	5.11111	40	1.81818	2.81111	1.49114
LinJ.12.0560	TPR repeat, putative	3042	64	1.77778	41	1.86364	0.95393	-0.0680454
LinJ.12.0570	hypothetical protein, conserved	4395	48	1.33333	54	2.45455	0.54321	-0.880418
LinJ.12.0580	alanine aminotransferase	1494	263	7.30556	87	3.95455	1.84738	0.885482
LinJ.12.0590	primase 2, putative	1638	98	2.72222	21	0.954545	2.85185	1.5119
LinJ.12.0600	hypothetical protein, conserved	1854	51	1.41667	30	1.36364	1.03889	0.0550414
LinJ.12.0610	ser/thr protein phosphatase, putative	2886	267	7.41667	82	3.72727	1.98984	0.992651
LinJ.12.0620	cytochrome oxidase subunit IV, putative	1032	1164	32.3333	189	8.59091	3.76367	1.91214
LinJ.12.0630	Bardet-Biedl syndrome 5 protein	1299	24	0.666667	22	1	0.666667	-0.584963
LinJ.12.0640	hypothetical protein, conserved	495	10	0.277778	13	0.590909	0.470085	-1.08901
LinJ.12.0650	hypothetical protein, conserved	2553	25	0.694444	33	1.5	0.462963	-1.11103
LinJ.12.0660	Protein of unknown function (DUF962), putative	327	43	1.19444	13	0.590909	2.02137	1.01533
LinJ.12.0661	hypothetical protein, conserved	1320	201	5.58333	444	20.1818	0.276652	-1.85386
LinJ.12.0662	surface antigen protein 2, putative	660	60	1.66667	40	1.81818	0.916667	-0.125531
LinJ.12.0663	surface antigen protein 2, putative	1995	96	2.66667	74	3.36364	0.792793	-0.334984
LinJ.12.0664	hypothetical protein, conserved	1320	15	0.416667	99	4.5	0.0925926	-3.43296
LinJ.12.0665	surface antigen protein 2, putative	1392	27	0.75	48	2.18182	0.34375	-1.54057
LinJ.12.0666	surface antigen protein 2, putative	1254	116	3.22222	70	3.18182	1.0127	0.0182046
LinJ.12.0667	hypothetical protein	774	3	0.0833333	565	25.6818	0.00324484	-8.26764
LinJ.12.0668	surface antigen protein 2, putative	1884	86	2.38889	67	3.04545	0.784411	-0.350318
LinJ.12.0669	hypothetical protein, conserved	1320	53	1.47222	156	7.09091	0.207621	-2.26798
LinJ.12.0670	surface antigen protein 2, putative	1212	37	1.02778	26	1.18182	0.869658	-0.20148
LinJ.12.0671	surface antigen protein, putative	1626	383	10.6389	156	7.09091	1.50036	0.585305
LinJ.12.0680	Protein of unknown function (DUF962), putative	327	7	0.194444	7	0.318182	0.611111	-0.710493
LinJ.12.0690	promastigote surface antigen 38S	1134	132	3.66667	97	4.40909	0.831615	-0.266012
LinJ.12.0700	hypothetical protein, conserved	5094	23	0.638889	49	2.22727	0.286848	-1.80164
LinJ.12.0710	DnaJ domain containing protein, putative	1827	27	0.75	20	0.909091	0.825	-0.277534
LinJ.12.0720	Flagellum attachment zone protein 2	3864	392	10.8889	108	4.90909	2.21811	1.14933
LinJ.12.0730	NADH:flavin oxidoreductase/NADH oxidase, putative	1098	70	1.94444	29	1.31818	1.4751	0.560809
LinJ.12.0740	n-ethylmaleimide reductase-like protein	2487	39	1.08333	12	0.545455	1.98611	0.989946
LinJ.12.0750	hypothetical protein, unknown function	3369	2	0.0555556	9	0.409091	0.135802	-2.88042
LinJ.12.0760	Putative integral membrane protein conserved region (DUF2404), putative	2844	34	0.944444	18	0.818182	1.15432	0.207044
LinJ.12.0770	Putative integral membrane protein conserved region (DUF2404), putative	2103	18	0.5	13	0.590909	0.846154	-0.241008
LinJ.12.0780	hypothetical protein, conserved	2634	70	1.94444	53	2.40909	0.807128	-0.309131
LinJ.12.0790	ABC transporter, putative	4827	40	1.11111	32	1.45455	0.763889	-0.388565
LinJ.12.0800	hypothetical protein, unknown function	1302	66	1.83333	23	1.04545	1.75362	0.810339
LinJ.12.0810	SNARE associated Golgi protein, putative	882	27	0.75	11	0.5	1.5	0.584963
LinJ.12.0820	hypothetical protein, unknown function	2601	19	0.527778	19	0.863636	0.611111	-0.710493
LinJ.12.0830	puromycin-sensitive aminopeptidase-like protein	4119	21	0.583333	30	1.36364	0.427778	-1.22507
LinJ.12.0840	hypothetical protein, conserved	1320	70	1.94444	29	1.31818	1.4751	0.560809
LinJ.12.0850	arginine N-methyltransferase-like protein	1032	324	9	68	3.09091	2.91176	1.54189
LinJ.12.0860	hypothetical protein, unknown function	1920	20	0.555556	18	0.818182	0.679012	-0.55849
LinJ.12.0870	hypothetical protein, conserved	642	17	0.472222	6	0.272727	1.73148	0.792007
LinJ.12.0880	SET domain containing protein, putative	1869	93	2.58333	42	1.90909	1.35317	0.436348
LinJ.12.0890	hypothetical protein, conserved	312	2	0.0555556	7	0.318182	0.174603	-2.51785
LinJ.12.0900	FAM91 N-terminus/FAM91 C-terminus, putative	2613	33	0.916667	19	0.863636	1.0614	0.0859732
LinJ.12.0910	Vacuolar sorting protein 39 domain 1/Vacuolar sorting protein 39 domain 2, putative	2916	73	2.02778	27	1.22727	1.65226	0.724444
LinJ.12.0920	Alpha/beta hydrolase domain-containing protein	1863	81	2.25	23	1.04545	2.15217	1.10579
LinJ.12.0930	hypothetical protein, conserved	1317	19	0.527778	15	0.681818	0.774074	-0.369456
LinJ.13.0010	hypothetical protein, conserved	1953	50	1.38889	22	1	1.38889	0.473931
LinJ.13.0020	cis-prenyltransferase-like protein	1176	32	0.888889	17	0.772727	1.15033	0.202044
LinJ.13.0030	hypothetical protein, conserved	606	16	0.444444	24	1.09091	0.407407	-1.29546
LinJ.13.0040	hypothetical protein, conserved	885	29	0.805556	25	1.13636	0.708889	-0.496369
LinJ.13.0050	ribonuclease HII, putative	807	11	0.305556	15	0.681818	0.448148	-1.15795
LinJ.13.0060	hypothetical protein, conserved	1671	13	0.361111	35	1.59091	0.226984	-2.13934
LinJ.13.0070	hypothetical protein, unknown function	873	42	1.16667	16	0.727273	1.60417	0.681824
LinJ.13.0080	mitochondrial DNA polymerase I protein B, putative	4293	104	2.88889	61	2.77273	1.04189	0.059209
LinJ.13.0090	metallo-peptidase, Clan MA(E) Family M32	1512	288	8	58	2.63636	3.03448	1.60145
LinJ.13.0100	hypothetical protein, unknown function	1311	5	0.138889	7	0.318182	0.436508	-1.19592
LinJ.13.0110	SURF1 family, putative	1059	63	1.75	33	1.5	1.16667	0.222392
LinJ.13.0120	hypothetical protein, conserved	360	7	0.194444	3	0.136364	1.42593	0.511899
LinJ.13.0130	Kinesin-13 2, putative	2181	25	0.694444	12	0.545455	1.27315	0.3484
LinJ.13.0140	hypothetical protein, conserved	561	59	1.63889	14	0.636364	2.5754	1.36479
LinJ.13.0150	hypothetical protein, conserved	1422	15	0.416667	10	0.454545	0.916667	-0.125531
LinJ.13.0160	protein kinase A regulatory subunit	1509	289	8.02778	89	4.04545	1.98439	0.988699
LinJ.13.0170	MOZ/SAS family acetyltransferase, putative	1872	4	0.111111	14	0.636364	0.174603	-2.51785
LinJ.13.0180	Tetratricopeptide repeat, putative	1266	16	0.444444	11	0.5	0.888889	-0.169925
LinJ.13.0190	hypothetical protein, unknown function	747	7	0.194444	10	0.454545	0.427778	-1.22507
LinJ.13.0200	Lipase (class 3), putative	2430	1	0.0277778	12	0.545455	0.0509259	-4.29546
LinJ.13.0210	Triglyceride lipase, putative	1998	8	0.222222	5	0.227273	0.977778	-0.0324215
LinJ.13.0220	ras-related protein RAB5B, putative	636	23	0.638889	10	0.454545	1.40556	0.49114
LinJ.13.0230	zinc-RING finger domain containing protein, putative	1260	0	0	9	0.409091	0	#VALUE!
LinJ.13.0240	Domain of unknown function (DUF4200), putative	924	34	0.944444	10	0.454545	2.07778	1.05504
LinJ.13.0250	hypothetical protein, conserved	1602	47	1.30556	23	1.04545	1.24879	0.320534
LinJ.13.0260	N-acetyltransferase subunit ARD1, putative	783	71	1.97222	53	2.40909	0.818658	-0.288667
LinJ.13.0270	ALBA-domain protein 1	366	1474	40.9444	358	16.2727	2.51614	1.33121
LinJ.13.0280	mitogen-activated protein kinase kinase 2	3273	157	4.36111	36	1.63636	2.66512	1.4142
LinJ.13.0290	Flagellar radial spoke protein 4/6	1797	100	2.77778	57	2.59091	1.07212	0.100473
LinJ.13.0300	long-chain-fatty-acid-CoA ligase, putative	2010	31	0.861111	44	2	0.430556	-1.21573
LinJ.13.0310	hypothetical protein, conserved	3297	21	0.583333	46	2.09091	0.278986	-1.84174
LinJ.13.0320	Sister chromatid cohesion C-terminus, putative	6072	72	2	83	3.77273	0.53012	-0.915608
LinJ.13.0330	alpha tubulin	1356	152	4.22222	104	4.72727	0.893162	-0.163006
LinJ.13.0340	hypothetical protein, conserved	5235	24	0.666667	47	2.13636	0.312057	-1.68012
LinJ.13.0350	hypothetical protein, conserved	1494	237	6.58333	82	3.72727	1.76626	0.820698
LinJ.13.0360	hypothetical protein, conserved	1479	34	0.944444	14	0.636364	1.48413	0.569615
LinJ.13.0370	TATA element modulatory factor 1 TATA binding, putative	1440	12	0.333333	27	1.22727	0.271605	-1.88042
LinJ.13.0380	Histidine phosphatase superfamily (branch 1), putative	1539	22	0.611111	16	0.727273	0.840278	-0.251062
LinJ.13.0390	ATP-dependent RNA helicase, putative	6504	250	6.94444	165	7.5	0.925926	-0.111031
LinJ.13.0400	hypothetical protein, conserved	750	3	0.0833333	12	0.545455	0.152778	-2.71049
LinJ.13.0410	Protein of unknown function (DUF1014), putative	837	62	1.72222	20	0.909091	1.89444	0.921775
LinJ.13.0420	hypothetical protein, conserved	3708	13	0.361111	67	3.04545	0.118574	-3.07614
LinJ.13.0430	hypothetical protein, conserved	597	17	0.472222	10	0.454545	1.03889	0.0550414
LinJ.13.0440	Uncharacterized ACR, COG1678, putative	2004	88	2.44444	36	1.63636	1.49383	0.579013
LinJ.13.0450	60S ribosomal protein L18, putative	597	928	25.7778	222	10.0909	2.55455	1.35307
LinJ.13.0460	40S ribosomal protein S12, putative	426	572	15.8889	173	7.86364	2.02055	1.01475
LinJ.13.0470	hypothetical protein, conserved	5196	60	1.66667	64	2.90909	0.572917	-0.803603
LinJ.13.0480	hypothetical protein, conserved	978	3	0.0833333	13	0.590909	0.141026	-2.82597
LinJ.13.0490	Protein of unknown function, DUF607, putative	894	8	0.222222	10	0.454545	0.488889	-1.03242
LinJ.13.0500	actyltransferase-like protein	825	9	0.25	6	0.272727	0.916667	-0.125531
LinJ.13.0510	hypothetical protein, conserved	1275	11	0.305556	27	1.22727	0.248971	-2.00595
LinJ.13.0520	hypothetical protein, conserved	885	18	0.5	13	0.590909	0.846154	-0.241008
LinJ.13.0530	hypothetical protein, conserved	4014	94	2.61111	43	1.95455	1.33592	0.417831
LinJ.13.0540	palmitoyl acyltransferase 6, putative	1824	55	1.52778	25	1.13636	1.34444	0.42701
LinJ.13.0550	hypothetical protein, conserved	2115	82	2.27778	34	1.54545	1.47386	0.559596
LinJ.13.0560	mannose-specific lectin, putative	1347	225	6.25	60	2.72727	2.29167	1.1964
LinJ.13.0570	Metallopeptidase family M24, putative	1725	82	2.27778	36	1.63636	1.39198	0.477134
LinJ.13.0580	PSP1 C-terminal conserved region, putative	2871	172	4.77778	58	2.63636	1.81226	0.85779
LinJ.13.0590	kinesin, putative	4272	20	0.555556	98	4.45455	0.124717	-3.00328
LinJ.13.0600	Putative GTPase activating protein for Arf, putative	1329	81	2.25	20	0.909091	2.475	1.30743
LinJ.13.0610	oxidoreductase-like protein	1029	10	0.277778	7	0.318182	0.873016	-0.19592
LinJ.13.0620	ubiquitin-like protein	2544	287	7.97222	124	5.63636	1.41443	0.500217
LinJ.13.0630	Calcium-activated chloride channel, putative	2934	33	0.916667	46	2.09091	0.438406	-1.18966
LinJ.13.0640	hypothetical protein, conserved	657	10	0.277778	6	0.272727	1.01852	0.0264722
LinJ.13.0650	C2 domain containing protein, putative	6189	70	1.94444	57	2.59091	0.750487	-0.4141
LinJ.13.0660	Dual specificity phosphatase, catalytic domain containing protein, putative	1656	14	0.388889	14	0.636364	0.611111	-0.710493
LinJ.13.0670	protein kinase, putative	2148	52	1.44444	74	3.36364	0.429429	-1.21951
LinJ.13.0680	hypothetical protein, conserved	2085	15	0.416667	47	2.13636	0.195035	-2.35819
LinJ.13.0690	hypothetical protein, conserved	672	27	0.75	20	0.909091	0.825	-0.277534
LinJ.13.0700	hypothetical protein, conserved	7950	147	4.08333	94	4.27273	0.955674	-0.0654099
LinJ.13.0710	Complex1_LYR-like, putative	759	14	0.388889	26	1.18182	0.32906	-1.60358
LinJ.13.0720	hypothetical protein, conserved	3711	32	0.888889	25	1.13636	0.782222	-0.35435
LinJ.13.0730	hypothetical protein, unknown function	3498	16	0.444444	43	1.95455	0.22739	-2.13676
LinJ.13.0740	hypothetical protein, conserved	3132	84	2.33333	40	1.81818	1.28333	0.359896
LinJ.13.0750	hypothetical protein, conserved	1179	17	0.472222	14	0.636364	0.742063	-0.430385
LinJ.13.0760	mitochondrial processing peptidase alpha subunit, putative	1587	432	12	120	5.45455	2.2	1.1375
LinJ.13.0770	hypothetical protein, conserved	2088	548	15.2222	175	7.95455	1.91365	0.936328
LinJ.13.0780	hypothetical protein, conserved	1035	31	0.861111	13	0.590909	1.45726	0.543263
LinJ.13.0790	hypothetical protein, conserved	1851	15	0.416667	28	1.27273	0.327381	-1.61096
LinJ.13.0800	hypothetical protein, conserved	2466	17	0.472222	18	0.818182	0.57716	-0.792956
LinJ.13.0810	hypothetical protein, conserved	4569	43	1.19444	67	3.04545	0.392206	-1.35032
LinJ.13.0820	glycosyltransferase family-like protein	828	21	0.583333	23	1.04545	0.557971	-0.841738
LinJ.13.0830	N(2), N(2)-dimethylguanosine tRNA methyltransferase, putative	2178	41	1.13889	26	1.18182	0.963675	-0.0533811
LinJ.13.0840	actin-like protein, putative	1452	48	1.33333	12	0.545455	2.44444	1.28951
LinJ.13.0850	katanin-like protein	1698	15	0.416667	18	0.818182	0.509259	-0.973528
LinJ.13.0860	hypothetical protein, conserved	1932	142	3.94444	43	1.95455	2.01809	1.01299
LinJ.13.0870	AMP deaminase, putative	4971	62	1.72222	42	1.90909	0.902116	-0.148614
LinJ.13.0880	hypothetical protein, conserved	1473	35	0.972222	14	0.636364	1.52778	0.611435
LinJ.13.0890	hypothetical protein, conserved	1389	38	1.05556	14	0.636364	1.65873	0.730079
LinJ.13.0900	hypothetical protein, conserved	984	9	0.25	5	0.227273	1.1	0.137504
LinJ.13.0910	Cryptococcal mannosyltransferase 1, putative	3918	61	1.69444	44	2	0.847222	-0.239188
LinJ.13.0920	hypothetical protein, conserved	1101	16	0.444444	9	0.409091	1.08642	0.119582
LinJ.13.0930	subtilisin peptidase (fragment)	1275	1	0.0277778	16	0.727273	0.0381944	-4.71049
LinJ.13.0940	subtilisin peptidase (fragment)	3576	10	0.277778	13	0.590909	0.470085	-1.08901
LinJ.13.0950	Dpy-30 motif containing protein, putative	720	44	1.22222	19	0.863636	1.4152	0.501011
LinJ.13.0960	NADH-cytochrome b5 reductase, putative	927	163	4.52778	31	1.40909	3.21326	1.68404
LinJ.13.0970	hypothetical protein, unknown function	6726	149	4.13889	106	4.81818	0.859015	-0.219245
LinJ.13.0980	hypothetical protein, unknown function	4323	20	0.555556	68	3.09091	0.179739	-2.47603
LinJ.13.0990	proteasome regulatory ATPase subunit 2, putative	1317	226	6.27778	67	3.04545	2.06136	1.0436
LinJ.13.1000	leucyl-tRNA synthetase, putative	3228	822	22.8333	206	9.36364	2.43851	1.286
LinJ.13.1010	hypothetical protein, conserved	1548	90	2.5	28	1.27273	1.96429	0.974005
LinJ.13.1020	DNA-directed RNA polymerase I subunit, putative	270	32	0.888889	18	0.818182	1.08642	0.119582
LinJ.13.1030	Uncharacterised ACR, YagE family COG1723, putative	1779	112	3.11111	32	1.45455	2.13889	1.09686
LinJ.13.1040	Alpha/beta hydrolase family, putative	1212	32	0.888889	21	0.954545	0.931217	-0.102811
LinJ.13.1050	hypothetical protein, conserved	963	24	0.666667	21	0.954545	0.698413	-0.517848
LinJ.13.1060	calmodulin, putative	609	37	1.02778	11	0.5	2.05556	1.03953
LinJ.13.1070	hypothetical protein, conserved	1629	8	0.222222	13	0.590909	0.376068	-1.41093
LinJ.13.1080	dynein light chain Tctex-type, putative	357	25	0.694444	12	0.545455	1.27315	0.3484
LinJ.13.1090	adenylosuccinate synthetase, putative	2133	442	12.2778	109	4.95455	2.47808	1.30922
LinJ.13.1100	hypothetical protein, conserved	558	34	0.944444	3	0.136364	6.92593	2.79201
LinJ.13.1110	nucleobase transporter	1506	127	3.52778	144	6.54545	0.538966	-0.891734
LinJ.13.1120	40S ribosomal protein S4, putative	822	200	5.55556	204	9.27273	0.599129	-0.739063
LinJ.13.1130	40S ribosomal protein S4, putative	1443	1604	44.5556	271	12.3182	3.61706	1.85482
LinJ.13.1140	Thiamin pyrophosphokinase, vitamin B1 binding domain containing protein, putative	1632	20	0.555556	6	0.272727	2.03704	1.02647
LinJ.13.1150	hypothetical protein, unknown function	453	2	0.0555556	1	0.0454545	1.22222	0.289507
LinJ.13.1160	hypothetical protein, unknown function	579	3	0.0833333	8	0.363636	0.229167	-2.12553
LinJ.13.1170	DNA/RNA non-specific endonuclease-like protein	2643	16	0.444444	16	0.727273	0.611111	-0.710493
LinJ.13.1180	XPA-interacting protein, putative	984	44	1.22222	13	0.590909	2.06838	1.0485
LinJ.13.1190	hypothetical protein, conserved	2781	43	1.19444	20	0.909091	1.31389	0.393843
LinJ.13.1200	Complex 1 protein (LYR family), putative	591	5	0.138889	2	0.0909091	1.52778	0.611435
LinJ.13.1210	hypothetical protein, unknown function	1263	30	0.833333	9	0.409091	2.03704	1.02647
LinJ.13.1220	hypothetical protein, conserved	1398	8	0.222222	26	1.18182	0.188034	-2.41093
LinJ.13.1230	hypothetical protein, conserved	1470	72	2	36	1.63636	1.22222	0.289507
LinJ.13.1240	hypothetical protein, conserved	4179	67	1.86111	38	1.72727	1.07749	0.107668
LinJ.13.1250	AAA domain/Dpy-30 motif containing protein, putative	3435	143	3.97222	58	2.63636	1.5067	0.591397
LinJ.13.1260	hypothetical protein, conserved	2514	517	14.3611	112	5.09091	2.82093	1.49617
LinJ.13.1270	Sin-like protein conserved region, putative	2094	43	1.19444	21	0.954545	1.25132	0.323454
LinJ.13.1280	endomembrane protein, putative	1770	118	3.27778	45	2.04545	1.60247	0.680297
LinJ.13.1290	Beta-lactamase superfamily domain containing protein, putative	1215	11	0.305556	10	0.454545	0.672222	-0.57299
LinJ.13.1300	hypothetical protein, conserved	1974	29	0.805556	70	3.18182	0.253175	-1.9818
LinJ.13.1310	hypothetical protein, unknown function	3000	5	0.138889	10	0.454545	0.305556	-1.71049
LinJ.13.1320	ubiquitin-conjugating enzyme, putative	417	208	5.77778	61	2.77273	2.08379	1.05921
LinJ.13.1330	Spindle assembly abnormal 4	2253	99	2.75	41	1.86364	1.47561	0.561311
LinJ.13.1340	hypothetical protein, conserved	3615	87	2.41667	31	1.40909	1.71505	0.778254
LinJ.13.1350	Kinesin-13 5, putative	2187	252	7	68	3.09091	2.26471	1.17932
LinJ.13.1360	squalene monooxygenase-like protein	1710	201	5.58333	62	2.81818	1.98118	0.986362
LinJ.13.1370	mitochondrial DNA polymerase I protein D, putative	4740	133	3.69444	66	3	1.23148	0.300395
LinJ.13.1380	mitogen-activated protein kinase, putative	1725	15	0.416667	17	0.772727	0.539216	-0.891066
LinJ.13.1390	dynein heavy chain, putative	13998	1122	31.1667	714	32.4545	0.960317	-0.0584167
LinJ.13.1400	chaperonin TCP20, putative	1617	887	24.6389	198	9	2.73765	1.45294
LinJ.13.1410	60S ribosomal protein L44, putative	321	412	11.4444	97	4.40909	2.59565	1.37609
LinJ.13.1420	pyrroline-5-carboxylate reductase	819	326	9.05556	99	4.5	2.01235	1.00888
LinJ.13.1430	Protein Associated with Differentiation, putative	1824	29	0.805556	10	0.454545	1.77222	0.82556
LinJ.13.1440	hypothetical protein, unknown function	1374	24	0.666667	10	0.454545	1.46667	0.552541
LinJ.13.1450	alpha tubulin	984	3938	109.389	518	23.5455	4.64586	2.21595
LinJ.13.1460	alpha tubulin	1473	25923	720.083	7486	340.273	2.11619	1.08147
LinJ.13.1470	Leucine Rich repeats (2 copies), putative	1878	8	0.222222	13	0.590909	0.376068	-1.41093
LinJ.13.1480	hypothetical protein, conserved	4815	42	1.16667	46	2.09091	0.557971	-0.841738
LinJ.13.1490	EF hand-like protein	639	2	0.0555556	5	0.227273	0.244444	-2.03242
LinJ.13.1500	programmed cell death 6 protein-like protein	705	51	1.41667	15	0.681818	2.07778	1.05504
LinJ.13.1510	hypothetical protein, conserved	588	7	0.194444	24	1.09091	0.178241	-2.4881
LinJ.13.1520	SPRY domain/HECT-domain (ubiquitin-transferase), putative	15435	261	7.25	170	7.72727	0.938235	-0.0919783
LinJ.13.1530	Ran-binding protein 1, putative	477	64	1.77778	21	0.954545	1.86243	0.897189
LinJ.13.1540	hypothetical protein, conserved	2319	18	0.5	21	0.954545	0.52381	-0.932886
LinJ.13.1550	PIN domain containing protein, putative	3174	37	1.02778	21	0.954545	1.07672	0.106643
LinJ.13.1560	hypothetical protein, conserved	741	2	0.0555556	4	0.181818	0.305556	-1.71049
LinJ.13.1570	phosphoprotein phosphatase, putative	1302	16	0.444444	3	0.136364	3.25926	1.70454
LinJ.13.1580	ATPase family associated with various cellular activities (AAA), putative	2838	81	2.25	37	1.68182	1.33784	0.419903
LinJ.13.1590	phospholipid-transporting ATPase 1-like protein	3294	54	1.5	32	1.45455	1.03125	0.0443941
LinJ.13.1600	hypothetical protein, unknown function	1464	7	0.194444	23	1.04545	0.18599	-2.4267
LinJ.13.1610	hypothetical protein, conserved	3555	62	1.72222	37	1.68182	1.02402	0.0342496
LinJ.13.1620	ras-like small GTPases, putative	1098	22	0.611111	16	0.727273	0.840278	-0.251062
LinJ.13.1630	phosphoprotein phosphatase-like protein	1764	31	0.861111	19	0.863636	0.997076	-0.00422459
LinJ.14.0010	exosome complex exonuclease, putative	924	44	1.22222	11	0.5	2.44444	1.28951
LinJ.14.0020	phosphatidylinositol 3-kinase 2, putative	3144	6	0.166667	14	0.636364	0.261905	-1.93289
LinJ.14.0030	hypothetical protein, conserved	813	33	0.916667	22	1	0.916667	-0.125531
LinJ.14.0040	J Biosynthesis Protein 2	3069	58	1.61111	28	1.27273	1.26587	0.340133
LinJ.14.0050	hypothetical protein, conserved	2199	36	1	21	0.954545	1.04762	0.0671142
LinJ.14.0060	hypothetical protein, conserved	576	7	0.194444	3	0.136364	1.42593	0.511899
LinJ.14.0070	DHHC palmitoyltransferase, putative	840	19	0.527778	8	0.363636	1.45139	0.537434
LinJ.14.0080	hypothetical protein, conserved	837	21	0.583333	11	0.5	1.16667	0.222392
LinJ.14.0090	hypothetical protein, conserved	1155	8	0.222222	14	0.636364	0.349206	-1.51785
LinJ.14.0100	hypothetical protein, conserved	3090	40	1.11111	41	1.86364	0.596206	-0.746117
LinJ.14.0110	DnaJ domain containing protein, putative	1572	18	0.5	9	0.409091	1.22222	0.289507
LinJ.14.0120	hypothetical protein, conserved	1074	43	1.19444	14	0.636364	1.87698	0.908416
LinJ.14.0130	inosine-guanine nucleoside hydrolase, putative	1059	135	3.75	38	1.72727	2.17105	1.11839
LinJ.14.0140	histone acetyltransferase, putative	1578	22	0.611111	11	0.5	1.22222	0.289507
LinJ.14.0150	60S ribosomal protein, putative	546	97	2.69444	16	0.727273	3.70486	1.88942
LinJ.14.0160	hypothetical protein, conserved	1083	7	0.194444	5	0.227273	0.855556	-0.225067
LinJ.14.0170	hypothetical protein, conserved	2058	12	0.333333	11	0.5	0.666667	-0.584963
LinJ.14.0180	carboxypeptidase, putative	1515	1052	29.2222	390	17.7273	1.64843	0.721095
LinJ.14.0190	Thioredoxin-like, putative	600	677	18.8056	155	7.04545	2.66918	1.41639
LinJ.14.0200	Bardet-Biedl syndrome 18 protein	522	5	0.138889	5	0.227273	0.611111	-0.710493
LinJ.14.0210	Domain of unknown function (DUF4201), putative	1332	26	0.722222	14	0.636364	1.13492	0.182591
LinJ.14.0220	PX domain containing protein, putative	1365	99	2.75	23	1.04545	2.63043	1.3953
LinJ.14.0230	hypothetical protein, conserved	5511	44	1.22222	20	0.909091	1.34444	0.42701
LinJ.14.0240	HIT domain containing protein, putative	429	79	2.19444	65	2.95455	0.742735	-0.42908
LinJ.14.0250	hypothetical protein, conserved	519	103	2.86111	64	2.90909	0.983507	-0.0239929
LinJ.14.0260	von Willebrand factor type A domain containing protein, putative	2169	87	2.41667	18	0.818182	2.9537	1.56253
LinJ.14.0270	hypothetical protein, conserved	1485	37	1.02778	16	0.727273	1.41319	0.49896
LinJ.14.0280	hypothetical protein, conserved	2892	101	2.80556	39	1.77273	1.58262	0.662316
LinJ.14.0290	hypothetical protein, conserved	843	13	0.361111	21	0.954545	0.378307	-1.40237
LinJ.14.0300	hypothetical protein, conserved	723	9	0.25	11	0.5	0.5	-1
LinJ.14.0310	proteasome alpha 3 subunit, putative	858	173	4.80556	59	2.68182	1.7919	0.841492
LinJ.14.0320	Polyamine transporter 1, putative	2412	84	2.33333	42	1.90909	1.22222	0.289507
LinJ.14.0330	transmembrane amino acid transporter protein, putative	2136	8	0.222222	6	0.272727	0.814815	-0.295456
LinJ.14.0340	inositol polyphosphate kinase-like protein, putative	3285	28	0.777778	25	1.13636	0.684444	-0.546995
LinJ.14.0350	threonine synthase, putative	2031	97	2.69444	27	1.22727	2.19547	1.13453
LinJ.14.0360	hypothetical protein, conserved	3126	22	0.611111	35	1.59091	0.384127	-1.38034
LinJ.14.0370	hypothetical protein, conserved	8736	31	0.861111	85	3.86364	0.222876	-2.16569
LinJ.14.0380	Plasma-membrane choline transporter, putative	1824	63	1.75	34	1.54545	1.13235	0.179324
LinJ.14.0390	hypothetical protein, conserved	933	62	1.72222	21	0.954545	1.80423	0.851386
LinJ.14.0400	hypothetical protein, conserved	933	108	3	22	1	3	1.58496
LinJ.14.0410	hypothetical protein, conserved	576	8	0.222222	7	0.318182	0.698413	-0.517848
LinJ.14.0420	Protein of unknown function (DUF1253), putative	3213	79	2.19444	32	1.45455	1.50868	0.593287
LinJ.14.0430	Iguana/Dzip1-like DAZ-interacting protein N-terminal, putative	2463	32	0.888889	20	0.909091	0.977778	-0.0324215
LinJ.14.0440	mRNA capping enzyme, beta chain, putative	1314	15	0.416667	7	0.318182	1.30952	0.389042
LinJ.14.0450	pyridine nucleotide-disulphide oxidoreductase, putative	1653	29	0.805556	13	0.590909	1.36325	0.447048
LinJ.14.0460	N-terminal conserved domain of Nudc./CS domain containing protein, putative	969	358	9.94444	134	6.09091	1.63267	0.707233
LinJ.14.0470	cystathionine beta-lyase-like protein	1560	92	2.55556	24	1.09091	2.34259	1.22811
LinJ.14.0480	UDP-glucoronosyl and UDP-glucosyl transferase, putative	1533	1	0.0277778	4	0.181818	0.152778	-2.71049
LinJ.14.0490	hypothetical protein, unknown function	825	177	4.91667	33	1.5	3.27778	1.71272
LinJ.14.0500	hypothetical protein, unknown function	828	82	2.27778	45	2.04545	1.11358	0.155206
LinJ.14.0510	hypothetical protein, unknown function	1647	25	0.694444	11	0.5	1.38889	0.473931
LinJ.14.0520	stearic acid desaturase, putative	1404	0	0	2	0.0909091	0	#VALUE!
LinJ.14.0530	hypothetical protein, conserved	330	31	0.861111	27	1.22727	0.701646	-0.511185
LinJ.14.0540	Ion channel, putative	1515	39	1.08333	18	0.818182	1.32407	0.404984
LinJ.14.0550	ion transport protein-like protein	1500	49	1.36111	36	1.63636	0.83179	-0.265709
LinJ.14.0560	hypothetical protein, unknown function	1095	3	0.0833333	7	0.318182	0.261905	-1.93289
LinJ.14.0570	hypothetical protein, unknown function	1467	1	0.0277778	2	0.0909091	0.305556	-1.71049
LinJ.14.0580	WD domain, G-beta repeat, putative	3525	157	4.36111	65	2.95455	1.47607	0.56176
LinJ.14.0590	hypothetical protein, conserved	381	22	0.611111	6	0.272727	2.24074	1.16398
LinJ.14.0600	hypothetical protein, conserved	4152	3	0.0833333	93	4.22727	0.0197133	-5.66469
LinJ.14.0610	hypothetical protein, conserved	1470	8	0.222222	20	0.909091	0.244444	-2.03242
LinJ.14.0620	hypothetical protein, conserved	1392	14	0.388889	10	0.454545	0.855556	-0.225067
LinJ.14.0630	hypothetical protein, conserved	1776	21	0.583333	22	1	0.583333	-0.777608
LinJ.14.0640	LSD1 zinc finger, putative	681	50	1.38889	16	0.727273	1.90972	0.933363
LinJ.14.0650	hypothetical protein, unknown function	918	1	0.0277778	9	0.409091	0.0679012	-3.88042
LinJ.14.0660	fatty acid elongase, putative	843	200	5.55556	43	1.95455	2.84238	1.5071
LinJ.14.0670	fatty acid elongase, putative	858	950	26.3889	174	7.90909	3.33653	1.73835
LinJ.14.0680	fatty acid elongase, putative	855	240	6.66667	55	2.5	2.66667	1.41504
LinJ.14.0690	fatty acid elongase, putative	1233	7	0.194444	19	0.863636	0.225146	-2.15107
LinJ.14.0700	fatty acid elongase, putative	885	876	24.3333	227	10.3182	2.3583	1.23775
LinJ.14.0710	fatty acid elongase, putative	900	20	0.555556	25	1.13636	0.488889	-1.03242
LinJ.14.0720	fatty acid elongase, putative	900	268	7.44444	32	1.45455	5.11806	2.3556
LinJ.14.0730	fatty acid elongase, putative	900	32	0.888889	24	1.09091	0.814815	-0.295456
LinJ.14.0740	fatty acid elongase, putative	1008	44	1.22222	34	1.54545	0.79085	-0.338525
LinJ.14.0750	fatty acid elongase, putative	981	6	0.166667	2	0.0909091	1.83333	0.874469
LinJ.14.0760	fatty acid elongase, putative	972	238	6.61111	61	2.77273	2.38434	1.25359
LinJ.14.0770	fatty acid elongase, putative	1128	1	0.0277778	3	0.136364	0.203704	-2.29546
LinJ.14.0780	fatty acid elongase, putative	1125	8	0.222222	4	0.181818	1.22222	0.289507
LinJ.14.0790	fatty acid elongase, putative	1179	0	0	2	0.0909091	0	#VALUE!
LinJ.14.0800	fatty acid elongase, putative	912	169	4.69444	59	2.68182	1.75047	0.807743
LinJ.14.0810	hypothetical protein, conserved	5853	49	1.36111	62	2.81818	0.482975	-1.04998
LinJ.14.0820	guanine nucleotide-binding protein-like protein	1254	11	0.305556	15	0.681818	0.448148	-1.15795
LinJ.14.0830	hypothetical protein, unknown function	1194	35	0.972222	15	0.681818	1.42593	0.511899
LinJ.14.0840	ribosomal protein L21, putative	561	21	0.583333	7	0.318182	1.83333	0.874469
LinJ.14.0850	hypothetical protein, conserved	12747	82	2.27778	178	8.09091	0.281523	-1.82867
LinJ.14.0860	hypothetical protein, conserved	1290	239	6.63889	78	3.54545	1.87251	0.904971
LinJ.14.0870	kinesin, putative	3924	49	1.36111	16	0.727273	1.87153	0.904216
LinJ.14.0880	Domain of unknown function (DUF4201), putative	1734	65	1.80556	23	1.04545	1.72705	0.788312
LinJ.14.0890	protein kinase, putative	1782	12	0.333333	12	0.545455	0.611111	-0.710493
LinJ.14.0900	SNF2 family helicase-like protein, putative	3786	33	0.916667	47	2.13636	0.429078	-1.22069
LinJ.14.0910	calpain-like cysteine peptidase, putative	348	509	14.1389	85	3.86364	3.65948	1.87164
LinJ.14.0920	calpain-like cysteine peptidase, putative	348	80	2.22222	92	4.18182	0.531401	-0.912127
LinJ.14.0930	hypothetical protein, conserved	933	0	0	17	0.772727	0	#VALUE!
LinJ.14.0940	hypothetical protein, conserved	3264	45	1.25	24	1.09091	1.14583	0.196397
LinJ.14.0950	hypothetical protein, conserved	1974	82	2.27778	41	1.86364	1.22222	0.289507
LinJ.14.0960	protein phosphatase 2C-like protein	2913	30	0.833333	12	0.545455	1.52778	0.611435
LinJ.14.0970	glutathione synthetase, putative	1821	228	6.33333	88	4	1.58333	0.662965
LinJ.14.0980	mitochondrial DNA polymerase I protein C	4647	111	3.08333	54	2.45455	1.25617	0.329035
LinJ.14.0990	immunodominant antigen, putative	2586	358	9.94444	100	4.54545	2.18778	1.12947
LinJ.14.1000	hypothetical protein, conserved	2637	11	0.305556	15	0.681818	0.448148	-1.15795
LinJ.14.1010	Ribosomal protein L16p/L10e, putative	507	10	0.277778	8	0.363636	0.763889	-0.388565
LinJ.14.1020	RNA editing 3' terminal uridylyl transferase 1	3345	66	1.83333	21	0.954545	1.92063	0.941583
LinJ.14.1030	hypothetical protein, conserved	864	25	0.694444	12	0.545455	1.27315	0.3484
LinJ.14.1040	sodium/hydrogen exchanger, putative	1941	45	1.25	15	0.681818	1.83333	0.874469
LinJ.14.1050	ADP/ATP mitochondrial carrier-like protein	1131	114	3.16667	48	2.18182	1.45139	0.537434
LinJ.14.1060	hypothetical protein, conserved	1296	12	0.333333	12	0.545455	0.611111	-0.710493
LinJ.14.1070	hypothetical protein, conserved	3060	19	0.527778	46	2.09091	0.252415	-1.98613
LinJ.14.1080	hypothetical protein, conserved	945	63	1.75	18	0.818182	2.13889	1.09686
LinJ.14.1090	hypothetical protein, conserved	1518	9	0.25	15	0.681818	0.366667	-1.44746
LinJ.14.1100	Domain of unknown function (DUF202), putative	543	151	4.19444	41	1.86364	2.25068	1.17036
LinJ.14.1110	hypothetical protein, conserved	624	22	0.611111	13	0.590909	1.03419	0.0484985
LinJ.14.1120	COQ9, putative	813	15	0.416667	12	0.545455	0.763889	-0.388565
LinJ.14.1130	dynein heavy chain, putative	12807	275	7.63889	174	7.90909	0.965837	-0.0501491
LinJ.14.1140	protein kinase, putative	3117	260	7.22222	79	3.59091	2.01125	1.00809
LinJ.14.1150	hypothetical protein, conserved	1197	5	0.138889	29	1.31818	0.105364	-3.24655
LinJ.14.1160	PQ loop repeat, putative	693	39	1.08333	62	2.81818	0.384409	-1.37929
LinJ.14.1170	hypothetical protein, unknown function	1422	0	0	11	0.5	0	#VALUE!
LinJ.14.1180	kinesin K39, putative	9843	79	2.19444	140	6.36364	0.344841	-1.536
LinJ.14.1190	kinesin K39, putative	8781	198	5.5	414	18.8182	0.292271	-1.77462
LinJ.14.1200	hypothetical protein, conserved	2808	27	0.75	32	1.45455	0.515625	-0.955606
LinJ.14.1210	hypothetical protein, conserved	1431	54	1.5	15	0.681818	2.2	1.1375
LinJ.14.1220	tub family protein-like protein	1551	32	0.888889	14	0.636364	1.39683	0.482152
LinJ.14.1230	hypothetical protein	1044	19	0.527778	11	0.5	1.05556	0.0780025
LinJ.14.1240	enolase	1290	2496	69.3333	630	28.6364	2.42116	1.2757
LinJ.14.1250	ras-like small GTPases, putative	1209	16	0.444444	10	0.454545	0.977778	-0.0324215
LinJ.14.1260	poly(A) polymerase, putative	2130	56	1.55556	31	1.40909	1.10394	0.142665
LinJ.14.1270	Bifunctional NAD(P)H-hydrate repair enzyme	1683	41	1.13889	18	0.818182	1.39198	0.477134
LinJ.14.1280	phosphatidylserine synthase, putative	1596	56	1.55556	27	1.22727	1.26749	0.341974
LinJ.14.1290	NLI interacting factor-like phosphatase, putative	786	35	0.972222	14	0.636364	1.52778	0.611435
LinJ.14.1300	hypothetical protein, conserved	2796	161	4.47222	58	2.63636	1.69636	0.762443
LinJ.14.1310	hypothetical protein, unknown function	1707	15	0.416667	9	0.409091	1.01852	0.0264722
LinJ.14.1320	hypothetical protein, conserved	909	39	1.08333	43	1.95455	0.554264	-0.851356
LinJ.14.1330	hypothetical protein, unknown function	618	44	1.22222	21	0.954545	1.28042	0.356621
LinJ.14.1340	hypothetical protein, unknown function	459	57	1.58333	18	0.818182	1.93519	0.952472
LinJ.14.1350	ubiquitin/ribosomal protein S27a, putative	459	303	8.41667	73	3.31818	2.53653	1.34286
LinJ.14.1360	NADP oxidoreductase coenzyme F420-dependent, putative	1737	11	0.305556	24	1.09091	0.280093	-1.83602
LinJ.14.1370	hypothetical protein, conserved	2406	0	0	9	0.409091	0	#VALUE!
LinJ.14.1380	protein kinase, putative	2400	29	0.805556	36	1.63636	0.492284	-1.02244
LinJ.14.1390	hypothetical protein, conserved	1074	23	0.638889	14	0.636364	1.00397	0.00571365
LinJ.14.1400	serine hydroxymethyltranferase (SHMT-S)	1398	156	4.33333	57	2.59091	1.67251	0.742019
LinJ.14.1410	DnaJ domain containing protein, putative	1725	53	1.47222	25	1.13636	1.29556	0.373571
LinJ.14.1420	delta-4 fatty acid desaturase, putative	1245	58	1.61111	20	0.909091	1.77222	0.82556
LinJ.14.1430	hypothetical protein, conserved	1869	39	1.08333	18	0.818182	1.32407	0.404984
LinJ.14.1440	pteridine transporter	840	0	0	6	0.272727	0	#VALUE!
LinJ.14.1450	myo-inositol-1-phosphate synthase	1254	381	10.5833	135	6.13636	1.72469	0.786338
LinJ.14.1460	tyrosyl-tRNA synthetase, putative	2049	169	4.69444	60	2.72727	1.7213	0.783495
LinJ.14.1470	hypothetical protein, unknown function	954	7	0.194444	4	0.181818	1.06944	0.0968615
LinJ.14.1480	emp24/gp25L/p24 family/GOLD, putative	666	23	0.638889	12	0.545455	1.1713	0.228106
LinJ.14.1490	hypothetical protein, conserved	447	184	5.11111	31	1.40909	3.62724	1.85887
LinJ.14.1500	phosphoglycan beta 1,3 galactosyltransferase, putative	4080	48	1.33333	33	1.5	0.888889	-0.169925
LinJ.14.1510	protein kinase, putative	1668	4	0.111111	6	0.272727	0.407407	-1.29546
LinJ.14.1520	hypothetical protein, conserved	2013	37	1.02778	39	1.77273	0.579772	-0.786442
LinJ.14.1530	hypothetical protein, conserved	5250	113	3.13889	52	2.36364	1.32799	0.409246
LinJ.14.1540	cytoskeleton associated protein, putative	3021	1110	30.8333	330	15	2.05556	1.03953
LinJ.14.1550	Vacuolar 14 Fab1-binding region/Vacuolar protein 14 C-terminal Fig4p binding, putative	2058	37	1.02778	17	0.772727	1.33007	0.411497
LinJ.14.1560	Mitochondrial pyruvate carrier 2	423	55	1.52778	20	0.909091	1.68056	0.748938
LinJ.14.1570	hypothetical protein, conserved	1455	22	0.611111	15	0.681818	0.896296	-0.157952
LinJ.14.1580	glutathione-S-transferase/glutaredoxin, putative	936	107	2.97222	37	1.68182	1.76727	0.82152
LinJ.14.1590	synaptojanin (N-terminal domain), putative	2538	64	1.77778	16	0.727273	2.44444	1.28951
LinJ.14.1600	kinesin K39, putative (fragment)	2577	1	0.0277778	122	5.54545	0.00500911	-7.64123
LinJ.15.0010	histone H4	303	181	5.02778	93	4.22727	1.18937	0.250194
LinJ.15.0020	hypothetical protein, conserved	1863	20	0.555556	9	0.409091	1.35802	0.44151
LinJ.15.0030	ATP diphosphohydrolase	1278	21	0.583333	10	0.454545	1.28333	0.359896
LinJ.15.0040	Possible lysine decarboxylase, putative	999	204	5.66667	47	2.13636	2.65248	1.40734
LinJ.15.0050	cytochrome-b5 reductase, putative	840	62	1.72222	11	0.5	3.44444	1.78427
LinJ.15.0060	Eukaryotic translation initiation factor 4 gamma 1	3051	330	9.16667	119	5.40909	1.69468	0.761011
LinJ.15.0070	hypothetical protein, conserved	1407	22	0.611111	19	0.863636	0.707602	-0.498989
LinJ.15.0080	hypothetical protein, conserved	966	34	0.944444	17	0.772727	1.22222	0.289507
LinJ.15.0090	ATP-dependent protease ATPase subunit HslU1, putative	1272	159	4.41667	50	2.27273	1.94333	0.958533
LinJ.15.0100	Flavin-binding monooxygenase-like, putative	1695	26	0.722222	12	0.545455	1.32407	0.404984
LinJ.15.0110	hypothetical protein, conserved	2394	29	0.805556	13	0.590909	1.36325	0.447048
LinJ.15.0120	mitochondrial carrier protein, putative	957	32	0.888889	15	0.681818	1.3037	0.382616
LinJ.15.0130	ATP-dependent RNA helicase, putative	1953	67	1.86111	41	1.86364	0.998645	-0.0019562
LinJ.15.0140	zinc finger (CCCH type) protein, putative	648	22	0.611111	11	0.5	1.22222	0.289507
LinJ.15.0150	hypothetical protein, unknown function	549	18	0.5	9	0.409091	1.22222	0.289507
LinJ.15.0160	zinc finger (CCCH type) protein, putative	2532	47	1.30556	24	1.09091	1.19676	0.259133
LinJ.15.0170	protein phosphatase 2C, putative	1215	219	6.08333	117	5.31818	1.14387	0.193929
LinJ.15.0180	serine/threonine-protein kinase, putative	2238	47	1.30556	34	1.54545	0.844771	-0.243367
LinJ.15.0190	hypothetical protein, conserved	1758	20	0.555556	15	0.681818	0.814815	-0.295456
LinJ.15.0200	cytochrome b5-like Heme/Steroid binding domain containing protein, putative	492	11	0.305556	6	0.272727	1.12037	0.163976
LinJ.15.0210	hypothetical protein, conserved	1095	41	1.13889	6	0.272727	4.17593	2.0621
LinJ.15.0220	60S ribosomal protein L13a, putative	669	1030	28.6111	176	8	3.57639	1.8385
LinJ.15.0230	hypothetical protein, conserved	1560	36	1	15	0.681818	1.46667	0.552541
LinJ.15.0240	protein phosphatase 1 catalitic subunit, putative	1125	18	0.5	6	0.272727	1.83333	0.874469
LinJ.15.0250	hypothetical protein, conserved	648	32	0.888889	13	0.590909	1.50427	0.589067
LinJ.15.0260	WD domain, G-beta repeat, putative	1044	20	0.555556	9	0.409091	1.35802	0.44151
LinJ.15.0270	lysyl-tRNA synthetase, putative	1761	591	16.4167	117	5.31818	3.08689	1.62616
LinJ.15.0280	nonspecific lipid-transfer protein, putative	1218	22	0.611111	18	0.818182	0.746914	-0.420987
LinJ.15.0290	hypothetical protein, conserved	5838	61	1.69444	64	2.90909	0.582465	-0.779756
LinJ.15.0300	hypothetical protein, conserved	1434	30	0.833333	10	0.454545	1.83333	0.874469
LinJ.15.0310	replication Factor A 28 kDa subunit, putative	774	152	4.22222	33	1.5	2.81481	1.49304
LinJ.15.0320	ribonucleoprotein p18, mitochondrial precursor, putative	564	263	7.30556	114	5.18182	1.40984	0.495536
LinJ.15.0330	ribonucleoprotein p18, mitochondrial precursor, putative	564	404	11.2222	65	2.95455	3.79829	1.92535
LinJ.15.0340	hypothetical protein, conserved	2403	30	0.833333	24	1.09091	0.763889	-0.388565
LinJ.15.0350	Ecotin-like protein	441	36	1	22	1	1	0
LinJ.15.0360	hypothetical protein, conserved	1968	10	0.277778	17	0.772727	0.359477	-1.47603
LinJ.15.0370	Isoprenylcysteine alpha-carbonyl methylesterase, putative	2280	137	3.80556	59	2.68182	1.41902	0.504896
LinJ.15.0380	alpha/beta hydrolase fold, putative	3063	31	0.861111	23	1.04545	0.823671	-0.279859
LinJ.15.0390	hypothetical protein, conserved	1485	4	0.111111	19	0.863636	0.128655	-2.95842
LinJ.15.0400	hypothetical protein, conserved	1965	14	0.388889	69	3.13636	0.123994	-3.01166
LinJ.15.0410	RNA pseudouridylate synthase, putative	1551	19	0.527778	15	0.681818	0.774074	-0.369456
LinJ.15.0420	60S acidic ribosomal protein, putative	327	137	3.80556	172	7.81818	0.486757	-1.03873
LinJ.15.0430	60S acidic ribosomal protein, putative	327	660	18.3333	119	5.40909	3.38936	1.76101
LinJ.15.0440	cytoplasmic l-asparaginase i-like protein	1197	26	0.722222	20	0.909091	0.794444	-0.331982
LinJ.15.0450	hypothetical protein, conserved	2040	29	0.805556	35	1.59091	0.506349	-0.981795
LinJ.15.0460	hypothetical protein, conserved	2085	51	1.41667	34	1.54545	0.916667	-0.125531
LinJ.15.0470	hypothetical protein, conserved	441	14	0.388889	9	0.409091	0.950617	-0.0730635
LinJ.15.0480	hypothetical protein, conserved	1038	47	1.30556	15	0.681818	1.91481	0.937205
LinJ.15.0490	hypothetical protein (pseudogene)	10065	5	0.138889	13	0.590909	0.235043	-2.08901
LinJ.15.0500	hypothetical protein	6177	10	0.277778	338	15.3636	0.0180802	-5.78944
LinJ.15.0510	hypothetical protein, conserved	2586	14	0.388889	443	20.1364	0.0193128	-5.6943
LinJ.15.0520	metalloprotease, putative	3009	57	1.58333	44	2	0.791667	-0.337035
LinJ.15.0530	ecotin, putative	477	5	0.138889	3	0.136364	1.01852	0.0264722
LinJ.15.0540	ecotin, putative	1137	35	0.972222	16	0.727273	1.33681	0.41879
LinJ.15.0550	hypothetical protein, conserved	5340	25	0.694444	32	1.45455	0.477431	-1.06664
LinJ.15.0560	hypothetical protein, conserved	1242	82	2.27778	26	1.18182	1.92735	0.946619
LinJ.15.0570	hypothetical protein, unknown function	5241	12	0.333333	75	3.40909	0.0977778	-3.35435
LinJ.15.0580	hypothetical protein, conserved	1629	12	0.333333	12	0.545455	0.611111	-0.710493
LinJ.15.0590	hypothetical protein, unknown function	999	1	0.0277778	3	0.136364	0.203704	-2.29546
LinJ.15.0600	signal peptidase subunit, putative	978	47	1.30556	25	1.13636	1.14889	0.200239
LinJ.15.0610	hypothetical protein, conserved	708	37	1.02778	17	0.772727	1.33007	0.411497
LinJ.15.0620	hypothetical protein	5304	19	0.527778	56	2.54545	0.207341	-2.26992
LinJ.15.0630	hypothetical protein, conserved	3744	43	1.19444	25	1.13636	1.05111	0.0719152
LinJ.15.0640	CRAL/TRIO domain containing protein, putative	1554	109	3.02778	40	1.81818	1.66528	0.735763
LinJ.15.0650	hypothetical protein, conserved	1347	32	0.888889	16	0.727273	1.22222	0.289507
LinJ.15.0660	hypothetical protein, unknown function	2868	10	0.277778	22	1	0.277778	-1.848
LinJ.15.0670	Galactose oxidase, central domain/Kelch motif containing protein, putative	4110	65	1.80556	29	1.31818	1.36973	0.453893
LinJ.15.0680	hypothetical protein, unknown function	2100	36	1	22	1	1	0
LinJ.15.0690	hypothetical protein, conserved	1431	182	5.05556	47	2.13636	2.36643	1.24271
LinJ.15.0700	hypothetical protein, conserved	3102	82	2.27778	31	1.40909	1.61649	0.692862
LinJ.15.0710	hypothetical protein, conserved	606	42	1.16667	11	0.5	2.33333	1.22239
LinJ.15.0720	hypothetical protein, conserved	1476	102	2.83333	79	3.59091	0.78903	-0.341849
LinJ.15.0730	hypothetical protein	4239	12	0.333333	682	31	0.0107527	-6.53916
LinJ.15.0740	hypothetical protein, conserved	2850	27	0.75	17	0.772727	0.970588	-0.0430687
LinJ.15.0750	hypothetical protein, conserved	9375	9	0.25	67	3.04545	0.0820896	-3.60666
LinJ.15.0760	flavoprotein monooxygenase, putative	1968	10	0.277778	16	0.727273	0.381944	-1.38857
LinJ.15.0770	Putative methyltransferase, putative	1443	17	0.472222	9	0.409091	1.15432	0.207044
LinJ.15.0780	Protein of unknown function (DUF2871), putative	723	102	2.83333	41	1.86364	1.52033	0.60438
LinJ.15.0790	hypothetical protein, unknown function	1998	2	0.0555556	6	0.272727	0.203704	-2.29546
LinJ.15.0800	ATP-binding cassette protein subfamily A, member 7, putative	8040	12	0.333333	44	2	0.166667	-2.58496
LinJ.15.0810	protein kinase, putative	1983	242	6.72222	72	3.27273	2.05401	1.03844
LinJ.15.0820	hypothetical protein, conserved	1968	96	2.66667	52	2.36364	1.12821	0.174029
LinJ.15.0830	hypothetical protein, unknown function	6348	42	1.16667	101	4.59091	0.254125	-1.97639
LinJ.15.0840	hypothetical protein, conserved	6249	286	7.94444	187	8.5	0.934641	-0.0975165
LinJ.15.0850	peroxisomal membrane protein (Pex16), putative	1692	113	3.13889	34	1.54545	2.03105	1.02222
LinJ.15.0860	dolichol phosphate-mannose biosynthesis regulatory protein (DPM2), putative	336	6	0.166667	23	1.04545	0.15942	-2.64909
LinJ.15.0870	GDP dissociation inhibitor, putative	3135	90	2.5	40	1.81818	1.375	0.459432
LinJ.15.0880	hypothetical protein, conserved	1311	1	0.0277778	89	4.04545	0.00686642	-7.18623
LinJ.15.0890	hypothetical protein, conserved	2481	5	0.138889	23	1.04545	0.13285	-2.91213
LinJ.15.0900	nucleotide sugar transporter, putative	1386	11	0.305556	15	0.681818	0.448148	-1.15795
LinJ.15.0910	hypothetical protein, conserved	2895	11	0.305556	32	1.45455	0.210069	-2.25106
LinJ.15.0920	hypothetical protein, conserved	972	20	0.555556	13	0.590909	0.940171	-0.089005
LinJ.15.0930	Sugar (and other) transporter, putative	1878	6	0.166667	51	2.31818	0.0718954	-3.79796
LinJ.15.0940	myo-inositol-1 phosphatase, putative	1422	23	0.638889	22	1	0.638889	-0.646363
LinJ.15.0950	ATP-binding cassette protein subfamily G, member 4, putative	2226	205	5.69444	59	2.68182	2.12335	1.08634
LinJ.15.0960	hypothetical protein, conserved	1815	9	0.25	9	0.409091	0.611111	-0.710493
LinJ.15.0970	hypothetical protein, conserved	7617	51	1.41667	80	3.63636	0.389583	-1.36
LinJ.15.0980	protein phosphatase 2A regulatory subunit, putative	2496	34	0.944444	18	0.818182	1.15432	0.207044
LinJ.15.0990	calmodulin-like protein	564	35	0.972222	18	0.818182	1.18827	0.248865
LinJ.15.1000	Microtubule associated protein (MAP65/ASE1 family), putative	3618	44	1.22222	91	4.13636	0.295482	-1.75886
LinJ.15.1010	40S ribosomal protein S3, putative	660	1044	29	224	10.1818	2.84821	1.51006
LinJ.15.1020	ERV/ALR sulfhydryl oxidase domain-containing protein	939	29	0.805556	10	0.454545	1.77222	0.82556
LinJ.15.1030	E1-like ubiquitin-activating enzyme	1203	112	3.11111	40	1.81818	1.71111	0.774933
LinJ.15.1040	DNA repair protein Rad9, putative	2586	21	0.583333	36	1.63636	0.356481	-1.4881
LinJ.15.1050	succinate dehydrogenase, putative	594	130	3.61111	54	2.45455	1.47119	0.556987
LinJ.15.1060	60S ribosomal protein L6, putative	588	644	17.8889	465	21.1364	0.846356	-0.240663
LinJ.15.1070	glutamate dehydrogenase	3063	1694	47.0556	411	18.6818	2.51879	1.33273
LinJ.15.1080	solanesyl-diphosphate synthase, putative	1080	75	2.08333	43	1.95455	1.06589	0.0920606
LinJ.15.1090	SKIP/SNW domain containing protein, putative	1284	74	2.05556	56	2.54545	0.80754	-0.308395
LinJ.15.1100	tryparedoxin peroxidase	600	655	18.1944	242	11	1.65404	0.725994
LinJ.15.1110	developmentally regulated protein, putative	351	19	0.527778	69	3.13636	0.168277	-2.57109
LinJ.15.1120	tryparedoxin peroxidase	573	1096	30.4444	182	8.27273	3.6801	1.87974
LinJ.15.1130	developmentally regulated protein, putative	351	0	0	0	0	#DIV/0!	#DIV/0!
LinJ.15.1140	tryparedoxin peroxidase	600	171	4.75	133	6.04545	0.785714	-0.347923
LinJ.15.1150	hypothetical protein, conserved	1287	30	0.833333	13	0.590909	1.41026	0.495957
LinJ.15.1160	hypothetical protein, conserved	9474	43	1.19444	162	7.36364	0.162209	-2.62408
LinJ.15.1170	cyclic nucleotide-binding domain containing protein, putative	3765	380	10.5556	95	4.31818	2.44444	1.28951
LinJ.15.1180	protein kinase, putative	8097	108	3	133	6.04545	0.496241	-1.01089
LinJ.15.1190	60S acidic ribosomal protein P2	336	254	7.05556	111	5.04545	1.3984	0.483775
LinJ.15.1200	60S acidic ribosomal protein P2	336	1	0.0277778	1	0.0454545	0.611111	-0.710493
LinJ.15.1210	inositol/phosphatidylinositol phosphatase, putative	2379	36	1	17	0.772727	1.29412	0.371969
LinJ.15.1220	DnaJ domain/DnaJ central domain containing protein, putative	1437	27	0.75	21	0.954545	0.785714	-0.347923
LinJ.15.1230	nucleoside transporter 1, putative	1476	229	6.36111	104	4.72727	1.34562	0.428271
LinJ.15.1240	nucleoside transporter 1, putative	1476	14	0.388889	20	0.909091	0.427778	-1.22507
LinJ.15.1250	nucleoside transporter 1, putative	1476	34	0.944444	79	3.59091	0.26301	-1.92681
LinJ.15.1260	nucleoside transporter 1, putative	1476	80	2.22222	67	3.04545	0.729685	-0.454654
LinJ.15.1270	E2-like ubiquitin-conjugation enzyme	516	53	1.47222	20	0.909091	1.61944	0.695499
LinJ.15.1280	SET domain containing protein, putative	1224	28	0.777778	13	0.590909	1.31624	0.396422
LinJ.15.1290	hypothetical protein, conserved	1635	36	1	18	0.818182	1.22222	0.289507
LinJ.15.1300a	hypothetical protein, conserved (fragment)	792	10	0.277778	2	0.0909091	3.05556	1.61143
LinJ.15.1300b	hypothetical protein, conserved (fragment)	4911	34	0.944444	43	1.95455	0.483204	-1.0493
LinJ.15.1310	mitochondrial DNA topoisomerase II	3711	145	4.02778	61	2.77273	1.45264	0.538678
LinJ.15.1320	ubiquitin hydrolase, putative	4242	185	5.13889	18078	821.727	0.00625376	-7.32106
LinJ.15.1330	MGT1 magnesium transporter	2502	53	1.47222	15	0.681818	2.15926	1.11054
LinJ.15.1340	Eukaryotic translation initiation factor 4 gamma 2	4368	231	6.41667	212	9.63636	0.665881	-0.586665
LinJ.15.1350	actin-like protein, putative	1323	72	2	18	0.818182	2.44444	1.28951
LinJ.15.1360	hypothetical protein, conserved	1116	40	1.11111	19	0.863636	1.28655	0.363507
LinJ.15.1370	hypothetical protein	1113	2	0.0555556	38	1.72727	0.0321637	-4.95842
LinJ.15.1380	hypothetical protein, conserved	912	11	0.305556	16	0.727273	0.420139	-1.25106
LinJ.15.1390	hypothetical protein, conserved	2115	62	1.72222	86	3.90909	0.440568	-1.18256
LinJ.15.1400	2OG-Fe(II) oxygenase superfamily, putative	915	2	0.0555556	75	3.40909	0.0162963	-5.93931
LinJ.15.1410	actin-related protein 3, putative arp3	1218	1	0.0277778	23	1.04545	0.02657	-5.23406
LinJ.15.1420	Putative papain-like cysteine peptidase (DUF1796), putative	1218	13	0.361111	11	0.5	0.722222	-0.469485
LinJ.15.1430	nucleolar RNA binding protein, putative	1338	416	11.5556	140	6.36364	1.81587	0.860663
LinJ.15.1440	TMEM164 family, putative	900	52	1.44444	20	0.909091	1.58889	0.668018
LinJ.15.1450	hypothetical protein, conserved	888	19	0.527778	50	2.27273	0.232222	-2.10642
LinJ.15.1460	ERAD-associated E3 ubiquitin-protein ligase HRD1, putative	1437	51	1.41667	22	1	1.41667	0.5025
LinJ.15.1470	mismatch repair protein MSH3, putative	3027	66	1.83333	31	1.40909	1.30108	0.379704
LinJ.15.1480	hypothetical protein, conserved	288	14	0.388889	37	1.68182	0.231231	-2.11259
LinJ.15.1490	glutaminyl-tRNA synthetase, putative	1713	209	5.80556	51	2.31818	2.50436	1.32444
LinJ.15.1500	proliferative cell nuclear antigen (PCNA), putative	882	343	9.52778	79	3.59091	2.65331	1.40779
LinJ.15.1510	phosphomevalonate kinase protein, putative	1377	47	1.30556	11	0.5	2.61111	1.38466
LinJ.15.1520	hypothetical protein, conserved	378	1	0.0277778	5	0.227273	0.122222	-3.03242
LinJ.15.1530	ribosomal protein S6, putative	381	184	5.11111	53	2.40909	2.12159	1.08515
LinJ.15.1540	cAMP specific phosphodiesterase, putative	2793	50	1.38889	41	1.86364	0.745257	-0.424189
LinJ.15.1550	cAMP specific phosphodiesterase, putative	2823	158	4.38889	38	1.72727	2.54094	1.34536
LinJ.15.1560	hypothetical protein, conserved	2001	111	3.08333	43	1.95455	1.57752	0.657658
LinJ.15.1570	hypothetical protein, conserved	879	8	0.222222	8	0.363636	0.611111	-0.710493
LinJ.15.1580	hypothetical protein, conserved	597	19	0.527778	9	0.409091	1.29012	0.367509
LinJ.15.1590	hypothetical protein, conserved	330	237	6.58333	163	7.40909	0.888548	-0.170478
LinJ.15.1600	presenilin-like aspartic peptidase, putative	1059	7	0.194444	14	0.636364	0.305556	-1.71049
LinJ.15.1610	Radical SAM superfamily/Wyosine base formation, putative	1251	20	0.555556	16	0.727273	0.763889	-0.388565
LinJ.15.1620	hypothetical protein, conserved	669	25	0.694444	17	0.772727	0.898693	-0.1541
LinJ.15.1630	protein kinase, putative	1161	20	0.555556	7	0.318182	1.74603	0.80408
LinJ.15.1640	condensin subunit 1, putative	3771	146	4.05556	31	1.40909	2.87814	1.52513
LinJ.15.1650	hypothetical protein, conserved	1632	26	0.722222	8	0.363636	1.98611	0.989946
LinJ.15.1660	hypothetical protein (fragment)	3141	0	0	0	0	#DIV/0!	#DIV/0!
LinJ.16.0010	anti-silencing protein a-like protein	558	31	0.861111	9	0.409091	2.10494	1.07378
LinJ.16.0020	hypothetical protein, conserved	1125	58	1.61111	29	1.31818	1.22222	0.289507
LinJ.16.0030	AAA domain containing protein, putative	645	13	0.361111	5	0.227273	1.58889	0.668018
LinJ.16.0040	arginine N-methyltransferase, type I	1098	38	1.05556	45	2.04545	0.516049	-0.954419
LinJ.16.0050	2OG-Fe(II) oxygenase superfamily, putative	954	15	0.416667	18	0.818182	0.509259	-0.973528
LinJ.16.0060	DEAD/DEAH box helicase/Helicase conserved C-terminal domain containing protein, putative	1974	52	1.44444	25	1.13636	1.27111	0.34609
LinJ.16.0070	peroxisome assembly protein, putative	2634	78	2.16667	26	1.18182	1.83333	0.874469
LinJ.16.0080	hypothetical protein, conserved	1200	14	0.388889	56	2.54545	0.152778	-2.71049
LinJ.16.0090	Galactose oxidase, central domain/Domain of unknown function (DUF4110), putative	2208	158	4.38889	63	2.86364	1.53263	0.616007
LinJ.16.0100	hypothetical protein, conserved	984	0	0	2	0.0909091	0	#VALUE!
LinJ.16.0110	MORN repeat, putative	2097	26	0.722222	19	0.863636	0.836257	-0.257981
LinJ.16.0120	Phosphotransferase enzyme family, putative	2481	134	3.72222	64	2.90909	1.27951	0.355596
LinJ.16.0130	hypothetical protein, conserved	2361	19	0.527778	16	0.727273	0.725694	-0.462566
LinJ.16.0140	hypothetical protein, unknown function	627	0	0	6	0.272727	0	#VALUE!
LinJ.16.0150	eukaryotic translation initiation factor 1A, putative	507	383	10.6389	93	4.22727	2.51673	1.33155
LinJ.16.0160	hypothetical protein, conserved	708	4	0.111111	9	0.409091	0.271605	-1.88042
LinJ.16.0170	50S ribosomal protein L17, putative	918	57	1.58333	18	0.818182	1.93519	0.952472
LinJ.16.0180	hypothetical protein, conserved	13323	122	3.38889	125	5.68182	0.596444	-0.74554
LinJ.16.0190	hypothetical protein, conserved	459	20	0.555556	6	0.272727	2.03704	1.02647
LinJ.16.0200	Las1-like, putative	1062	43	1.19444	15	0.681818	1.75185	0.808881
LinJ.16.0210	mitochondrial ornithine carrier protein-like protein	900	5	0.138889	9	0.409091	0.339506	-1.55849
LinJ.16.0220	mitochondrial ornithine transporter 1-like protein	1152	34	0.944444	21	0.954545	0.989418	-0.015348
LinJ.16.0230	hypothetical protein, unknown function	396	10	0.277778	14	0.636364	0.436508	-1.19592
LinJ.16.0240	protein tyrosine phosphatase-like protein	528	201	5.58333	70	3.18182	1.75476	0.811275
LinJ.16.0250	Elongator-like Protein 3a, putative	2280	36	1	37	1.68182	0.594595	-0.750022
LinJ.16.0260	protein tyrosine phosphatase-likie protein	531	35	0.972222	9	0.409091	2.37654	1.24886
LinJ.16.0270	Ankyrin repeats (many copies)/Alpha/beta hydrolase family, putative	1488	79	2.19444	28	1.27273	1.72421	0.785932
LinJ.16.0280	hypothetical protein, conserved	3129	10	0.277778	38	1.72727	0.160819	-2.63649
LinJ.16.0290	inositol 1,4,5-trisphosphate receptor, putative	8625	10	0.277778	31	1.40909	0.197133	-2.34276
LinJ.16.0300	proteasome 26S non-ATPase subunit 9, putative	774	13	0.361111	21	0.954545	0.378307	-1.40237
LinJ.16.0310	protein kinase, putative	1836	16	0.444444	76	3.45455	0.128655	-2.95842
LinJ.16.0320	Met-10+ like-protein, putative	2070	25	0.694444	33	1.5	0.462963	-1.11103
LinJ.16.0330	FHA domain containing protein, putative	3813	54	1.5	20	0.909091	1.65	0.722466
LinJ.16.0340	hypothetical protein, conserved	1164	11	0.305556	5	0.227273	1.34444	0.42701
LinJ.16.0350	3-Beta-hydroxysteroid-delta(8), delta(7)-isomerase, putative	510	36	1	10	0.454545	2.2	1.1375
LinJ.16.0360	2OG-Fe(II) oxygenase superfamily, putative	1107	17	0.472222	14	0.636364	0.742063	-0.430385
LinJ.16.0370	hypothetical protein, conserved	2064	43	1.19444	21	0.954545	1.25132	0.323454
LinJ.16.0380	hypothetical protein, conserved	1446	0	0	31	1.40909	0	#VALUE!
LinJ.16.0390	tubulin tyrosine ligase, putative	2454	70	1.94444	25	1.13636	1.71111	0.774933
LinJ.16.0400	XRN 5'-3' exonuclease N-terminus, putative	3003	90	2.5	49	2.22727	1.12245	0.16665
LinJ.16.0410	hypothetical protein, conserved	1059	2	0.0555556	5	0.227273	0.244444	-2.03242
LinJ.16.0420	hypothetical protein, conserved	1728	30	0.833333	13	0.590909	1.41026	0.495957
LinJ.16.0430	Pyridoxal-dependent decarboxylase conserved domain containing protein, putative	1707	8	0.222222	22	1	0.222222	-2.16993
LinJ.16.0440	hypothetical protein, conserved	558	18	0.5	5	0.227273	2.2	1.1375
LinJ.16.0450	fucose kinase, putative	3561	19	0.527778	34	1.54545	0.341503	-1.55003
LinJ.16.0460	hypothetical protein, conserved	705	16	0.444444	7	0.318182	1.39683	0.482152
LinJ.16.0470	60S ribosomal protein L21, putative	480	413	11.4722	104	4.72727	2.42682	1.27906
LinJ.16.0480	hypothetical protein, conserved	555	9	0.25	8	0.363636	0.6875	-0.540568
LinJ.16.0490	fucose kinase, putative	3561	14	0.388889	26	1.18182	0.32906	-1.60358
LinJ.16.0500	hypothetical protein, conserved	600	10	0.277778	5	0.227273	1.22222	0.289507
LinJ.16.0510	hypothetical protein, unknown function	669	7	0.194444	2	0.0909091	2.13889	1.09686
LinJ.16.0520	hypothetical protein, conserved	3519	39	1.08333	30	1.36364	0.794444	-0.331982
LinJ.16.0530	hypothetical protein, conserved	987	225	6.25	52	2.36364	2.64423	1.40285
LinJ.16.0540	dihydroorotate dehydrogenase (fumarate)	942	87	2.41667	40	1.81818	1.32917	0.410522
LinJ.16.0550	aspartate carbamoyltransferase, putative	984	149	4.13889	44	2	2.06944	1.04924
LinJ.16.0560	orotidine-5-phosphate decarboxylase/orotate phosphoribosyltransferase, putative	1374	430	11.9444	111	5.04545	2.36737	1.24328
LinJ.16.0570	AAA domain containing protein, putative	2205	3	0.0833333	19	0.863636	0.0964912	-3.37346
LinJ.16.0580	dihydroorotase, putative	1218	38	1.05556	16	0.727273	1.45139	0.537434
LinJ.16.0590	carbamoyl-phosphate synthase, putative	5529	656	18.2222	227	10.3182	1.76603	0.82051
LinJ.16.0600	histone H3, putative	393	572	15.8889	814	37	0.429429	-1.21951
[truncated: 6,238 more rows]
