# Supplementary material for: Ribosome Profiling Reveals HSP90 Inhibitor Effects on Stage-Specific Protein Synthesis in Leishmania donovani
Source: mSystems. 2018 Nov 20;3(6):e00214-18. doi: 10.1128/mSystems.00214-18 (PMC6247020; doi:10.1128/mSystems.00214-18)
Supplement: TABLE S3 [file sys006182293st3.xls]

## Sheet: Table S3_Ribotaper_WT +RAD
[Gene ID]	[Product Description]	CDS length [nt]	P sites/CDS	normalised P sites/CDS	RNA sites/CDS	normalised RNA sites	TE	Log2 TE
LinJ.01.0010	Protein of unknown function (DUF2946), putative	1002	35	0.309735	11	0.423077	0.7321	-0.449888
LinJ.01.0020	Endonuclease/Exonuclease/phosphatase family, putative	1635	77	0.681416	10	0.384615	1.77168	0.825119
LinJ.01.0030	Kinesin-13 1, putative	2022	394	3.48673	40	1.53846	2.26637	1.18038
LinJ.01.0040	hypothetical protein, unknown function	561	19	0.168142	9	0.346154	0.485742	-1.04174
LinJ.01.0050	carboxylase, putative	1998	27	0.238938	12	0.461538	0.517699	-0.949814
LinJ.01.0060	hypothetical protein, conserved	750	74	0.654867	8	0.307692	2.12832	1.08971
LinJ.01.0070	BSD domain containing protein, putative	1740	85	0.752212	16	0.615385	1.22235	0.289652
LinJ.01.0080	hypothetical protein, conserved	714	44	0.389381	9	0.346154	1.12488	0.169767
LinJ.01.0090	UMP-CMP kinase, mitochondrial, putative	819	7	0.0619469	5	0.192308	0.322124	-1.63431
LinJ.01.0100	Glycosyl transferase family 11, putative	957	41	0.362832	7	0.269231	1.34766	0.430458
LinJ.01.0110	monothiol glutaredoxin, putative	588	101	0.893805	17	0.653846	1.367	0.451009
LinJ.01.0120	hypothetical protein, conserved	1974	71	0.628319	24	0.923077	0.680678	-0.554955
LinJ.01.0130	hypothetical protein, conserved	1095	47	0.415929	7	0.269231	1.54488	0.627495
LinJ.01.0140	hypothetical protein, conserved	249	16	0.141593	3	0.115385	1.22714	0.295298
LinJ.01.0150	hypothetical protein, conserved	351	75	0.663717	4	0.153846	4.31416	2.10908
LinJ.01.0160	LSM domain containing protein, putative	243	18	0.159292	5	0.192308	0.828319	-0.271742
LinJ.01.0170	hypothetical protein, conserved	1374	68	0.60177	36	1.38462	0.434612	-1.2022
LinJ.01.0180	CLC-type chloride channel, putative	2313	180	1.59292	27	1.03846	1.53392	0.617226
LinJ.01.0190	hypothetical protein, conserved	624	13	0.115044	35	1.34615	0.0854614	-3.54858
LinJ.01.0200	Low molecular weight phosphotyrosine protein phosphatase, putative	912	53	0.469027	19	0.730769	0.641826	-0.639746
LinJ.01.0210	CUE domain/Domain of unknown function (DUF1771)/Smr domain containing protein, putative	2697	64	0.566372	23	0.884615	0.640246	-0.643301
LinJ.01.0220	cyclophilin 12, putative	1005	90	0.79646	11	0.423077	1.88254	0.912682
LinJ.01.0230	hypothetical protein, conserved	693	84	0.743363	14	0.538462	1.38053	0.465223
LinJ.01.0240	DNA excision/repair protein SNF2, putative	2331	159	1.40708	31	1.19231	1.18013	0.238947
LinJ.01.0250	Right handed beta helix region, putative	2790	37	0.327434	24	0.923077	0.35472	-1.49525
LinJ.01.0260	Calmodulin-binding, putative	846	57	0.504425	10	0.384615	1.3115	0.391223
LinJ.01.0270	thioredoxin, putative	324	23	0.20354	6	0.230769	0.882006	-0.18114
LinJ.01.0280	pseudouridylate synthase-like protein	1242	80	0.707965	10	0.384615	1.84071	0.880261
LinJ.01.0290	hypothetical protein, conserved	519	58	0.513274	13	0.5	1.02655	0.037802
LinJ.01.0300	4F5 protein family, putative	180	205	1.81416	34	1.30769	1.3873	0.472278
LinJ.01.0310	acidocalcisomal exopolyphosphatase, putative	1164	308	2.72566	29	1.11538	2.4437	1.28907
LinJ.01.0320	hypothetical protein, conserved	432	15	0.132743	4	0.153846	0.862832	-0.212849
LinJ.01.0330	poly(A) export protein, putative	924	139	1.23009	16	0.615385	1.99889	0.999202
LinJ.01.0340	hypothetical protein, conserved	633	99	0.876106	15	0.576923	1.51858	0.602727
LinJ.01.0350	Mitochondrial pyruvate carrier 1	294	266	2.35398	26	1	2.35398	1.2351
LinJ.01.0360	hypothetical protein, conserved	777	56	0.495575	8	0.307692	1.61062	0.687616
LinJ.01.0370	hypothetical protein, conserved	2247	168	1.48673	55	2.11538	0.702816	-0.508782
LinJ.01.0380	hypothetical protein, conserved	570	23	0.20354	10	0.384615	0.529204	-0.918105
LinJ.01.0390	Protein of unknown function (DUF788), putative	567	98	0.867257	13	0.5	1.73451	0.794531
LinJ.01.0400	Dyggve-Melchior-Clausen syndrome protein, putative	2451	54	0.477876	27	1.03846	0.460177	-1.11974
LinJ.01.0410	hypothetical protein, conserved	2466	99	0.876106	30	1.15385	0.759292	-0.397273
LinJ.01.0420	hypothetical protein, conserved	1914	4	0.0353982	9	0.346154	0.102262	-3.28966
LinJ.01.0430	ribosomal protein S7, putative	603	1957	17.3186	254	9.76923	1.77277	0.826004
LinJ.01.0440	ribosomal protein S7, putative	603	1087	9.61947	183	7.03846	1.3667	0.450697
LinJ.01.0450	Ring finger domain/Zn-finger in ubiquitin-hydrolases and other protein, putative	2235	21	0.185841	7	0.269231	0.690265	-0.534777
LinJ.01.0460	Protein of unknown function (DUF791), putative	1767	368	3.25664	67	2.57692	1.26377	0.337734
LinJ.01.0470	nicotinamidase	657	321	2.84071	28	1.07692	2.6378	1.39934
LinJ.01.0480	conserved protein	4317	1304	11.5398	236	9.07692	1.27134	0.346346
LinJ.01.0490	fatty acyl CoA syntetase 1, putative	2091	705	6.23894	86	3.30769	1.88619	0.915475
LinJ.01.0500	hypothetical protein, conserved	1080	183	1.61947	30	1.15385	1.40354	0.48907
LinJ.01.0510	long-chain-fatty-acid-CoA ligase, putative	2097	981	8.68142	123	4.73077	1.8351	0.875856
LinJ.01.0520	fatty acyl CoA synthetase 2, putative	2124	64	0.566372	15	0.576923	0.981711	-0.0266298
LinJ.01.0530	fatty acyl CoA synthetase 2, putative	240	3	0.0265487	10	0.384615	0.0690265	-3.8567
LinJ.01.0540	long-chain-fatty-acid-CoA ligase, putative	2148	929	8.22124	192	7.38462	1.11329	0.154833
LinJ.01.0550	long-chain-fatty-acid-CoA ligase, putative	4857	116	1.02655	439	16.8846	0.0607979	-4.03984
LinJ.01.0560	hypothetical protein, conserved	2046	175	1.54867	35	1.34615	1.15044	0.202189
LinJ.01.0570	hypothetical protein, conserved	864	39	0.345133	5	0.192308	1.79469	0.843735
LinJ.01.0580	pre-mRNA processing factor 3 (PRP3)/Protein of unknown function (DUF1115), putative	1869	47	0.415929	43	1.65385	0.251492	-1.99142
LinJ.01.0590	tricarboxylate carrier, putative	981	364	3.22124	36	1.38462	2.32645	1.21813
LinJ.01.0600	hypothetical protein, conserved	2895	236	2.0885	53	2.03846	1.02454	0.0349834
LinJ.01.0610	KREL1	1275	271	2.39823	27	1.03846	2.30941	1.20752
LinJ.01.0620	Rab-GTPase-TBC domain containing protein, putative	5454	112	0.99115	112	4.30769	0.230088	-2.11974
LinJ.01.0630	DNA-damage inducible protein DDI1-like protein	732	44	0.389381	19	0.730769	0.532837	-0.908235
LinJ.01.0640	hypothetical protein, conserved	1773	239	2.11504	65	2.5	0.846018	-0.24124
LinJ.01.0650	hypothetical protein, unknown function	2709	71	0.628319	41	1.57692	0.398446	-1.32754
LinJ.01.0660	HSP70-like protein	3333	232	2.0531	72	2.76923	0.741396	-0.431683
LinJ.01.0670	mitochondrial-processing peptidase subunit beta, putative	1485	654	5.78761	71	2.73077	2.11941	1.08366
LinJ.01.0680	hypothetical protein, conserved	4647	34	0.300885	39	1.5	0.20059	-2.31768
LinJ.01.0690	hypothetical protein, conserved	909	118	1.04425	19	0.730769	1.42897	0.514976
LinJ.01.0700	hypothetical protein, unknown function	2406	39	0.345133	29	1.11538	0.309429	-1.69232
LinJ.01.0710	PLAC8 family, putative	702	197	1.74336	29	1.11538	1.56301	0.644332
LinJ.01.0720	hypothetical protein, unknown function	1566	45	0.39823	16	0.615385	0.647124	-0.627886
LinJ.01.0730	ubiquitin activating enzyme, putative	1620	13	0.115044	67	2.57692	0.044644	-4.48539
LinJ.01.0740	hypothetical protein, conserved	3912	68	0.60177	51	1.96154	0.306785	-1.7047
LinJ.01.0750	Meckel syndrome type 6 protein, putative	7029	147	1.30088	76	2.92308	0.44504	-1.16799
LinJ.01.0760	hypothetical protein, conserved	2265	46	0.40708	20	0.769231	0.529204	-0.918105
LinJ.01.0770	protein kinase, putative	4248	60	0.530973	50	1.92308	0.276106	-1.8567
LinJ.01.0780	hypothetical protein, conserved	597	19	0.168142	6	0.230769	0.728614	-0.456774
LinJ.01.0790	Eukaryotic initiation factor 4A-1	1212	8254	73.0442	828	31.8462	2.29366	1.19765
LinJ.01.0800	Eukaryotic initiation factor 4A-1	1212	0	0	0	0	#DIV/0!	#DIV/0!
LinJ.01.0810	hypothetical protein, conserved	1593	67	0.59292	20	0.769231	0.770796	-0.375578
LinJ.01.0820	hypothetical protein, conserved	1473	20	0.176991	18	0.692308	0.255654	-1.96774
LinJ.01.0830	calcium/potassium channel (CAKC), putative	3054	79	0.699115	38	1.46154	0.478342	-1.06389
LinJ.01.0840	potassium channel subunit-like protein	3885	113	1	70	2.69231	0.371429	-1.42884
LinJ.01.0850	peptidyl dipeptidase, putative	420	0	0	7	0.269231	0	#VALUE!
LinJ.02.0010	Xaa-Pro aminopeptidase, putative	1860	461	4.07965	49	1.88462	2.16471	1.11417
LinJ.02.0020	cytochrome b-domain protein, putative	657	87	0.769912	12	0.461538	1.66814	0.738242
LinJ.02.0030	hypothetical protein, conserved	579	55	0.486726	8	0.307692	1.58186	0.66162
LinJ.02.0040	hypothetical protein, conserved	1194	51	0.451327	15	0.576923	0.782301	-0.354204
LinJ.02.0050	hypothetical protein, conserved	2982	55	0.486726	16	0.615385	0.790929	-0.33838
LinJ.02.0060	hypothetical protein, conserved	945	12	0.106195	7	0.269231	0.394437	-1.34213
LinJ.02.0070	hypothetical protein, conserved	1065	340	3.00885	45	1.73077	1.73845	0.797799
LinJ.02.0080	hypothetical protein, conserved	2757	17	0.150442	28	1.07692	0.139697	-2.83963
LinJ.02.0090	exportin-T, putative	3501	165	1.46018	45	1.73077	0.843658	-0.24527
LinJ.02.0100	phosphatidylinositol kinase related protein, putative	14721	113	1	63	2.42308	0.412698	-1.27684
LinJ.02.0110	hypothetical protein, conserved	720	145	1.28319	14	0.538462	2.38306	1.25281
LinJ.02.0120	Ankyrin repeats (3 copies)/Zinc finger, C3HC4 type (RING finger), putative	1836	79	0.699115	18	0.692308	1.00983	0.0141165
LinJ.02.0130	Vps51/Vps67, putative	5913	217	1.92035	49	1.88462	1.01896	0.0271021
LinJ.02.0140	phosphoglycan beta 1,3 galactosyltransferase	2454	37	0.327434	80	3.07692	0.106416	-3.23221
LinJ.02.0150	phosphoglycan beta 1,3 galactosyltransferase	2214	39	0.345133	33	1.26923	0.271923	-1.87873
LinJ.02.0160	phosphoglycan beta 1,3 galactosyltransferase	1965	80	0.707965	25	0.961538	0.736283	-0.441667
LinJ.02.0170	phosphoglycan beta 1,3 galactosyltransferase	2319	140	1.23894	26	1	1.23894	0.309104
LinJ.02.0180	phosphoglycan beta 1,3 galactosyltransferase	2592	98	0.867257	58	2.23077	0.38877	-1.36301
LinJ.02.0190	phosphoglycan beta 1,2 arabinosyltransferase	2499	107	0.946903	16	0.615385	1.53872	0.621728
LinJ.02.0200	phosphoglycan beta 1,3 galactosyltransferase	2982	191	1.69027	40	1.53846	1.09867	0.135761
LinJ.02.0210	glycosyltransferase (GlcNAc), putative	2709	128	1.13274	32	1.23077	0.920354	-0.119739
LinJ.02.0220	hypothetical protein, conserved	3441	159	1.40708	43	1.65385	0.850792	-0.233121
LinJ.02.0230	small GTP binding protein rab6-like protein	825	73	0.646018	8	0.307692	2.09956	1.07009
LinJ.02.0240	hypothetical protein, conserved	195	18	0.159292	12	0.461538	0.345133	-1.53478
LinJ.02.0250	hypothetical protein, conserved	510	56	0.495575	8	0.307692	1.61062	0.687616
LinJ.02.0260	Mitogen-activated kinase kinase kinase, putative	1593	148	1.30973	33	1.26923	1.03191	0.04532
LinJ.02.0270	ABC1 transporter, putative	4254	6	0.0530973	21	0.807692	0.0657396	-3.92709
LinJ.02.0280	Soluble NSF attachment protein, SNAP, putative	2073	697	6.16814	85	3.26923	1.88673	0.915885
LinJ.02.0290	ribosomal RNA processing protein 41B, putative	975	69	0.610619	15	0.576923	1.05841	0.0818946
LinJ.02.0300	glycosyl transferase, putative	4617	39	0.345133	37	1.42308	0.242526	-2.04379
LinJ.02.0310	UAA transporter family, putative	2919	58	0.513274	26	1	0.513274	-0.962198
LinJ.02.0320	hypothetical protein, conserved	3186	47	0.415929	36	1.38462	0.300393	-1.73508
LinJ.02.0330	casein kinase II, alpha chain, putative	1146	239	2.11504	27	1.03846	2.03671	1.02624
LinJ.02.0340	proteasome regulatory non-ATPase subunit 6, putative	1590	873	7.72566	211	8.11538	0.951978	-0.0710006
LinJ.02.0350	FtsJ-like methyltransferase, putative	1374	63	0.557522	22	0.846154	0.65889	-0.601891
LinJ.02.0360	ubiquitin-conjugating enzyme E2, putative	459	46	0.40708	8	0.307692	1.32301	0.403823
LinJ.02.0370	hypothetical protein, unknown function	153	0	0	1	0.0384615	0	#VALUE!
LinJ.02.0380	Kinetoplastid RNA editing protein 1, putative	3327	104	0.920354	22	0.846154	1.08769	0.121269
LinJ.02.0390	hypothetical protein, conserved	3060	163	1.44248	46	1.76923	0.815314	-0.294573
LinJ.02.0400	rhomboid-like protein	1113	22	0.19469	10	0.384615	0.506195	-0.982236
LinJ.02.0410	amino acid permease, putative	1242	0	0	1	0.0384615	0	#VALUE!
LinJ.02.0420	voltage-dependent anion-selective channel, putative	834	631	5.58407	74	2.84615	1.96197	0.972304
LinJ.02.0430	Mitochondrial outer membrane protein porin, putative	876	2807	24.8407	268	10.3077	2.40992	1.26898
LinJ.02.0440	hypothetical protein, unknown function	10752	113	1	96	3.69231	0.270833	-1.88452
LinJ.02.0450	hypothetical protein, conserved	606	85	0.752212	17	0.653846	1.15044	0.202189
LinJ.02.0460	hypothetical protein, conserved	2130	9	0.079646	10	0.384615	0.20708	-2.27174
LinJ.02.0470	glycerate kinase, putative	2850	27	0.238938	90	3.46154	0.0690265	-3.8567
LinJ.02.0480	hypothetical protein, conserved	513	12	0.106195	7	0.269231	0.394437	-1.34213
LinJ.02.0490	hypothetical protein, conserved	6276	176	1.55752	71	2.73077	0.57036	-0.810055
LinJ.02.0500	hypothetical protein, conserved	2592	40	0.353982	22	0.846154	0.418343	-1.25724
LinJ.02.0510	hypothetical protein, conserved	981	119	1.0531	17	0.653846	1.61062	0.687616
LinJ.02.0520	hypothetical protein, unknown function	492	940	8.31858	93	3.57692	2.32563	1.21762
LinJ.02.0530	hypothetical protein, unknown function	2544	215	1.90265	26	1	1.90265	0.928014
LinJ.02.0540	protein kinase, putative	2946	189	1.67257	37	1.42308	1.17532	0.23305
LinJ.02.0550	hypothetical protein, conserved	11367	421	3.72566	110	4.23077	0.880611	-0.183423
LinJ.02.0560	TPR repeat/Tetratricopeptide repeat, putative	1575	140	1.23894	18	0.692308	1.78958	0.839619
LinJ.02.0570	ARP2/3 complex subunit, putative	633	9	0.079646	4	0.153846	0.517699	-0.949814
LinJ.02.0580	hypothetical protein, conserved	966	324	2.86726	31	1.19231	2.4048	1.26591
LinJ.02.0590	hypothetical protein, conserved	1704	26	0.230088	11	0.423077	0.543846	-0.878731
LinJ.02.0600	gamma-glutamyl phosphate reductase-like protein	1980	59	0.522124	15	0.576923	0.905015	-0.143987
LinJ.02.0610	hypothetical protein, unknown function	4245	26	0.230088	65	2.5	0.0920354	-3.44167
LinJ.02.0620	hypothetical protein, conserved	948	90	0.79646	28	1.07692	0.73957	-0.435241
LinJ.02.0630	Nop14-like family, putative	2733	249	2.20354	52	2	1.10177	0.139823
LinJ.02.0640	mitochondrial carrier protein, putative	942	348	3.07965	48	1.84615	1.66814	0.738242
LinJ.02.0650	hypothetical protein, conserved	579	8	0.0707965	4	0.153846	0.460177	-1.11974
LinJ.02.0660	hypothetical protein, conserved	1365	22	0.19469	18	0.692308	0.281219	-1.83023
LinJ.02.0670	hypothetical protein, conserved	2811	187	1.65487	56	2.15385	0.768331	-0.3802
LinJ.02.0680	ATP-dependent Clp protease subunit, heat shock protein 78 (HSP78), putative	2454	1309	11.5841	141	5.42308	2.13607	1.09496
LinJ.02.0690	hypothetical protein, unknown function	243	2	0.0176991	3	0.115385	0.153392	-2.7047
LinJ.02.0700	dehydrogenase/oxidoreductase-like protein	546	0	0	18	0.692308	0	#VALUE!
LinJ.02.0710	dipeptylcarboxypeptidase	2037	1798	15.9115	201	7.73077	2.0582	1.04139
LinJ.02.0720	hypothetical protein	1302	3	0.0265487	3	0.115385	0.230088	-2.11974
LinJ.02.0730	hypothetical protein, conserved	987	38	0.336283	16	0.615385	0.54646	-0.871812
LinJ.02.0740	hypothetical protein, conserved	1365	7	0.0619469	4	0.153846	0.402655	-1.31238
LinJ.03.0010	hypothetical protein	3030	47	0.415929	18	0.692308	0.600787	-0.735075
LinJ.03.0020	hypothetical protein, conserved	807	94	0.831858	9	0.346154	2.40315	1.26492
LinJ.03.0030	D-3-phosphoglycerate dehydrogenase-like protein	1224	419	3.70796	42	1.61538	2.29541	1.19875
LinJ.03.0040	2-aminoethylphosphonate:pyruvateaminotransferas e-like protein	1146	151	1.33628	32	1.23077	1.08573	0.118665
LinJ.03.0050	Met-10+ like-protein, putative	1173	74	0.654867	8	0.307692	2.12832	1.08971
LinJ.03.0060	hypothetical protein, conserved	2502	50	0.442478	17	0.653846	0.676731	-0.563346
LinJ.03.0070	glycerol-3-phosphate acyl transferase	1887	251	2.22124	45	1.73077	1.28338	0.359951
LinJ.03.0080	DNA primase large subunit, putative	1704	103	0.911504	20	0.769231	1.18496	0.244833
LinJ.03.0090	cytochrome c oxidase assembly protein, putative	495	43	0.380531	5	0.192308	1.97876	0.984597
LinJ.03.0100	hypothetical protein, conserved	2676	71	0.628319	18	0.692308	0.907571	-0.139917
LinJ.03.0110	hypothetical protein, conserved	2778	84	0.743363	56	2.15385	0.345133	-1.53478
LinJ.03.0120	acetyltransferase, putative	549	267	2.36283	18	0.692308	3.41298	1.77103
LinJ.03.0130	hypothetical protein, conserved	420	88	0.778761	13	0.5	1.55752	0.639253
LinJ.03.0140	hypothetical protein, conserved	936	92	0.814159	23	0.884615	0.920354	-0.119739
LinJ.03.0150	ATP-binding cassette protein subfamily F, member 1, putative	2175	410	3.62832	62	2.38462	1.52155	0.605545
LinJ.03.0160	hypothetical protein	576	25	0.221239	5	0.192308	1.15044	0.202189
LinJ.03.0170	zinc-finger of acetyl-transferase ESCO, putative	2184	32	0.283186	17	0.653846	0.433108	-1.2072
LinJ.03.0180	U2 splicing auxiliary factor, putative	633	302	2.67257	30	1.15385	2.31622	1.21177
LinJ.03.0190	delta-1-pyrroline-5-carboxylate dehydrogenase, putative	1683	3873	34.2743	374	14.3846	2.38271	1.2526
LinJ.03.0200	protein kinase, putative	1140	159	1.40708	19	0.730769	1.92548	0.945216
LinJ.03.0210	hypothetical protein, conserved	942	91	0.80531	23	0.884615	0.91035	-0.135507
LinJ.03.0220	long chain fatty Acyl CoA synthetase, putative	2115	344	3.04425	64	2.46154	1.23673	0.306526
LinJ.03.0230	hypothetical protein, conserved	465	65	0.575221	12	0.461538	1.24631	0.317666
LinJ.03.0240	ribosomal protein L38, putative	252	1234	10.9204	162	6.23077	1.75265	0.809537
LinJ.03.0250	hypothetical protein, conserved	909	86	0.761062	21	0.807692	0.942267	-0.0857919
LinJ.03.0260	FYVE zinc finger/Apolipoprotein A1/A4/E domain containing protein, putative	6432	22	0.19469	28	1.07692	0.180784	-2.46766
LinJ.03.0270	hypothetical protein	3006	32	0.283186	48	1.84615	0.153392	-2.7047
LinJ.03.0280	hypothetical protein, unknown function (pseudogene)	270	4	0.0353982	1	0.0384615	0.920354	-0.119739
LinJ.03.0290	hypothetical protein	6219	7	0.0619469	17	0.653846	0.0947423	-3.39985
LinJ.03.0300	hypothetical protein, conserved	3132	194	1.71681	41	1.57692	1.08871	0.122622
LinJ.03.0310	hypothetical protein, conserved	1893	66	0.584071	21	0.807692	0.723135	-0.467663
LinJ.03.0320	DDRGK domain containing protein, putative	1029	60	0.530973	19	0.730769	0.726595	-0.460776
LinJ.03.0330	protein kinase, putative	4365	237	2.09735	38	1.46154	1.43503	0.521076
LinJ.03.0340	hypothetical protein	4956	135	1.19469	84	3.23077	0.369785	-1.43524
LinJ.03.0350	GPR1/FUN34/yaaH family, putative	933	77	0.681416	13	0.5	1.36283	0.446608
LinJ.03.0360	GPR1/FUN34/yaaH family, putative	1113	67	0.59292	14	0.538462	1.10114	0.138995
LinJ.03.0370	hypothetical protein, conserved	771	27	0.238938	41	1.57692	0.151522	-2.7224
LinJ.03.0380	GPR1/FUN34/yaaH family, putative	912	131	1.15929	21	0.807692	1.43531	0.521366
LinJ.03.0390	MFS transporter, putative	2043	987	8.73451	124	4.76923	1.83143	0.872971
LinJ.03.0400	PTP1-interacting protein, 39 kDa, putative	5016	217	1.92035	59	2.26923	0.846258	-0.240831
LinJ.03.0410	60S acidic ribosomal protein P2, putative	339	193	1.70796	54	2.07692	0.822353	-0.28217
LinJ.03.0420	60S acidic ribosomal protein P2, putative	336	246	2.17699	99	3.80769	0.571735	-0.806581
LinJ.03.0430	TLD domain protein, conserved	5076	120	1.06195	43	1.65385	0.642107	-0.639113
LinJ.03.0440	hypothetical protein	3183	173	1.53097	76	2.92308	0.523754	-0.933039
LinJ.03.0450	hypothetical protein, conserved	2874	81	0.716814	21	0.807692	0.887484	-0.172207
LinJ.03.0460	Ankyrin repeats (3 copies)/DHHC palmitoyltransferase, putative	3030	308	2.72566	58	2.23077	1.22185	0.289066
LinJ.03.0470	hypothetical protein, conserved	3075	34	0.300885	29	1.11538	0.269759	-1.89026
LinJ.03.0480	phosphate-Repressible Phosphate Permease-like protein	1719	82	0.725664	16	0.615385	1.1792	0.237813
LinJ.03.0490	hypothetical protein, conserved	7923	217	1.92035	105	4.03846	0.475516	-1.07243
LinJ.03.0500	hypothetical protein, conserved	2574	499	4.41593	68	2.61538	1.68844	0.755694
LinJ.03.0510	hypothetical protein, conserved	6462	187	1.65487	66	2.53846	0.651917	-0.617239
LinJ.03.0520	26S protease regulatory subunit, putative	1191	661	5.84956	65	2.5	2.33982	1.2264
LinJ.03.0530	hypothetical protein, conserved	4335	70	0.619469	50	1.92308	0.322124	-1.63431
LinJ.03.0540	hypothetical protein	2151	291	2.57522	27	1.03846	2.47984	1.31025
LinJ.03.0550	quinone oxidoreductase, putative	999	85	0.752212	67	2.57692	0.291903	-1.77644
LinJ.03.0560	hypothetical protein, conserved	537	170	1.50442	19	0.730769	2.05869	1.04172
LinJ.03.0570	DNA repair helicase, putative	4038	39	0.345133	49	1.88462	0.183132	-2.44905
LinJ.03.0580	arginine N-methyltransferase, putative	1218	252	2.23009	49	1.88462	1.18331	0.242831
LinJ.03.0590	kinase-like protein	1050	82	0.725664	132	5.07692	0.142934	-2.80658
LinJ.03.0600	mitochondrial protein 99, putative	2028	203	1.79646	29	1.11538	1.61062	0.687616
LinJ.03.0610	hypothetical protein, conserved	987	180	1.59292	26	1	1.59292	0.671674
LinJ.03.0620	hypothetical protein, conserved	1827	351	3.10619	55	2.11538	1.46838	0.554228
LinJ.03.0630	hypothetical protein	2670	154	1.36283	40	1.53846	0.885841	-0.174881
LinJ.03.0640	hypothetical protein, conserved	2397	143	1.26549	35	1.34615	0.940076	-0.0891509
LinJ.03.0650	hypothetical protein, conserved	1701	24	0.212389	35	1.34615	0.157775	-2.66406
LinJ.03.0660	Uroporphyrinogen-III synthase HemD, putative	861	31	0.274336	5	0.192308	1.42655	0.512529
LinJ.03.0670	DEAD/DEAH box helicase, putative	6633	2235	19.7788	288	11.0769	1.78558	0.836395
LinJ.03.0680	hypothetical protein, conserved	8682	96	0.849558	141	5.42308	0.156656	-2.67433
LinJ.03.0690	Aminoacyl-tRNA editing domain containing protein, putative	687	67	0.59292	24	0.923077	0.64233	-0.638613
LinJ.03.0700	hypothetical protein, conserved	3321	75	0.663717	85	3.26923	0.203019	-2.30031
LinJ.03.0710	hypothetical protein, conserved	1215	38	0.336283	12	0.461538	0.728614	-0.456774
LinJ.03.0720	cytochrome c oxidase copper chaperone, putative	255	78	0.690265	22	0.846154	0.815768	-0.293769
LinJ.03.0730	TatD related DNase, putative	2151	101	0.893805	39	1.5	0.59587	-0.74693
LinJ.03.0740	hypothetical protein, conserved	954	66	0.584071	15	0.576923	1.01239	0.0177643
LinJ.03.0750	Ubiquitin-like domain containing protein, putative	1647	176	1.55752	38	1.46154	1.06567	0.0917649
LinJ.03.0760	serine/threonine-protein kinase, putative	6099	115	1.0177	77	2.96154	0.343639	-1.54104
LinJ.03.0770	serine/threonine-protein kinase, putative (fragment)	2961	67	0.59292	29	1.11538	0.531584	-0.911631
LinJ.03.0780	hypothetical protein, conserved	1308	63	0.557522	18	0.692308	0.80531	-0.312384
LinJ.03.0790	6-phosphofructo-2-kinase 1	7182	149	1.31858	78	3	0.439528	-1.18597
LinJ.03.0800	hypothetical protein	3282	32	0.283186	67	2.57692	0.109893	-3.18583
LinJ.03.0810	hypothetical protein, conserved	8715	153	1.35398	114	4.38462	0.308803	-1.69524
LinJ.03.0820	hypothetical protein, conserved	480	34	0.300885	7	0.269231	1.11757	0.160369
LinJ.03.0830	hypothetical protein, conserved	7113	136	1.20354	79	3.03846	0.396102	-1.33606
LinJ.03.0840	hypothetical protein, conserved	4584	87	0.769912	115	4.42308	0.174067	-2.52229
LinJ.03.0850	hypothetical protein, conserved	3228	76	0.672566	32	1.23077	0.54646	-0.871812
LinJ.03.0860	hypothetical protein, conserved	6006	171	1.51327	52	2	0.756637	-0.402326
LinJ.03.0870	NLI interacting factor-like phosphatase, putative	2220	99	0.876106	29	1.11538	0.785475	-0.348364
LinJ.03.0880	peter pan protein, putative	1143	164	1.45133	26	1	1.45133	0.537373
LinJ.03.0890	inorganic pyrophosphatase, putative	681	83	0.734513	21	0.807692	0.909397	-0.137017
LinJ.03.0900	Got1/Sft2-like family, putative	657	47	0.415929	9	0.346154	1.20157	0.264925
LinJ.03.0910	Amidohydrolase family, putative	2094	209	1.84956	39	1.5	1.23304	0.302218
LinJ.03.0920	hypothetical protein, conserved	987	53	0.469027	44	1.69231	0.277152	-1.85125
LinJ.03.0930	multicopper oxidase, putative	1908	113	1	25	0.961538	1.04	0.0565835
LinJ.03.0940	hypothetical protein, conserved	315	584	5.16814	80	3.07692	1.67965	0.748157
LinJ.03.0950	MORN repeat, putative	978	180	1.59292	38	1.46154	1.08989	0.124186
LinJ.03.0960	Eukaryotic translation initiation factor 2 subunit alpha	1242	1707	15.1062	189	7.26923	2.0781	1.05527
LinJ.03.0970	choline/ethanolamine phosphotransferase, putative	1860	73	0.646018	111	4.26923	0.151319	-2.72433
LinJ.04.0010	calcium-translocating P-type ATPase	3072	844	7.46903	129	4.96154	1.50539	0.590133
LinJ.04.0020	folate/biopterin transporter, putative	888	1	0.00884956	5	0.192308	0.0460177	-4.44167
LinJ.04.0030	cAMP-specific phosphodiesterase, putative	2175	354	3.13274	44	1.69231	1.85117	0.888435
LinJ.04.0031	hypothetical protein	222	45	0.39823	7	0.269231	1.47914	0.564759
LinJ.04.0040	hypothetical protein	1320	428	3.78761	23	0.884615	4.28165	2.09817
LinJ.04.0050	hypothetical protein, conserved	504	82	0.725664	11	0.423077	1.71521	0.778381
LinJ.04.0060	hypothetical protein, conserved	1590	912	8.0708	109	4.19231	1.92514	0.944966
LinJ.04.0070	DNA topoisomerase type IB small subunit, putative	789	172	1.52212	12	0.461538	3.29794	1.72156
LinJ.04.0080	hypothetical protein, conserved	738	27	0.238938	12	0.461538	0.517699	-0.949814
LinJ.04.0090	hypothetical protein, conserved	477	20	0.176991	42	1.61538	0.109566	-3.19013
LinJ.04.0100	hypothetical protein, conserved	5619	251	2.22124	112	4.30769	0.515645	-0.955551
LinJ.04.0110	hypothetical protein, conserved	1734	139	1.23009	24	0.923077	1.3326	0.414239
LinJ.04.0120	hypothetical protein, conserved	1044	75	0.663717	32	1.23077	0.53927	-0.890921
LinJ.04.0130	exosome complex exonuclease RRP40, putative	903	73	0.646018	44	1.69231	0.381738	-1.38935
LinJ.04.0140	hypothetical protein, conserved	477	112	0.99115	25	0.961538	1.0308	0.0437595
LinJ.04.0150	hypothetical protein, conserved	1305	70	0.619469	38	1.46154	0.423847	-1.23838
LinJ.04.0160	hypothetical protein, conserved in leishmania	1587	94	0.831858	9	0.346154	2.40315	1.26492
LinJ.04.0170	surface antigen-like protein	1515	44	0.389381	8	0.307692	1.26549	0.339692
LinJ.04.0180	surface antigen-like protein	2130	28	0.247788	4	0.153846	1.61062	0.687616
LinJ.04.0190	surface antigen-like protein	549	34	0.300885	4	0.153846	1.95575	0.967724
LinJ.04.0200	surface antigen-like protein	873	7	0.0619469	7	0.269231	0.230088	-2.11974
LinJ.04.0210	hypothetical protein	1065	75	0.663717	16	0.615385	1.07854	0.109079
LinJ.04.0220	hypothetical protein, conserved	777	18	0.159292	2	0.0769231	2.0708	1.05019
LinJ.04.0230	GRAM domain containing protein, putative	873	724	6.40708	56	2.15385	2.97472	1.57275
LinJ.04.0240	RNA pseudouridylate synthase-like protein	4407	54	0.477876	38	1.46154	0.326968	-1.61278
LinJ.04.0250	hypothetical protein, conserved	807	42	0.371681	59	2.26923	0.163792	-2.61006
LinJ.04.0260	Mitochondrial 39-S ribosomal protein L47 (MRP-L47), putative	1443	270	2.38938	67	2.57692	0.927222	-0.109013
LinJ.04.0270	adenosine monophosphate deaminase, putative	5562	294	2.60177	74	2.84615	0.914135	-0.12952
LinJ.04.0280	Alcohol dehydrogenase GroES-like domain containing protein, putative	1347	165	1.46018	25	0.961538	1.51858	0.602727
LinJ.04.0290	hypothetical protein, conserved	810	71	0.628319	12	0.461538	1.36136	0.445045
LinJ.04.0300	beta-fructofuranosidase, putative	1932	248	2.19469	73	2.80769	0.781671	-0.355367
LinJ.04.0310	beta-fructofuranosidase, putative	1458	207	1.83186	55	2.11538	0.865969	-0.207612
LinJ.04.0320	mitochondrial exoribonuclease DSS-1, putative	2565	64	0.566372	28	1.07692	0.525917	-0.927094
LinJ.04.0330	ADP-ribosylation factor, putative	555	26	0.230088	4	0.153846	1.49558	0.5807
LinJ.04.0340	hypothetical protein, conserved	6369	74	0.654867	64	2.46154	0.26604	-1.91029
LinJ.04.0350	hypothetical protein, conserved	573	80	0.707965	10	0.384615	1.84071	0.880261
LinJ.04.0360	phytanoyl-CoA dioxygenase (PhyH), putative	1062	36	0.318584	12	0.461538	0.690265	-0.534777
LinJ.04.0370	hypothetical protein	729	4	0.0353982	3	0.115385	0.306785	-1.7047
LinJ.04.0380	anaphase promoting complex, subunit 10-like protein	1023	17	0.150442	16	0.615385	0.244469	-2.03228
LinJ.04.0390	hypothetical protein, conserved	3366	155	1.37168	40	1.53846	0.891593	-0.165543
LinJ.04.0400	Tetratricopeptide repeat, putative	1086	492	4.35398	59	2.26923	1.9187	0.940132
LinJ.04.0410	hypothetical protein, conserved	12363	543	4.80531	256	9.84615	0.488039	-1.03493
LinJ.04.0420	serine/threonine protein kinase-like protein	3411	100	0.884956	27	1.03846	0.85218	-0.230771
LinJ.04.0430	calpain-like cysteine peptidase, putative	2568	1440	12.7434	152	5.84615	2.17979	1.12419
LinJ.04.0440	adenylosuccinate lyase, putative	1440	379	3.35398	55	2.11538	1.58552	0.664955
LinJ.04.0450	hypothetical protein, conserved	3027	32	0.283186	17	0.653846	0.433108	-1.2072
LinJ.04.0460	60S ribosomal protein L11 (L5, L16)	567	215	1.90265	90	3.46154	0.549656	-0.863399
LinJ.04.0470	ADP-ribosylation factor, putative	573	32	0.283186	14	0.538462	0.525917	-0.927094
LinJ.04.0480	hypothetical protein, conserved	972	245	2.16814	34	1.30769	1.65799	0.729436
LinJ.04.0490	Nucleotidyltransferase domain containing protein, putative	9009	336	2.97345	129	4.96154	0.5993	-0.738649
LinJ.04.0500	hypothetical protein	4743	192	1.69912	63	2.42308	0.701222	-0.512057
LinJ.04.0510	palmitoyl acyltransferase 1, putative	3204	234	2.0708	50	1.92308	1.07681	0.106769
LinJ.04.0520	hypothetical protein, conserved	1044	40	0.353982	11	0.423077	0.836685	-0.257243
LinJ.04.0530	Zinc finger, C3HC4 type (RING finger), putative	1779	71	0.628319	22	0.846154	0.742558	-0.429424
LinJ.04.0540	TPR repeat/Tetratricopeptide repeat, putative	4653	417	3.69027	66	2.53846	1.45374	0.53977
LinJ.04.0550	tyrosine phosphatase, putative	930	80	0.707965	9	0.346154	2.04523	1.03226
LinJ.04.0560	DENN (AEX-3) domain containing protein, putative	4707	94	0.831858	34	1.30769	0.636127	-0.652613
LinJ.04.0570	spermidine synthase, putative	903	507	4.48673	53	2.03846	2.20104	1.13818
LinJ.04.0580	hypothetical protein	804	201	1.77876	39	1.5	1.18584	0.24591
LinJ.04.0590	hypothetical protein	9330	10	0.0884956	34	1.30769	0.0676731	-3.88527
LinJ.04.0600	hypothetical protein, conserved	504	64	0.566372	7	0.269231	2.10367	1.07291
LinJ.04.0610	hypothetical protein	3870	130	1.15044	33	1.26923	0.906409	-0.141766
LinJ.04.0620	hypothetical protein	1017	39	0.345133	21	0.807692	0.427307	-1.22665
LinJ.04.0630	hypothetical protein, conserved	603	1207	10.6814	119	4.57692	2.33375	1.22265
LinJ.04.0640	Zinc finger, C3HC4 type (RING finger), putative	987	18	0.159292	14	0.538462	0.295828	-1.75717
LinJ.04.0650	serine-threonine protein kinase-like protein	3786	63	0.557522	1907	73.3462	0.00760125	-7.03955
LinJ.04.0660	hypothetical protein, conserved	423	755	6.68142	70	2.69231	2.48167	1.31131
LinJ.04.0670	hypothetical protein, conserved	459	845	7.47788	72	2.76923	2.70034	1.43314
LinJ.04.0680	ubiquitin-conjugating enzyme E2, putative	447	1073	9.49558	83	3.19231	2.97452	1.57266
LinJ.04.0690	axonemal dynein light chain, putative	2169	168	1.48673	41	1.57692	0.942802	-0.0849738
LinJ.04.0700	hypothetical protein, conserved (fragment)	2769	0	0	14	0.538462	0	#VALUE!
LinJ.04.0710	Tir chaperone protein (CesT) family/PDZ domain containing protein, putative	2385	70	0.619469	94	3.61538	0.171342	-2.54505
LinJ.04.0720	hypothetical protein	2136	0	0	3	0.115385	0	#VALUE!
LinJ.04.0730	Protein of unknown function (DUF974), putative	1911	34	0.300885	23	0.884615	0.340131	-1.55584
LinJ.04.0740	hypothetical protein, conserved	2433	55	0.486726	43	1.65385	0.294299	-1.76464
LinJ.04.0750	60S ribosomal protein L10, putative	642	2332	20.6372	297	11.4231	1.80662	0.853294
LinJ.04.0760	nascent polypeptide associated complex subunit- like protein, copy 2	801	594	5.25664	128	4.92308	1.06775	0.0945799
LinJ.04.0770	nascent polypeptide associated complex subunit- like protein, copy 1	519	765	6.76991	120	4.61538	1.46681	0.552686
LinJ.04.0780	heat shock protein, putative	1731	80	0.707965	17	0.653846	1.08277	0.114726
LinJ.04.0790	hypothetical protein, conserved	3405	77	0.681416	48	1.84615	0.3691	-1.43792
LinJ.04.0800	hypothetical protein, conserved	1080	146	1.29204	21	0.807692	1.59966	0.677768
LinJ.04.0810	Pescadillo N-terminus/BRCA1 C Terminus (BRCT) domain containing protein, putative	1317	390	3.45133	67	2.57692	1.33932	0.421502
LinJ.04.0820	Peptide deformylase 2, putative	1182	48	0.424779	19	0.730769	0.581276	-0.782704
LinJ.04.0830	hypothetical protein, conserved	4191	183	1.61947	38	1.46154	1.10806	0.148033
LinJ.04.0840	tyrosine phospatase-like protein	2079	48	0.424779	21	0.807692	0.525917	-0.927094
LinJ.04.0850	rhomboid-like protein	1191	338	2.99115	46	1.76923	1.69065	0.757578
LinJ.04.0860	hypothetical protein, conserved	801	131	1.15929	27	1.03846	1.11636	0.158796
LinJ.04.0870	hypothetical protein	3555	86	0.761062	37	1.42308	0.5348	-0.902928
LinJ.04.0880	hypothetical protein	525	26	0.230088	3	0.115385	1.9941	0.995738
LinJ.04.0890	hypothetical protein, conserved	3825	219	1.93805	60	2.30769	0.839823	-0.251843
LinJ.04.0900	hypothetical protein	5619	29	0.256637	777	29.8846	0.0085876	-6.86353
LinJ.04.0910	hypothetical protein, conserved	747	44	0.389381	10	0.384615	1.01239	0.0177643
LinJ.04.0920	hypothetical protein (fragment)	1128	108	0.955752	17	0.653846	1.46174	0.547685
LinJ.04.0930	hypothetical protein, conserved	447	89	0.787611	25	0.961538	0.819115	-0.287862
LinJ.04.0940	chaperone protein DNAj, putative	1482	257	2.27434	36	1.38462	1.64258	0.71596
LinJ.04.0950	60S ribosomal protein L10, putative	642	1019	9.0177	227	8.73077	1.03286	0.0466506
LinJ.04.0960	adenylate kinase, putative	630	314	2.77876	24	0.923077	3.01032	1.58992
LinJ.04.0970	hypothetical protein, conserved	1467	48	0.424779	10	0.384615	1.10442	0.143295
LinJ.04.0980	hypothetical protein	1446	63	0.557522	20	0.769231	0.724779	-0.464387
LinJ.04.0990	hypothetical protein, conserved	3726	87	0.769912	147	5.65385	0.136175	-2.87647
LinJ.04.1000	hypothetical protein, conserved	858	308	2.72566	57	2.19231	1.24329	0.314157
LinJ.04.1010	chloride channel protein, putative	3537	124	1.09735	40	1.53846	0.713274	-0.487471
LinJ.04.1020	Domain of unknown function (DUF947), putative	669	69	0.610619	10	0.384615	1.58761	0.666857
LinJ.04.1030	COPI associated protein, putative	585	654	5.78761	81	3.11538	1.85775	0.893558
LinJ.04.1040	acyltransferase-like protein, copy 1	927	110	0.973451	14	0.538462	1.80784	0.854266
LinJ.04.1050	acyltransferase-like protein, copy 2	1071	201	1.77876	44	1.69231	1.05109	0.0718808
LinJ.04.1060	hypothetical protein	1458	53	0.469027	11	0.423077	1.10861	0.14875
LinJ.04.1070	hypothetical protein, conserved	390	2	0.0176991	29	1.11538	0.0158682	-5.97772
LinJ.04.1080	Transcriptional repressor TCF25, putative	2631	164	1.45133	45	1.73077	0.838545	-0.25404
LinJ.04.1090	hypothetical protein, conserved	1452	1	0.00884956	34	1.30769	0.00676731	-7.2072
LinJ.04.1100	hypothetical protein, conserved	3924	147	1.30088	104	4	0.325221	-1.62051
LinJ.04.1110	hypothetical protein, conserved	330	19	0.168142	1	0.0384615	4.37168	2.12819
LinJ.04.1120	proton motive ATPase, putative	2874	33	0.292035	81	3.11538	0.0937398	-3.4152
LinJ.04.1130	hypothetical protein, conserved	2190	267	2.36283	60	2.30769	1.02389	0.0340661
LinJ.04.1140	cytochrome c oxidase assembly factor, putative	933	85	0.752212	11	0.423077	1.77796	0.83022
LinJ.04.1150	hypothetical protein	903	37	0.327434	10	0.384615	0.851327	-0.232214
LinJ.04.1160	hypothetical protein, conserved	507	34	0.300885	27	1.03846	0.289741	-1.78716
LinJ.04.1170	fructose-1,6-bisphosphatase, cytosolic, putative	1056	981	8.68142	232	8.92308	0.972917	-0.0396109
LinJ.04.1180	hypothetical protein	1254	19	0.168142	23	0.884615	0.190073	-2.39537
LinJ.04.1190	Double RNA binding domain protein 3	936	1778	15.7345	170	6.53846	2.40645	1.26691
LinJ.04.1200	hypothetical protein, conserved	7185	175	1.54867	61	2.34615	0.66009	-0.599265
LinJ.04.1210	tRNA nucleotidyltransferase, putative	1572	123	1.0885	27	1.03846	1.04818	0.0678878
LinJ.04.1220	hypothetical protein, conserved	564	92	0.814159	9	0.346154	2.35202	1.2339
LinJ.04.1230	casein kinase I, putative	1107	0	0	6	0.230769	0	#VALUE!
LinJ.04.1240	hypothetical protein, conserved	3186	250	2.21239	54	2.07692	1.06522	0.0911575
LinJ.04.1250	actin	1131	2253	19.9381	270	10.3846	1.91996	0.941077
LinJ.05.0010	hypothetical protein, conserved	2748	241	2.13274	38	1.46154	1.45925	0.545223
LinJ.05.0020	hypothetical protein, conserved	420	21	0.185841	2	0.0769231	2.41593	1.27258
LinJ.05.0030	ras-like small GTPases, putative	588	780	6.90265	78	3	2.30088	1.20219
LinJ.05.0040	paraflagellar rod component par4, putative	1746	265	2.34513	81	3.11538	0.752759	-0.409741
LinJ.05.0050	hypothetical protein, conserved	2502	189	1.67257	38	1.46154	1.14439	0.194576
LinJ.05.0060	major vault protein, putative	2502	257	2.27434	63	2.42308	0.938615	-0.0913946
LinJ.05.0070	dynein light chain, putative	276	153	1.35398	12	0.461538	2.93363	1.55269
LinJ.05.0080	Rrp15p, putative	606	92	0.814159	8	0.307692	2.64602	1.40382
LinJ.05.0090	Nudix hydrolase 2, putative	540	56	0.495575	11	0.423077	1.17136	0.228184
LinJ.05.0100	phosphoprotein phosphatase, putative	1914	1496	13.2389	158	6.07692	2.17856	1.12337
LinJ.05.0110	hypothetical protein, conserved	372	44	0.389381	16	0.615385	0.632743	-0.660308
LinJ.05.0120	hypothetical protein, conserved	1017	52	0.460177	14	0.538462	0.854614	-0.226654
LinJ.05.0130	protein kinase, putative	1299	202	1.78761	23	0.884615	2.02078	1.01491
LinJ.05.0140	nucleolar RNA helicase II, putative	2037	654	5.78761	79	3.03846	1.90478	0.929627
LinJ.05.0150	hypothetical protein, conserved	1326	75	0.663717	16	0.615385	1.07854	0.109079
LinJ.05.0160	hypothetical protein, unknown function	1542	23	0.20354	30	1.15385	0.176401	-2.50307
LinJ.05.0170	basal body component, putative	2280	67	0.59292	13	0.5	1.18584	0.24591
LinJ.05.0180	dihydrolipoamide branched chain transacylase, putative	1434	216	1.9115	25	0.961538	1.98796	0.991292
LinJ.05.0190	Fip1 motif/Zinc finger C-x8-C-x5-C-x3-H type (and similar), putative	1086	289	2.55752	41	1.57692	1.62184	0.697634
LinJ.05.0200	50S ribosome-binding GTPase, putative	2361	173	1.53097	32	1.23077	1.24392	0.314889
LinJ.05.0210	hypothetical protein, conserved	4488	115	1.0177	49	1.88462	0.540004	-0.888959
LinJ.05.0220	dual specificity phosphatase-like protein	2016	163	1.44248	27	1.03846	1.38905	0.474101
LinJ.05.0230	hydrogenase, putative	1902	64	0.566372	32	1.23077	0.460177	-1.11974
LinJ.05.0240	viscerotropic leishmaniasis antigen, putative (pseudogene) (fragment)	1224	12	0.106195	27	1.03846	0.102262	-3.28966
LinJ.05.0250	hypothetical protein, conserved	294	37	0.327434	10	0.384615	0.851327	-0.232214
LinJ.05.0260	hypothetical protein, conserved	1161	71	0.628319	34	1.30769	0.480479	-1.05745
LinJ.05.0270	hypothetical protein, conserved	1200	31	0.274336	21	0.807692	0.339654	-1.55786
LinJ.05.0280	protein tyrosine phosphatase, putative	675	721	6.38053	73	2.80769	2.27252	1.18429
LinJ.05.0290	ARP2/3 complex 16kDa subunit, putative	522	11	0.0973451	2	0.0769231	1.26549	0.339692
LinJ.05.0300	phosphate carrier protein, mitochondrial precursor-like protein	1458	38	0.336283	29	1.11538	0.301495	-1.72979
LinJ.05.0310	hypothetical protein, conserved	2316	20	0.176991	32	1.23077	0.143805	-2.79781
LinJ.05.0320	monothiol glutaredoxin, putative	543	48	0.424779	8	0.307692	1.38053	0.465223
LinJ.05.0330	DNA replication licensing factor MCM8, putative	2994	50	0.442478	30	1.15385	0.383481	-1.38277
LinJ.05.0340	hypothetical protein, conserved	1116	178	1.57522	16	0.615385	2.55973	1.35599
LinJ.05.0350	trypanothione reductase	1476	4497	39.7965	369	14.1923	2.80409	1.48753
LinJ.05.0360	ATP-dependent RNA helicase, putative	1878	257	2.27434	34	1.30769	1.7392	0.798422
LinJ.05.0370	hypothetical protein, conserved	987	57	0.504425	14	0.538462	0.936789	-0.0942042
LinJ.05.0380	microtubule-associated protein, putative	4401	914	8.0885	118	4.53846	1.78221	0.833668
LinJ.05.0390	protein kinase, putative	2370	303	2.68142	59	2.26923	1.18164	0.240792
LinJ.05.0400	structural maintenance of chromosome (SMC), putative	3633	300	2.65487	61	2.34615	1.13158	0.178342
LinJ.05.0410	TPR repeat, putative	2763	104	0.920354	17	0.653846	1.4076	0.493238
LinJ.05.0420	dynein-light chain-protein, putative	336	23	0.20354	6	0.230769	0.882006	-0.18114
LinJ.05.0430	hypothetical protein, conserved	2028	42	0.371681	32	1.23077	0.301991	-1.72742
LinJ.05.0440	hypothetical protein, conserved	2562	32	0.283186	38	1.46154	0.193759	-2.36767
LinJ.05.0450	hypothetical protein, conserved	591	1344	11.8938	135	5.19231	2.29066	1.19576
LinJ.05.0460	GTPase, putative	1884	332	2.93805	39	1.5	1.9587	0.969898
LinJ.05.0470	hypothetical protein, unknown function	729	39	0.345133	8	0.307692	1.12168	0.165663
LinJ.05.0480	monocarboxylate transporter-like protein	1725	101	0.893805	22	0.846154	1.05632	0.0790406
LinJ.05.0490	hypothetical protein, conserved	774	217	1.92035	32	1.23077	1.56029	0.641812
LinJ.05.0500	ATP synthase F1, alpha subunit, putative	1725	7735	68.4513	946	36.3846	1.88133	0.91175
LinJ.05.0510	ATP synthase F1, alpha subunit, putative	1725	0	0	0	0	#DIV/0!	#DIV/0!
LinJ.05.0520	nuclear receptor binding factor-like protein	1023	65	0.575221	13	0.5	1.15044	0.202189
LinJ.05.0530	kinetoplast-associated protein-like protein	6294	192	1.69912	167	6.42308	0.264533	-1.91848
LinJ.05.0540	u6 snrna-associated sm-like protein lsm3	408	46	0.40708	8	0.307692	1.32301	0.403823
LinJ.05.0550	protein kinase, putative	948	127	1.12389	20	0.769231	1.46106	0.547017
LinJ.05.0560	hypothetical protein, conserved	1260	161	1.42478	26	1	1.42478	0.510738
LinJ.05.0570	hypothetical protein, conserved	1233	84	0.743363	19	0.730769	1.01723	0.0246507
LinJ.05.0580	hypothetical protein, conserved	2340	887	7.84956	106	4.07692	1.92536	0.945131
LinJ.05.0590	ATP-dependent RNA helicase, putative	3021	104	0.920354	29	1.11538	0.825145	-0.277281
LinJ.05.0600	COG4 transport protein, putative	2721	122	1.07965	24	0.923077	1.16962	0.226036
LinJ.05.0610	Surp module, putative	2943	193	1.70796	50	1.92308	0.888142	-0.171138
LinJ.05.0620	hypothetical protein, conserved	1293	22	0.19469	18	0.692308	0.281219	-1.83023
LinJ.05.0630	kinesin, putative	3210	91	0.80531	62	2.38462	0.337711	-1.56614
LinJ.05.0640	Ankyrin repeats (many copies)/Ankyrin repeats (3 copies), putative	5745	272	2.40708	145	5.57692	0.431614	-1.21219
LinJ.05.0650	hypothetical protein, conserved	2604	85	0.752212	34	1.30769	0.575221	-0.797811
LinJ.05.0660	nitroreductase-like protein	972	51	0.451327	16	0.615385	0.733407	-0.447314
LinJ.05.0670	hypothetical protein, conserved	7512	205	1.81416	201	7.73077	0.234667	-2.09131
LinJ.05.0680	sre-2/carboxylate carrier-like protein	1041	121	1.0708	35	1.34615	0.795449	-0.330159
LinJ.05.0690	hypothetical protein, conserved	8001	212	1.87611	73	2.80769	0.668202	-0.581643
LinJ.05.0700	hypothetical protein, conserved	5178	94	0.831858	47	1.80769	0.460177	-1.11974
LinJ.05.0710	CYC2-like cyclin, putative	4203	488	4.31858	249	9.57692	0.450936	-1.149
LinJ.05.0720	phophatase-like protein	4332	127	1.12389	55	2.11538	0.531295	-0.912414
LinJ.05.0730	hypothetical protein, conserved	1830	87	0.769912	19	0.730769	1.05356	0.0752767
LinJ.05.0740	Vta1 like, putative	1095	300	2.65487	36	1.38462	1.9174	0.939154
LinJ.05.0750	Flavodoxin/Radical SAM superfamily/Wyosine base formation, putative	2475	474	4.19469	64	2.46154	1.70409	0.769004
LinJ.05.0760	kinesin-like protein	4593	65	0.575221	88	3.38462	0.169952	-2.5568
LinJ.05.0770	hypothetical protein, unknown function	4131	285	2.52212	57	2.19231	1.15044	0.202189
LinJ.05.0780	hypothetical protein, conserved	444	972	8.60177	95	3.65385	2.35417	1.23522
LinJ.05.0790	Mitochondrial glycoprotein, putative	1173	96	0.849558	163	6.26923	0.135512	-2.8835
LinJ.05.0800	MYND zinc finger (ZnF) domain-like protein	1485	131	1.15929	19	0.730769	1.5864	0.665756
LinJ.05.0810	Got1/Sft2-like family, putative	492	29	0.256637	8	0.307692	0.834071	-0.261758
LinJ.05.0820	hypothetical protein, conserved	2826	308	2.72566	46	1.76923	1.54059	0.623485
LinJ.05.0830	methylthioadenosine phosphorylase, putative	921	1027	9.0885	102	3.92308	2.31668	1.21206
LinJ.05.0840	hypothetical protein, unknown function	4266	53	0.469027	35	1.34615	0.34842	-1.5211
LinJ.05.0850	zinc-finger of a C2HC-type, putative	2001	367	3.24779	47	1.80769	1.79665	0.845308
LinJ.05.0860	hypothetical protein, conserved	468	105	0.929204	53	2.03846	0.455836	-1.13341
LinJ.05.0870	hypothetical protein, conserved	5823	187	1.65487	69	2.65385	0.623573	-0.681369
LinJ.05.0880	hypothetical protein, conserved	618	273	2.41593	19	0.730769	3.30601	1.72509
LinJ.05.0890	CPSF A subunit region, putative	5952	618	5.46903	136	5.23077	1.04555	0.0642609
LinJ.05.0900	surface antigen-like protein	861	22	0.19469	8	0.307692	0.632743	-0.660308
LinJ.05.0910	hypothetical protein, conserved	3309	91	0.80531	97	3.73077	0.215856	-2.21186
LinJ.05.0920	paraflagellar rod protein, putative	3267	108	0.955752	24	0.923077	1.0354	0.0501858
LinJ.05.0930	ubiquitin-conjugating enzyme E2, putative	1398	87	0.769912	24	0.923077	0.834071	-0.261758
LinJ.05.0940	hypothetical protein, conserved	3954	161	1.42478	46	1.76923	0.80531	-0.312384
LinJ.05.0950	glutaminyl cyclase, putative	2724	207	1.83186	61	2.34615	0.780792	-0.35699
LinJ.05.0960	dipeptidyl-peptidase III, putative	2040	1507	13.3363	136	5.23077	2.54958	1.35026
LinJ.05.0970	3-mercaptopyruvate sulfurtransferase	1113	279	2.46903	26	1	2.46903	1.30394
LinJ.05.0980	NADH-ubiquinone oxidoreductase, mitochondrial, putative	1446	73	0.646018	25	0.961538	0.671858	-0.573771
LinJ.05.0990	hypothetical protein, conserved	270	47	0.415929	16	0.615385	0.675885	-0.56515
LinJ.05.1000	hypothetical protein, conserved	312	83	0.734513	14	0.538462	1.3641	0.447945
LinJ.05.1010	methyltransferase-like protein	1845	70	0.619469	13	0.5	1.23894	0.309104
LinJ.05.1020	hypothetical protein, conserved	2760	188	1.66372	30	1.15385	1.44189	0.527959
LinJ.05.1030	hypothetical protein, conserved	438	263	2.32743	27	1.03846	2.24123	1.16429
LinJ.05.1040	stomatin-like protein	1074	386	3.41593	41	1.57692	2.1662	1.11517
LinJ.05.1050	hypothetical protein, unknown function	1332	135	1.19469	24	0.923077	1.29425	0.372114
LinJ.05.1060	ATPase, putative	1437	207	1.83186	17	0.653846	2.80167	1.48628
LinJ.05.1070	Legume-like lectin family, putative	1554	151	1.33628	26	1	1.33628	0.418226
LinJ.05.1080	Phosphatidylinositol 4-phosphate 5-kinase, putative	2181	289	2.55752	37	1.42308	1.79718	0.845733
LinJ.05.1090	double-strand-break repair protein rad21 homolog, putative	1725	257	2.27434	42	1.61538	1.40792	0.493568
LinJ.05.1100	methyltransferase domain containing protein, putative	738	128	1.13274	10	0.384615	2.94513	1.55833
LinJ.05.1110	hypothetical protein, conserved	3732	402	3.55752	207	7.96154	0.446839	-1.16217
LinJ.05.1120	hypothetical protein, unknown function	339	6	0.0530973	4	0.153846	0.345133	-1.53478
LinJ.05.1130	hypothetical protein, conserved	1527	44	0.389381	19	0.730769	0.532837	-0.908235
LinJ.05.1140	V-type proton ATPase subunit D, putative	1074	300	2.65487	37	1.42308	1.86558	0.899626
LinJ.05.1150	hypothetical protein, unknown function	2751	33	0.292035	19	0.730769	0.399627	-1.32327
LinJ.05.1160	fatty acid elongase, putative	750	255	2.25664	33	1.26923	1.77796	0.83022
LinJ.05.1170	hypothetical protein, conserved	1377	128	1.13274	22	0.846154	1.3387	0.420829
LinJ.05.1180	hypothetical protein, conserved	5880	196	1.73451	55	2.11538	0.819952	-0.286389
LinJ.05.1190	prefoldin subunit, putative	408	210	1.85841	13	0.5	3.71681	1.89407
LinJ.05.1200	protein phosphatase type 1 regulator-like protein	1191	154	1.36283	14	0.538462	2.53097	1.33969
LinJ.05.1210	surface antigen-like protein	855	98	0.867257	14	0.538462	1.61062	0.687616
LinJ.06.0010	histone H4	303	3114	27.5575	268	10.3077	2.67349	1.41872
LinJ.06.0020	hypothetical protein, conserved	1608	30	0.265487	5	0.192308	1.38053	0.465223
LinJ.06.0030	WD domain, G-beta repeat, putative	2028	2968	26.2655	264	10.1538	2.58675	1.37114
LinJ.06.0040	39S mitochondrial ribosomal protein L46, putative	876	127	1.12389	18	0.692308	1.6234	0.69902
LinJ.06.0050	pumilio/PUF RNA binding protein 5, putative	1446	647	5.72566	72	2.76923	2.0676	1.04796
LinJ.06.0060	hypothetical protein, conserved	969	7	0.0619469	0	0	#DIV/0!	#DIV/0!
LinJ.06.0070	hypothetical protein, conserved (pseudogene)	1371	13	0.115044	10	0.384615	0.299115	-1.74123
LinJ.06.0080	ATP-binding cassette protein subfamily G, member 1, putative	1974	2	0.0176991	2	0.0769231	0.230088	-2.11974
LinJ.06.0090	ATP-binding cassette protein subfamily G, member 2	1992	7	0.0619469	10	0.384615	0.161062	-2.63431
LinJ.06.0100	ATP-binding cassette protein subfamily G, member 3, putative	837	5	0.0442478	5	0.192308	0.230088	-2.11974
LinJ.06.0110	hypothetical protein, conserved	1806	249	2.20354	124	4.76923	0.462033	-1.11393
LinJ.06.0120	cyclophilin 2	564	456	4.0354	61	2.34615	1.72001	0.782413
LinJ.06.0130	hypothetical protein, conserved	561	105	0.929204	23	0.884615	1.0504	0.0709443
LinJ.06.0140	proteasome beta 6 subunit, putative	744	1051	9.30088	66	2.53846	3.66398	1.87341
LinJ.06.0150	hypothetical protein, conserved	330	5	0.0442478	2	0.0769231	0.575221	-0.797811
LinJ.06.0160	HD domain containing protein, putative	1365	52	0.460177	15	0.576923	0.79764	-0.32619
LinJ.06.0170	Trm112p-like protein, putative	426	48	0.424779	3	0.115385	3.68142	1.88026
LinJ.06.0180	kinesin-like protein	1989	9	0.079646	24	0.923077	0.0862832	-3.53478
LinJ.06.0190	hypothetical protein, conserved	1764	81	0.716814	20	0.769231	0.931858	-0.101817
LinJ.06.0200	hypothetical protein, conserved	1494	109	0.964602	24	0.923077	1.04499	0.0634826
LinJ.06.0210	FHA domain containing protein, putative	2004	94	0.831858	38	1.46154	0.569166	-0.813078
LinJ.06.0220	hypothetical protein, conserved	861	75	0.663717	8	0.307692	2.15708	1.10908
LinJ.06.0230	hypothetical protein, conserved	642	70	0.619469	10	0.384615	1.61062	0.687616
LinJ.06.0240	Present in the outer mitochondrial membrane proteome 34	2544	74	0.654867	29	1.11538	0.587122	-0.768267
LinJ.06.0250	hypothetical protein, conserved	837	69	0.610619	26	1	0.610619	-0.711655
LinJ.06.0260	5'-3' exoribonuclease A, putative	4500	807	7.14159	120	4.61538	1.54735	0.629795
LinJ.06.0270	hypothetical protein, conserved	939	256	2.26549	30	1.15385	1.96342	0.97337
LinJ.06.0280	hypothetical protein, conserved	2568	60	0.530973	37	1.42308	0.373116	-1.4223
LinJ.06.0290	ribonuclease H1, putative	753	21	0.185841	11	0.423077	0.43926	-1.18685
LinJ.06.0300	MYND finger domain-like protein	510	87	0.769912	10	0.384615	2.00177	1.00128
LinJ.06.0310	folate/biopterin transporter, putative	2034	18	0.159292	15	0.576923	0.276106	-1.8567
LinJ.06.0320	hypothetical protein, conserved	3075	38	0.336283	60	2.30769	0.145723	-2.7787
LinJ.06.0330	hypothetical protein, conserved	3555	85	0.752212	40	1.53846	0.488938	-1.03228
LinJ.06.0340	oligopeptidase B-like protein	2718	236	2.0885	41	1.57692	1.32441	0.405352
LinJ.06.0350	NAD(P)-dependent steroid dehydrogenase protein, putative	1224	454	4.0177	62	2.38462	1.68484	0.752613
LinJ.06.0360	hypothetical protein, conserved	1356	158	1.39823	23	0.884615	1.58061	0.66048
LinJ.06.0370	glutamine synthetase, putative	1455	779	6.89381	93	3.57692	1.9273	0.946581
LinJ.06.0380	Present in the outer mitochondrial membrane proteome 35	1206	69	0.610619	14	0.538462	1.13401	0.18143
LinJ.06.0390	hypothetical protein, conserved	2724	127	1.12389	34	1.30769	0.859448	-0.218517
LinJ.06.0400	fructose biphosphate aldolase (pseudogene), putative	402	23	0.20354	5	0.192308	1.05841	0.0818946
LinJ.06.0410	60S ribosomal protein L19, putative	738	113	1	43	1.65385	0.604651	-0.725825
LinJ.06.0420	hypothetical protein, conserved	570	39	0.345133	7	0.269231	1.28192	0.358308
LinJ.06.0430	60S ribosomal protein L19, putative	717	3364	29.7699	625	24.0385	1.23843	0.30851
LinJ.06.0440	hypothetical protein, conserved	1719	58	0.513274	22	0.846154	0.606597	-0.72119
LinJ.06.0450	hypothetical protein, conserved	2076	147	1.30088	17	0.653846	1.98959	0.99247
LinJ.06.0460	hypothetical protein, conserved	2979	173	1.53097	43	1.65385	0.925705	-0.111376
LinJ.06.0470	hypothetical protein, unknown function	1371	96	0.849558	25	0.961538	0.88354	-0.178633
LinJ.06.0480	ATP-NAD kinase-like protein	3831	150	1.32743	497	19.1154	0.0694432	-3.84802
LinJ.06.0490	condensin complex subunit 2, putative	3474	269	2.38053	49	1.88462	1.26314	0.337013
LinJ.06.0500	hypothetical protein, conserved	978	47	0.415929	9	0.346154	1.20157	0.264925
LinJ.06.0510	hypothetical protein, conserved	1461	108	0.955752	20	0.769231	1.24248	0.31322
LinJ.06.0520	SpoU rRNA Methylase family, putative	1638	27	0.238938	15	0.576923	0.414159	-1.27174
LinJ.06.0530	U-box domain containing protein, putative	1983	37	0.327434	20	0.769231	0.425664	-1.23221
LinJ.06.0540	hypothetical protein, conserved	5646	10	0.0884956	64	2.46154	0.0359513	-4.79781
LinJ.06.0550	hypothetical protein, conserved	882	73	0.646018	9	0.346154	1.86627	0.90016
LinJ.06.0560	hypothetical protein, conserved	2931	66	0.584071	32	1.23077	0.474558	-1.07535
LinJ.06.0570	hypothetical protein, conserved	5247	137	1.21239	46	1.76923	0.685264	-0.545269
LinJ.06.0580	deoxyuridine triphosphatase, putative	807	737	6.52212	73	2.80769	2.32295	1.21596
LinJ.06.0590	60S ribosomal protein L23a, putative	438	1296	11.469	149	5.73077	2.00131	1.00094
LinJ.06.0600	60S ribosomal protein L23a, putative	438	718	6.35398	114	4.38462	1.44915	0.535211
LinJ.06.0610	hypothetical protein, conserved	4524	65	0.575221	150	5.76923	0.099705	-3.32619
LinJ.06.0620	hypothetical protein, conserved	4101	65	0.575221	22	0.846154	0.679807	-0.556803
LinJ.06.0630	carbonic anhydrase family protein, putative	921	94	0.831858	9	0.346154	2.40315	1.26492
LinJ.06.0640	Putative Phosphatase/Protein of unknown function DUF89, putative	3033	767	6.78761	77	2.96154	2.29192	1.19656
LinJ.06.0650	hypothetical protein, unknown function	5730	274	2.42478	80	3.07692	0.788053	-0.343635
LinJ.06.0660	protein kinase, putative	9450	273	2.41593	95	3.65385	0.661202	-0.596838
LinJ.06.0670	lanosterol synthase, putative	3024	307	2.71681	63	2.42308	1.12122	0.165076
LinJ.06.0680	hypothetical protein, conserved	2040	206	1.82301	36	1.38462	1.31662	0.396836
LinJ.06.0690	hypothetical protein, conserved	3912	297	2.62832	47	1.80769	1.45396	0.539991
LinJ.06.0700	hypothetical protein, conserved	732	97	0.858407	13	0.5	1.71681	0.779734
LinJ.06.0710	hypothetical protein, conserved	1212	68	0.60177	10	0.384615	1.5646	0.645796
LinJ.06.0720	hypothetical protein, conserved	7896	313	2.76991	100	3.84615	0.720177	-0.473577
LinJ.06.0730	C2 domain/Ankyrin repeats (3 copies), putative	2220	1116	9.87611	114	4.38462	2.25245	1.17149
LinJ.06.0740	hypothetical protein, unknown function	522	1	0.00884956	0	0	#DIV/0!	#DIV/0!
LinJ.06.0750	YEATS family, putative	5289	143	1.26549	72	2.76923	0.456981	-1.12979
LinJ.06.0760	serine-threonine dehydratase, putative	1017	313	2.76991	38	1.46154	1.8952	0.922352
LinJ.06.0770	hypothetical protein, conserved	2802	68	0.60177	26	1	0.60177	-0.732716
LinJ.06.0780	Haemolysin-III related, putative	2007	36	0.318584	17	0.653846	0.487246	-1.03728
LinJ.06.0790	hypothetical protein, conserved	3555	37	0.327434	22	0.846154	0.386967	-1.36972
LinJ.06.0800	RNA-binding protein-like protein	5982	18	0.159292	34	1.30769	0.121812	-3.03728
LinJ.06.0810	hypothetical protein, unknown function	10023	27	0.238938	77	2.96154	0.0806804	-3.63164
LinJ.06.0820	hypothetical protein, unknown function	3225	129	1.14159	38	1.46154	0.78109	-0.35644
LinJ.06.0830	hypothetical protein, conserved	4788	131	1.15929	41	1.57692	0.735161	-0.443868
LinJ.06.0840	hypothetical protein, unknown function	10776	211	1.86726	135	5.19231	0.35962	-1.47546
LinJ.06.0850	Qb-SNARE protein, putative	1239	29	0.256637	8	0.307692	0.834071	-0.261758
LinJ.06.0860	lipin, putative	4170	189	1.67257	33	1.26923	1.31778	0.398109
LinJ.06.0870	hypothetical protein, conserved	699	168	1.48673	24	0.923077	1.61062	0.687616
LinJ.06.0880	hypothetical protein, conserved	10761	315	2.78761	171	6.57692	0.423847	-1.23838
LinJ.06.0890	dihydrofolate reductase-thymidylate synthase	1563	822	7.27434	85	3.26923	2.22509	1.15386
LinJ.06.0900	protein arginine n-methyltransferase 7	1317	343	3.0354	50	1.92308	1.57841	0.658469
LinJ.06.0910	acyl-coenzyme a dehydrogenase, putative	1251	257	2.27434	65	2.5	0.909735	-0.136483
LinJ.06.0920	hypothetical protein, conserved	2337	54	0.477876	43	1.65385	0.288948	-1.79112
LinJ.06.0930	protein phosphatase 2C, putative	5550	53	0.469027	143	5.5	0.0852776	-3.55169
LinJ.06.0940	peptidyl-tRNA hydrolase, putative	396	9	0.079646	20	0.769231	0.10354	-3.27174
LinJ.06.0950	hypothetical protein, conserved	1350	230	2.0354	36	1.38462	1.47001	0.555826
LinJ.06.0960	2,4-dienoyl-coa reductase-like protein	2193	75	0.663717	13	0.5	1.32743	0.40864
LinJ.06.0970	hypothetical protein, conserved	1767	87	0.769912	27	1.03846	0.741396	-0.431683
LinJ.06.0980	glucosamine-fructose-6-phosphate aminotransferase, putative	2013	75	0.663717	17	0.653846	1.0151	0.0216166
LinJ.06.0990	cell cycle associated protein MOB1, putative	672	294	2.60177	34	1.30769	1.98959	0.99247
LinJ.06.1000	Domain of unknown function (DUF3883), putative	4983	166	1.46903	42	1.61538	0.909397	-0.137017
LinJ.06.1010	Leucine Rich Repeat, putative	3090	318	2.81416	60	2.30769	1.21947	0.286253
LinJ.06.1020	hypothetical protein, conserved	3648	519	4.59292	76	2.92308	1.57126	0.651924
LinJ.06.1030	hypothetical protein, unknown function	468	13	0.115044	13	0.5	0.230088	-2.11974
LinJ.06.1040	SET domain containing protein, putative	1506	30	0.265487	10	0.384615	0.690265	-0.534777
LinJ.06.1050	hypothetical protein, conserved	2304	105	0.929204	63	2.42308	0.383481	-1.38277
LinJ.06.1060	G-patch domain containing protein, putative	693	120	1.06195	22	0.846154	1.25503	0.32772
LinJ.06.1070	kinesin, putative	2676	54	0.477876	36	1.38462	0.345133	-1.53478
LinJ.06.1080	hypothetical protein, conserved	2175	128	1.13274	24	0.923077	1.22714	0.295298
LinJ.06.1090	protein disulfide isomerase	402	801	7.0885	1276	49.0769	0.144436	-2.79149
LinJ.06.1100	2OG-Fe(II) oxygenase superfamily, putative	1035	103	0.911504	15	0.576923	1.57994	0.659871
LinJ.06.1110	deoxyribose-phosphate aldolase, putative	846	514	4.54867	51	1.96154	2.31893	1.21346
LinJ.06.1120	Staphylococcal nuclease homologue, putative	675	22	0.19469	3	0.115385	1.68732	0.75473
LinJ.06.1130	hypothetical protein, conserved	1788	94	0.831858	14	0.538462	1.54488	0.627495
LinJ.06.1140	peripherally associated ATOM36	909	262	2.31858	34	1.30769	1.77303	0.826221
LinJ.06.1150	hypothetical protein, conserved	3324	91	0.80531	45	1.73077	0.46529	-1.1038
LinJ.06.1160	hypothetical protein, conserved	822	32	0.283186	8	0.307692	0.920354	-0.119739
LinJ.06.1170	hypothetical protein, conserved	990	32	0.283186	21	0.807692	0.350611	-1.51206
LinJ.06.1180	hypothetical protein, conserved	2259	47	0.415929	34	1.30769	0.318064	-1.65261
LinJ.06.1190	Domain of unknown function (DUF4379), putative	1566	59	0.522124	20	0.769231	0.678761	-0.559024
LinJ.06.1200	hypothetical protein, conserved	3282	90	0.79646	33	1.26923	0.627514	-0.67228
LinJ.06.1210	mRNA transport regulator MTR2, putative	408	129	1.14159	13	0.5	2.28319	1.19105
LinJ.06.1220	protein kinase, putative	1368	296	2.61947	35	1.34615	1.94589	0.960431
LinJ.06.1240	thioredoxin, putative	444	76	0.672566	13	0.5	1.34513	0.427749
LinJ.06.1250	hypothetical protein, unknown function	1185	65	0.575221	9	0.346154	1.66175	0.732704
LinJ.06.1260	hypothetical protein, unknown function	1767	91	0.80531	19	0.730769	1.102	0.140128
LinJ.06.1270	hypothetical protein, unknown function	2376	63	0.557522	15	0.576923	0.966372	-0.0493499
LinJ.06.1280	Protein of unknown function (DUF1637), putative	882	29	0.256637	15	0.576923	0.444838	-1.16865
LinJ.06.1290	FAD binding domain containing protein, putative	1485	97	0.858407	27	1.03846	0.826614	-0.274714
LinJ.06.1300	Transcription factor e(y)2, putative	372	38	0.336283	11	0.423077	0.794851	-0.331243
LinJ.06.1310	hypothetical protein, conserved	717	57	0.504425	8	0.307692	1.63938	0.713151
LinJ.06.1320	pteridine transporter, putative	1962	40	0.353982	33	1.26923	0.278895	-1.84221
LinJ.06.1330	coproporphyrinogen III oxidase	906	283	2.50442	41	1.57692	1.58817	0.667367
LinJ.06.1340	protoporphyrinogen oxidase-like protein	696	70	0.619469	7	0.269231	2.30088	1.20219
LinJ.06.1350	hypothetical protein, unknown function	372	157	1.38938	14	0.538462	2.58028	1.36753
LinJ.06.1360	CLN3 protein, putative	1929	398	3.52212	107	4.11538	0.855843	-0.224582
LinJ.07.0010	Ubiquitin-like modifier-activating enzyme ATG7, putative	2178	113	1	28	1.07692	0.928571	-0.106915
LinJ.07.0020	Isy1-like splicing family, putative	882	65	0.575221	11	0.423077	1.35961	0.443197
LinJ.07.0030	histone-lysine N-methyltransferase, putative	900	295	2.61062	50	1.92308	1.35752	0.440976
LinJ.07.0040	hypothetical protein, conserved	687	1	0.00884956	39	1.5	0.00589971	-7.40514
LinJ.07.0050	hypothetical protein, conserved	945	83	0.734513	4	0.153846	4.77434	2.2553
LinJ.07.0060	alpha-adaptin-like protein	2886	287	2.53982	37	1.42308	1.78474	0.835714
LinJ.07.0070	EamA-like transporter family, putative	1833	50	0.442478	21	0.807692	0.54783	-0.8682
LinJ.07.0080	hypothetical protein, conserved	2787	52	0.460177	28	1.07692	0.427307	-1.22665
LinJ.07.0090	RAVE protein 1 C terminal, putative	11271	143	1.26549	101	3.88462	0.325769	-1.61808
LinJ.07.0100	Zinc finger, C3HC4 type (RING finger), putative	2769	6	0.0530973	5	0.192308	0.276106	-1.8567
LinJ.07.0110	Protein of unknown function (DUF1674), putative	324	61	0.539823	7	0.269231	2.00506	1.00364
LinJ.07.0120	hypothetical protein, conserved	1971	228	2.0177	63	2.42308	0.832701	-0.264129
LinJ.07.0130	ATP-dependent DEAD/H RNA helicase, putative	1458	2037	18.0265	198	7.61538	2.36712	1.24313
LinJ.07.0140	pre-rrna-processing protein tsr1 homolog	2424	425	3.76106	42	1.61538	2.32828	1.21926
LinJ.07.0150	acyl-CoA dehydrogenase, mitochondrial precursor, putative	1560	346	3.06195	32	1.23077	2.48783	1.31489
LinJ.07.0160	hypothetical protein, conserved	501	91	0.80531	12	0.461538	1.74484	0.803093
LinJ.07.0170	3-hydroxyacyl-ACP dehydratase, putative	474	31	0.274336	8	0.307692	0.891593	-0.165543
LinJ.07.0180	3-hydroxyacyl-ACP dehydratase, putative	474	232	2.0531	29	1.11538	1.84071	0.880261
LinJ.07.0190	hypothetical protein, conserved	330	74	0.654867	11	0.423077	1.54787	0.630283
LinJ.07.0200	hypothetical protein, conserved	1539	76	0.672566	988	38	0.0176991	-5.82018
LinJ.07.0210	cytochrome c1, heme protein, mitochondrial, putative	777	974	8.61947	120	4.61538	1.86755	0.901148
LinJ.07.0220	hypothetical protein, conserved	579	123	1.0885	15	0.576923	1.88673	0.915885
LinJ.07.0230	Golgi/lysosome glycoprotein 1, putative	1875	359	3.17699	47	1.80769	1.75748	0.813512
LinJ.07.0240	cobalamin-dependent methionine synthase, putative	3759	624	5.52212	123	4.73077	1.16728	0.223148
LinJ.07.0250	pitrilysin-like metalloprotease	3099	650	5.75221	77	2.96154	1.94231	0.95777
LinJ.07.0260	mitochondrial calcium uptake 1, putative	1038	30	0.265487	4	0.153846	1.72566	0.787151
LinJ.07.0270	Sec7 domain containing protein, putative	6678	280	2.47788	82	3.15385	0.785668	-0.348008
LinJ.07.0280	tRNA-methyl transferase, putative	1842	22	0.19469	14	0.538462	0.361568	-1.46766
LinJ.07.0300	hypothetical protein, conserved	1059	81	0.716814	19	0.730769	0.980904	-0.0278168
LinJ.07.0310	Eukaryotic membrane protein family, putative	1854	47	0.415929	22	0.846154	0.491553	-1.02458
LinJ.07.0320	protein kinase, putative	2547	124	1.09735	23	0.884615	1.24048	0.310895
LinJ.07.0330	protein kinase, putative	3195	36	0.318584	25	0.961538	0.331327	-1.59367
LinJ.07.0340	hypothetical protein, unknown function	6357	1	0.00884956	11	0.423077	0.0209171	-5.57917
LinJ.07.0350	protein phosphatase 2A, regulatory subunit B, putative	1182	229	2.02655	25	0.961538	2.10761	1.07561
LinJ.07.0360	phosphatidylglycerolphosphate synthase, mitochondrial, putative	2268	193	1.70796	29	1.11538	1.53128	0.614737
LinJ.07.0370	hypothetical protein, conserved	762	23	0.20354	14	0.538462	0.378003	-1.40353
LinJ.07.0380	hypothetical protein, conserved	1908	362	3.20354	50	1.92308	1.66584	0.73625
LinJ.07.0390	Cytokine-induced anti-apoptosis inhibitor 1, Fe-S biogenesis, putative	360	106	0.938053	14	0.538462	1.7421	0.800826
LinJ.07.0400	hypothetical protein, conserved	1824	38	0.336283	42	1.61538	0.208175	-2.26413
LinJ.07.0410	protein kinase, putative	2756	74	0.654867	21	0.807692	0.810788	-0.302603
LinJ.07.0420	homoserine dehydrogenase-like protein	1101	51	0.451327	95	3.65385	0.123521	-3.01717
LinJ.07.0430	acetylornithine deacetylase-like protein	1194	151	1.33628	25	0.961538	1.38973	0.474809
LinJ.07.0440	ubiquitin-protein ligase-like, putative	18804	1159	10.2566	336	12.9231	0.793668	-0.333392
LinJ.07.0450	Uncharacterised protein family (UPF0172), putative	765	518	4.58407	51	1.96154	2.33698	1.22464
LinJ.07.0460	hypothetical protein, conserved	2553	250	2.21239	41	1.57692	1.40298	0.488493
LinJ.07.0470	paraflagellar rod protein, putative	2430	304	2.69027	72	2.76923	0.971485	-0.0417367
LinJ.07.0480	hypothetical protein, conserved	3138	137	1.21239	34	1.30769	0.927121	-0.10917
LinJ.07.0490	Protein of unknown function (DUF3735)/Abscisic acid G-protein coupled receptor, putative	2508	17	0.150442	13	0.5	0.300885	-1.73272
LinJ.07.0500	NUDIX family hydrolase, putative	2757	37	0.327434	13	0.5	0.654867	-0.610726
LinJ.07.0510	vacuolar-type Ca2+-ATPase, putative	2592	137	1.21239	20	0.769231	1.57611	0.656365
LinJ.07.0520	hypothetical protein, conserved	480	31	0.274336	4	0.153846	1.78319	0.834457
LinJ.07.0530	Dynein heavy chain, N-terminal region 2, putative	14550	372	3.29204	171	6.57692	0.500543	-0.998433
LinJ.07.0540	hypothetical protein, conserved	855	32	0.283186	12	0.461538	0.613569	-0.704702
LinJ.07.0550	60S ribosomal protein L7a, putative	1047	2549	22.5575	343	13.1923	1.7099	0.773912
LinJ.07.0560	60S ribosomal protein L7a, putative	1002	1654	14.6372	332	12.7692	1.14628	0.196965
LinJ.07.0570	QA-SNARE protein putative	711	27	0.238938	11	0.423077	0.564763	-0.824283
LinJ.07.0580	adp/ATP carrier-like protein	1095	35	0.309735	20	0.769231	0.402655	-1.31238
LinJ.07.0590	hypothetical protein, conserved	3306	55	0.486726	16	0.615385	0.790929	-0.33838
LinJ.07.0600	hypothetical protein, conserved	5715	68	0.60177	55	2.11538	0.284473	-1.81364
LinJ.07.0610	ras-related protein rab-14, putative	678	109	0.964602	14	0.538462	1.7914	0.84109
LinJ.07.0620	hypothetical protein, conserved	1401	442	3.9115	63	2.42308	1.61427	0.690883
LinJ.07.0630	Molybdopterin guanine dinucleotide synthesis protein B, putative	4107	197	1.74336	65	2.5	0.697345	-0.520055
LinJ.07.0640	Sel1 repeat, putative	2340	77	0.681416	25	0.961538	0.708673	-0.496809
LinJ.07.0650	Sel1 repeat, putative	2496	120	1.06195	19	0.730769	1.45319	0.539224
LinJ.07.0660	electron transfer flavoprotein-ubiquinone oxidoreductase, putative	1728	474	4.19469	56	2.15385	1.94753	0.961649
LinJ.07.0670	hypothetical protein, conserved	588	50	0.442478	105	4.03846	0.109566	-3.19013
LinJ.07.0680	hypothetical protein, conserved	753	57	0.504425	47	1.80769	0.279043	-1.84144
LinJ.07.0690	hypothetical protein, conserved	1911	144	1.27434	55	2.11538	0.602414	-0.731174
LinJ.07.0700	vacuolar-type Ca2+-ATPase, putative (fragment)	2787	154	1.36283	19	0.730769	1.86493	0.89912
LinJ.07.0710	eukaryotic translation initiation factor 3 subunit h	1008	1310	11.5929	132	5.07692	2.28345	1.19122
LinJ.07.0720	vacuolar-type Ca2+-ATPase, putative (fragment)	882	70	0.619469	8	0.307692	2.01327	1.00954
LinJ.07.0730	vacuolar-type Ca2+-ATPase, putative	672	0	0	0	0	#DIV/0!	#DIV/0!
LinJ.07.0740	hypothetical protein, conserved	1560	220	1.9469	25	0.961538	2.02478	1.01776
LinJ.07.0750	Qa-SNARE protein, putative	507	255	2.25664	21	0.807692	2.79393	1.4823
LinJ.07.0760	40S ribosomal protein S9, putative	573	997	8.82301	104	4	2.20575	1.14127
LinJ.07.0770	protein kinase, putative	5544	184	1.62832	73	2.80769	0.579949	-0.786002
LinJ.07.0780	topoisomerase-related function protein-like protein	2754	201	1.77876	37	1.42308	1.24994	0.321859
LinJ.07.0790	centrin, putative	564	108	0.955752	24	0.923077	1.0354	0.0501858
LinJ.07.0800	hypothetical protein	1746	59	0.522124	25	0.961538	0.543009	-0.880952
LinJ.07.0810	hypothetical protein, conserved	3786	531	4.69912	79	3.03846	1.54654	0.629048
LinJ.07.0820	malonyl-coa decarboxylase-like protein	2388	19	0.168142	15	0.576923	0.291445	-1.7787
LinJ.07.0830	hypothetical protein, conserved	11418	174	1.53982	104	4	0.384956	-1.37724
LinJ.07.0840	protein phosphatase inhibitor, putative	453	37	0.327434	17	0.653846	0.500781	-0.997749
LinJ.07.0850	hypothetical protein, unknown function	837	0	0	2	0.0769231	0	#VALUE!
LinJ.07.0860	hypothetical protein, conserved	882	14	0.123894	34	1.30769	0.0947423	-3.39985
LinJ.07.0870	6-phosphofructo-2-kinase-like protein	3933	138	1.22124	39	1.5	0.814159	-0.296617
LinJ.07.0880	DNAJ-domain transmembrane-like protein	1827	132	1.16814	56	2.15385	0.542351	-0.8827
LinJ.07.0890	hypothetical protein, conserved	1698	84	0.743363	19	0.730769	1.01723	0.0246507
LinJ.07.0900	hypothetical protein, conserved	978	30	0.265487	10	0.384615	0.690265	-0.534777
LinJ.07.0910	flavoprotein subunit-like protein	1704	314	2.77876	48	1.84615	1.50516	0.589919
LinJ.07.0920	hypothetical protein, conserved	1059	157	1.38938	22	0.846154	1.642	0.71545
LinJ.07.0930	phosphoacetylglucosamine mutase-like protein	1794	279	2.46903	30	1.15385	2.13982	1.09749
LinJ.07.0940	cytochrome b5-like protein	225	2	0.0176991	3	0.115385	0.153392	-2.7047
LinJ.07.0950	hypothetical protein, unknown function (fragment)	2400	573	5.0708	69	2.65385	1.91073	0.934128
LinJ.07.0960	hypothetical protein, unknown function (fragment)	2571	270	2.38938	61	2.34615	1.01842	0.026339
LinJ.07.0970	hypothetical protein, conserved (fragment)	4014	244	2.15929	59	2.26923	0.951552	-0.071645
LinJ.07.0980	hypothetical protein, conserved	1317	333	2.9469	66	2.53846	1.1609	0.215245
LinJ.07.0990	hypothetical protein, conserved	7023	213	1.88496	95	3.65385	0.515883	-0.954885
LinJ.07.1000	ubiquitin-conjugating enzyme E2, putative	549	296	2.61947	10	0.384615	6.81062	2.76779
LinJ.07.1010	hypothetical protein, unknown function	4428	410	3.62832	100	3.84615	0.943363	-0.0841153
LinJ.07.1020	splicing factor ptsr1-like protein	1128	1506	13.3274	187	7.19231	1.85301	0.889872
LinJ.07.1030	serine/threonine kinase, putative	891	422	3.73451	61	2.34615	1.59176	0.670623
LinJ.07.1040	hypothetical protein, conserved	5484	76	0.672566	87	3.34615	0.200997	-2.31476
LinJ.07.1050	protein kinase, putative	4071	355	3.14159	49	1.88462	1.66697	0.737226
LinJ.07.1060	hypothetical protein, unknown function	1908	29	0.256637	26	1	0.256637	-1.9622
LinJ.07.1070	Protein of unknown function (DUF3608), putative	7710	144	1.27434	70	2.69231	0.473325	-1.0791
LinJ.07.1080	hypothetical protein, conserved	1014	179	1.58407	22	0.846154	1.87208	0.904645
LinJ.07.1090	Domain of unknown function (DUF3437), putative	7347	195	1.72566	83	3.19231	0.540569	-0.887448
LinJ.07.1100	hypothetical protein, conserved	7383	47	0.415929	37	1.42308	0.292275	-1.7746
LinJ.07.1110	hypothetical protein, conserved	2202	48	0.424779	33	1.26923	0.334674	-1.57917
LinJ.07.1120	hypothetical protein, conserved	2640	102	0.902655	24	0.923077	0.977876	-0.0322764
LinJ.07.1130	RNA binding protein, putative	357	89	0.787611	14	0.538462	1.46271	0.548639
LinJ.07.1140	nucleolar RNA-binding protein, putative	630	1027	9.0885	177	6.80769	1.33503	0.416876
LinJ.07.1150	RNA binding protein-like protein	1095	797	7.0531	151	5.80769	1.21444	0.280292
LinJ.07.1160	Domain of unknown function DUF59, putative	489	44	0.389381	7	0.269231	1.44627	0.532337
LinJ.07.1170	DNA repair and recombination helicase protein PIF7, putative	3660	42	0.371681	16	0.615385	0.603982	-0.727422
LinJ.07.1180	peptidyl-prolyl cis-trans isomerase/rotamase, putative	348	131	1.15929	17	0.653846	1.77303	0.826221
LinJ.07.1190	hypothetical protein, conserved	612	31	0.274336	5	0.192308	1.42655	0.512529
LinJ.07.1200	hypothetical protein, conserved	975	29	0.256637	8	0.307692	0.834071	-0.261758
LinJ.07.1210	cation-transporting ATPase, putative	3735	1606	14.2124	214	8.23077	1.72674	0.78805
LinJ.07.1220	Dpy-30 motif containing protein, putative	351	7	0.0619469	6	0.230769	0.268437	-1.89735
LinJ.07.1230	lipoate-protein ligase-like	1014	28	0.247788	35	1.34615	0.184071	-2.44167
LinJ.07.1240	RNA-editing complex protein, putative	1353	60	0.530973	12	0.461538	1.15044	0.202189
LinJ.07.1250	hypothetical protein, conserved	2520	218	1.9292	42	1.61538	1.19427	0.256128
LinJ.07.1260	delta-5 fatty acid desaturase, putative	1254	217	1.92035	33	1.26923	1.51301	0.597418
LinJ.07.1270	hypothetical protein, conserved	915	33	0.292035	5	0.192308	1.51858	0.602727
LinJ.07.1280	ATPase subunit 9, putative, pseudogene	642	168	1.48673	40	1.53846	0.966372	-0.0493499
LinJ.07.1290	hypothetical protein, conserved	1089	162	1.43363	31	1.19231	1.2024	0.265914
LinJ.07.1300	proteasome regulatory non-ATP-ase subunit, putative	1038	350	3.09735	31	1.19231	2.59777	1.37728
LinJ.07.1310	hypothetical protein, conserved	1731	120	1.06195	30	1.15385	0.920354	-0.119739
LinJ.07.1320	peptide methionine sulfoxide reductase-like	531	234	2.0708	26	1	2.0708	1.05019
LinJ.07.1330	N-terminal region of Chorein, a TM vesicle-mediated sorter, putative	7629	460	4.0708	129	4.96154	0.820471	-0.285476
LinJ.07.1340	amino acid transporter 19, putative	1476	237	2.09735	152	5.84615	0.358756	-1.47892
LinJ.08.0010	adaptor complex protein (AP) 3 delta subunit 1, putative	3597	442	3.9115	124	4.76923	0.820154	-0.286033
LinJ.08.0020	hypothetical protein, conserved	822	112	0.99115	8	0.307692	3.22124	1.68762
LinJ.08.0030	vesicle-associated membrane protein, putative	648	517	4.57522	41	1.57692	2.90136	1.53673
LinJ.08.0040	hypothetical protein, conserved	690	139	1.23009	23	0.884615	1.39053	0.47564
LinJ.08.0050	hypothetical protein, unknown function	228	194	1.71681	15	0.576923	2.97581	1.57328
LinJ.08.0060	phosphoglycerate mutase protein, putative	558	62	0.548673	6	0.230769	2.37758	1.24949
LinJ.08.0070	Putative zinc finger motif, C2HC5-type/ASCH domain containing protein, putative	1890	305	2.69912	59	2.26923	1.18944	0.250283
LinJ.08.0080	ATP-dependent DEAD/H RNA helicase, putative	2058	211	1.86726	45	1.73077	1.07886	0.109507
LinJ.08.0090	adaptor complex protein (AP) 3 delta subunit 1, putative	3402	150	1.32743	62	2.38462	0.556666	-0.845117
LinJ.08.0100	dual-specificity protein phosphatase, putative	1356	126	1.11504	23	0.884615	1.26048	0.333979
LinJ.08.0110	hypothetical protein, unknown function	1932	140	1.23894	22	0.846154	1.4642	0.550112
LinJ.08.0120	hypothetical protein, conserved	813	62	0.548673	10	0.384615	1.42655	0.512529
LinJ.08.0130	hypothetical protein, conserved	3453	898	7.9469	131	5.03846	1.57725	0.657409
LinJ.08.0140	hypothetical protein, conserved	1758	47	0.415929	20	0.769231	0.540708	-0.887078
LinJ.08.0150	DNA repair protein, putative	3783	56	0.495575	24	0.923077	0.536873	-0.897347
LinJ.08.0160	GPI-GlcNAc transferase complex, PIG-H component, putative	1500	64	0.566372	10	0.384615	1.47257	0.558333
LinJ.08.0170	hypothetical protein, conserved	702	62	0.548673	15	0.576923	0.951032	-0.0724335
LinJ.08.0180	hypothetical protein, unknown function	1935	0	0	15	0.576923	0	#VALUE!
LinJ.08.0190	Bacterial transferase hexapeptide (six repeats), putative	885	118	1.04425	20	0.769231	1.35752	0.440976
LinJ.08.0200	hypothetical protein, unknown function	2064	68	0.60177	25	0.961538	0.625841	-0.676133
LinJ.08.0210	Inositol phosphosphingolipids phospholipase C	1962	365	3.23009	40	1.53846	2.09956	1.07009
LinJ.08.0220	hypothetical protein, unknown function	1503	29	0.256637	55	2.11538	0.121319	-3.04312
LinJ.08.0230	ubiquitin-activating enzyme-like protein	3288	258	2.28319	64	2.46154	0.927544	-0.108512
LinJ.08.0240	ABC1 family, putative	1569	193	1.70796	32	1.23077	1.38772	0.472718
LinJ.08.0250	hypothetical protein, conserved	789	83	0.734513	14	0.538462	1.3641	0.447945
LinJ.08.0260	hypothetical protein, conserved	354	461	4.07965	38	1.46154	2.79134	1.48096
LinJ.08.0270	hypothetical protein, conserved	1317	39	0.345133	22	0.846154	0.407884	-1.29377
LinJ.08.0280	hypothetical protein	2502	109	0.964602	28	1.07692	0.895702	-0.15891
LinJ.08.0290	ribosomal protein L2, putative	1143	233	2.06195	35	1.34615	1.53173	0.615164
LinJ.08.0300	iron superoxide dismutase A, mitochondrial	693	1871	16.5575	153	5.88462	2.8137	1.49247
LinJ.08.0310	Isochorismatase family, putative	759	7	0.0619469	5	0.192308	0.322124	-1.63431
LinJ.08.0320	Isochorismatase family, putative	930	96	0.849558	15	0.576923	1.47257	0.558333
LinJ.08.0330	mitochondrial associated ribonuclease, putative	678	437	3.86726	68	2.61538	1.47866	0.564287
LinJ.08.0340	Tim10/DDP family zinc finger, putative	288	58	0.513274	32	1.23077	0.417035	-1.26176
LinJ.08.0350	hypothetical protein, conserved	14313	166	1.46903	205	7.88462	0.186316	-2.42418
LinJ.08.0360	hypothetical protein, conserved	4239	96	0.849558	39	1.5	0.566372	-0.820179
LinJ.08.0370	hypothetical protein, conserved	1731	219	1.93805	26	1	1.93805	0.954608
LinJ.08.0380	hypothetical protein, conserved	663	249	2.20354	22	0.846154	2.60418	1.38083
LinJ.08.0390	hypothetical protein, conserved	5733	156	1.38053	71	2.73077	0.505547	-0.984084
LinJ.08.0400	hypothetical protein, conserved	5661	170	1.50442	108	4.15385	0.362176	-1.46524
LinJ.08.0410	hypothetical protein, conserved	3558	105	0.929204	49	1.88462	0.493047	-1.0202
LinJ.08.0420	WD domain, G-beta repeat, putative	4212	1332	11.7876	181	6.96154	1.69325	0.759793
LinJ.08.0430	hypothetical protein, conserved	5955	957	8.46903	160	6.15385	1.37622	0.460708
LinJ.08.0440	hypothetical protein, conserved	2778	437	3.86726	65	2.5	1.5469	0.629382
LinJ.08.0450	hypothetical protein, conserved	7233	549	4.85841	196	7.53846	0.644483	-0.633787
LinJ.08.0460	signal peptidase type I, putative	543	156	1.38053	17	0.653846	2.1114	1.0782
LinJ.08.0470	hypothetical protein, unknown function	876	373	3.30088	52	2	1.65044	0.722853
LinJ.08.0480	small ubiquitin protein, putative	354	180	1.59292	32	1.23077	1.29425	0.372114
LinJ.08.0490	hypothetical protein, conserved	849	101	0.893805	24	0.923077	0.968289	-0.0464903
LinJ.08.0500	hypothetical protein, conserved	1251	150	1.32743	26	1	1.32743	0.40864
LinJ.08.0510	hypothetical protein, unknown function	1089	16	0.141593	4	0.153846	0.920354	-0.119739
LinJ.08.0520	ribose-phosphate pyrophosphokinase, putative	2523	945	8.36283	137	5.26923	1.58711	0.666399
LinJ.08.0530	hypothetical protein, conserved	6987	264	2.33628	115	4.42308	0.528203	-0.920835
LinJ.08.0540	protein kinase , putative	6339	225	1.99115	133	5.11538	0.389247	-1.36124
LinJ.08.0550	hypothetical protein, conserved	1059	160	1.41593	111	4.26923	0.331659	-1.59223
LinJ.08.0560	cyclopropane-fatty-acyl-phospholipid syntahse	1467	20	0.176991	3	0.115385	1.53392	0.617226
LinJ.08.0570	eukaryotic translation initiation factor 2 beta subunit, putative	1038	1802	15.9469	251	9.65385	1.65187	0.7241
LinJ.08.0580	hypothetical protein, conserved	714	128	1.13274	69	2.65385	0.426831	-1.22826
LinJ.08.0590	hypothetical protein, conserved	540	10	0.0884956	23	0.884615	0.100038	-3.32137
LinJ.08.0600	hypothetical protein, unknown function	501	38	0.336283	6	0.230769	1.45723	0.543226
LinJ.08.0610	hypothetical protein, unknown function	1551	98	0.867257	22	0.846154	1.02494	0.035539
LinJ.08.0620	hypothetical protein, unknown function	432	33	0.292035	10	0.384615	0.759292	-0.397273
LinJ.08.0630	P299	8511	1333	11.7965	404	15.5385	0.759178	-0.39749
LinJ.08.0640	hypothetical protein, unknown function	6651	126	1.11504	103	3.96154	0.281467	-1.82896
LinJ.08.0650	Amastin surface glycoprotein, putative	903	6585	58.2743	584	22.4615	2.59441	1.3754
LinJ.08.0660	DnaJ domain containing protein, putative	891	227	2.00885	39	1.5	1.33923	0.421407
LinJ.08.0670	protein kinase, putative	4080	0	0	25	0.961538	0	#VALUE!
LinJ.08.0680	amastin-like protein	615	27	0.238938	9	0.346154	0.690265	-0.534777
LinJ.08.0690	amastin-like protein	615	24	0.212389	4	0.153846	1.38053	0.465223
LinJ.08.0700	amastin-like protein	603	2	0.0176991	0	0	#DIV/0!	#DIV/0!
LinJ.08.0710	amastin-like protein	603	1	0.00884956	0	0	#DIV/0!	#DIV/0!
LinJ.08.0720	amastin-like protein	612	15	0.132743	5	0.192308	0.690265	-0.534777
LinJ.08.0730	tuzin, putative	1530	24	0.212389	29	1.11538	0.190418	-2.39276
LinJ.08.0740	tuzin, putative	1908	109	0.964602	32	1.23077	0.783739	-0.351555
LinJ.08.0750	tuzin, putative	1029	1	0.00884956	18	0.692308	0.0127827	-6.28966
LinJ.08.0760	amastin-like protein	582	45	0.39823	18	0.692308	0.575221	-0.797811
LinJ.08.0780	amastin-like protein	528	28	0.247788	11	0.423077	0.58568	-0.771816
LinJ.08.0790	amastin-like protein	582	51	0.451327	15	0.576923	0.782301	-0.354204
LinJ.08.0800	hypothetical protein, unknown function	873	1090	9.64602	128	4.92308	1.95935	0.970373
LinJ.08.0810	hypothetical protein, unknown function	1260	306	2.70796	42	1.61538	1.67636	0.745331
LinJ.08.0820	SET domain containing protein, putative	1533	146	1.29204	21	0.807692	1.59966	0.677768
LinJ.08.0830	mitochondrial DNA polymerase beta	1131	505	4.46903	43	1.65385	2.7022	1.43414
LinJ.08.0840	mitochondrial DNA polymerase beta-PAK, putative	4446	259	2.29204	73	2.80769	0.816341	-0.292756
LinJ.08.0850	Beta-lactamase superfamily domain containing protein, putative	6366	263	2.32743	126	4.84615	0.480264	-1.0581
LinJ.08.0860	hypothetical protein, conserved	615	31	0.274336	13	0.5	0.548673	-0.865983
LinJ.08.0870	protein kinase, putative	1860	52	0.460177	21	0.807692	0.569743	-0.811617
LinJ.08.0880	hypothetical protein, conserved	804	60	0.530973	7	0.269231	1.97219	0.979796
LinJ.08.0890	hypothetical protein, conserved	441	64	0.566372	5	0.192308	2.94513	1.55833
LinJ.08.0900	Dpy-30 motif containing protein, putative	1698	288	2.54867	78	3	0.849558	-0.235216
LinJ.08.0910	Protein of unknown function (DUF2453), putative	2502	105	0.929204	37	1.42308	0.652954	-0.614947
LinJ.08.0920	hypothetical protein, unknown function	3123	46	0.40708	17	0.653846	0.622592	-0.68364
LinJ.08.0930	DnaJ domain containing protein, putative	981	66	0.584071	48	1.84615	0.316372	-1.66031
LinJ.08.0940	AAA domain (dynein-related subfamily)/von Willebrand factor type A domain containing protein, putative	7374	717	6.34513	165	6.34615	0.999839	-0.00023215
LinJ.08.0950	cathepsin L-like protease	1146	221	1.95575	71	2.73077	0.716191	-0.481584
LinJ.08.0960	cathepsin L-like protease	1332	551	4.87611	108	4.15385	1.17388	0.231282
LinJ.08.1000	histone deacetylase, putative	1962	110	0.973451	18	0.692308	1.4061	0.491695
LinJ.08.1001	Ring finger domain containing protein, putative	1092	94	0.831858	12	0.461538	1.80236	0.849887
LinJ.08.1010	hypothetical protein, conserved	1098	2181	19.3009	289	11.1154	1.73641	0.796109
LinJ.08.1020	stress-induced protein sti1	1641	5466	48.3717	513	19.7308	2.45159	1.29372
LinJ.08.1030	Repeat of unknown function (DUF1126), putative	2619	523	4.62832	86	3.30769	1.39926	0.484663
LinJ.08.1040	phosphoribosylpyrophosphate synthetase	1116	294	2.60177	40	1.53846	1.69115	0.758005
LinJ.08.1050	suppressive immunomodulating factor, putative	2841	131	1.15929	38	1.46154	0.7932	-0.334244
LinJ.08.1060	Exocyst complex component Sec3, putative	3435	166	1.46903	52	2	0.734513	-0.44514
LinJ.08.1070	Thiopurine S-methyltransferase (TPMT), putative	1281	159	1.40708	28	1.07692	1.30657	0.385789
LinJ.08.1080	MRB1 complex subunit MRB3010	1329	186	1.64602	22	0.846154	1.94529	0.959988
LinJ.08.1090	hypothetical protein, conserved	1254	87	0.769912	55	2.11538	0.363958	-1.45816
LinJ.08.1100	intraflagellar transport protein 122B, putative	3744	908	8.0354	121	4.65385	1.72661	0.787946
LinJ.08.1110	MIX protein, putative	588	61	0.539823	8	0.307692	1.75442	0.810998
LinJ.08.1120	hypothetical protein, conserved	1185	77	0.681416	8	0.307692	2.2146	1.14705
LinJ.08.1130	Zinc finger, C3HC4 type (RING finger), putative	1521	148	1.30973	29	1.11538	1.17424	0.231733
LinJ.08.1160	hypothetical protein, conserved	1422	59	0.522124	34	1.30769	0.399271	-1.32456
LinJ.08.1190	hypothetical protein, conserved	300	672	5.9469	83	3.19231	1.86289	0.897539
LinJ.08.1191	hypothetical protein, unknown function	1299	18	0.159292	48	1.84615	0.0862832	-3.53478
LinJ.08.1220	amidinotransferase, putative	861	343	3.0354	35	1.34615	2.25487	1.17304
LinJ.08.1250	protein kinase, putative	2565	5	0.0442478	105	4.03846	0.0109566	-6.51206
LinJ.08.1280	beta tubulin	1332	13359	118.221	1353	52.0385	2.27181	1.18384
LinJ.08.1290	beta tubulin	1332	15087	133.513	1636	62.9231	2.12185	1.08532
LinJ.08.1300	histone deacetylase, putative	1893	78	0.690265	8	0.307692	2.24336	1.16566
LinJ.08.1310	hypothetical protein, conserved	720	42	0.371681	7	0.269231	1.38053	0.465223
LinJ.08.1320	amastin-like protein	606	83	0.734513	15	0.576923	1.27316	0.34841
LinJ.08.1330	amastin-like protein	603	84	0.743363	25	0.961538	0.773097	-0.371278
LinJ.09.0010	hypothetical protein, conserved	435	43	0.380531	3	0.115385	3.29794	1.72156
LinJ.09.0020	hypothetical protein, conserved	1122	149	1.31858	20	0.769231	1.71416	0.777501
LinJ.09.0030	hypothetical protein, conserved	324	454	4.0177	49	1.88462	2.13184	1.0921
LinJ.09.0040	hypothetical protein, conserved	1860	204	1.80531	29	1.11538	1.61855	0.694705
LinJ.09.0050	Peroxisomal biogenesis factor 11 (PEX11), putative	963	73	0.646018	16	0.615385	1.04978	0.0700853
LinJ.09.0060	N-acetyl-D-glucosaminylphosphatidylinositol de-N-acetylase	750	64	0.566372	11	0.423077	1.3387	0.420829
LinJ.09.0070	endonuclease III, putative	777	81	0.716814	13	0.5	1.43363	0.519671
LinJ.09.0080	RNA-binding protein 5, putative	396	230	2.0354	31	1.19231	1.70711	0.771554
LinJ.09.0090	RNA helicase, putative	3705	341	3.0177	52	2	1.50885	0.593449
LinJ.09.0100	RNA-binding protein 5-like protein	738	103	0.911504	12	0.461538	1.97493	0.981799
LinJ.09.0110	RNA-binding protein 5-like protein	900	210	1.85841	29	1.11538	1.66616	0.736525
LinJ.09.0120	flagellar pocket cytoskeletal protein bilbo1	1749	1095	9.69027	100	3.84615	2.51947	1.33312
LinJ.09.0130	hypothetical protein, conserved	666	39	0.345133	12	0.461538	0.747788	-0.4193
LinJ.09.0140	hypothetical protein, conserved	2136	54	0.477876	21	0.807692	0.591656	-0.757169
LinJ.09.0150	kinesin, putative	3255	18	0.159292	42	1.61538	0.0986094	-3.34213
LinJ.09.0160	FHA domain/Ring finger domain containing protein, putative	1575	121	1.0708	17	0.653846	1.63769	0.711661
LinJ.09.0170	microtubule associated protein-like protein	375	0	0	0	0	#DIV/0!	#DIV/0!
LinJ.09.0180	ATG8/AUT7/APG8/PAZ2, putative	405	31	0.274336	18	0.692308	0.396264	-1.33547
LinJ.09.0190	microtubule associated protein-like protein	375	1	0.00884956	0	0	#DIV/0!	#DIV/0!
LinJ.09.0200	microtubule associated protein-like protein	369	57	0.504425	20	0.769231	0.655752	-0.608777
LinJ.09.0210	hypothetical protein, conserved	363	17	0.150442	2	0.0769231	1.95575	0.967724
LinJ.09.0220	NRDE protein, putative	1512	69	0.610619	35	1.34615	0.453603	-1.1405
LinJ.09.0230	Domain of unknown function (DUF4586), putative	918	230	2.0354	35	1.34615	1.51201	0.596468
LinJ.09.0240	hypothetical protein, conserved	2352	95	0.840708	27	1.03846	0.809571	-0.304771
LinJ.09.0250	kinesin, putative	3882	108	0.955752	37	1.42308	0.67161	-0.574305
LinJ.09.0260	hypothetical protein, conserved	711	43	0.380531	9	0.346154	1.09931	0.136601
LinJ.09.0270	cdc2-related kinase 12	1437	43	0.380531	12	0.461538	0.824484	-0.278437
LinJ.09.0280	hypothetical protein, conserved	2760	53	0.469027	20	0.769231	0.609735	-0.713747
LinJ.09.0290	hypothetical protein, conserved	2550	18	0.159292	13	0.5	0.318584	-1.65025
LinJ.09.0300	hypothetical protein, conserved	2982	62	0.548673	15	0.576923	0.951032	-0.0724335
LinJ.09.0310	hypothetical protein, conserved	756	22	0.19469	28	1.07692	0.180784	-2.46766
LinJ.09.0320	Ring finger domain containing protein, putative	2628	52	0.460177	43	1.65385	0.278247	-1.84556
LinJ.09.0330	DNA photolyase, putative	2799	64	0.566372	30	1.15385	0.490855	-1.02663
LinJ.09.0340	Ankyrin repeats (3 copies), putative	633	74	0.654867	27	1.03846	0.630613	-0.665173
LinJ.09.0350	hypothetical protein	264	23	0.20354	10	0.384615	0.529204	-0.918105
LinJ.09.0360	hypothetical protein, conserved	528	10	0.0884956	8	0.307692	0.287611	-1.79781
LinJ.09.0370	hypothetical protein, conserved	1782	185	1.63717	39	1.5	1.09145	0.12624
LinJ.09.0380	ATP-dependent protease ATPase subunit HslU2	1512	441	3.90265	58	2.23077	1.74947	0.806915
LinJ.09.0390	cysteine peptidase, Clan CA, family C19, putative	2850	218	1.9292	57	2.19231	0.879988	-0.184445
LinJ.09.0400	DNA replication licensing factor MCM4, putative	2688	104	0.920354	16	0.615385	1.49558	0.5807
LinJ.09.0410	G10 protein, putative	819	109	0.964602	28	1.07692	0.895702	-0.15891
LinJ.09.0420	integral membrane transport protein, putative	1866	43	0.380531	12	0.461538	0.824484	-0.278437
LinJ.09.0430	catalytic subunit of the vacuolar transporter chaperone 4, putative	2442	410	3.62832	53	2.03846	1.77993	0.83182
LinJ.09.0440	hypothetical protein, conserved	5940	155	1.37168	34	1.30769	1.04893	0.0689223
LinJ.09.0450	kinetoplastid kinetochore protein 10, putative	1410	1500	13.2743	134	5.15385	2.57562	1.36492
LinJ.09.0460	kinetoplastid kinetochore protein 19, putative	1434	67	0.59292	12	0.461538	1.28466	0.361387
LinJ.09.0470	tyrosine phosphatase, putative	3015	36	0.318584	10	0.384615	0.828319	-0.271742
LinJ.09.0480	Zinc finger, C3HC4 type (RING finger), putative	1404	157	1.38938	27	1.03846	1.33792	0.419994
LinJ.09.0490	Bardet-Biedl syndrome 8 protein	1908	56	0.495575	23	0.884615	0.560215	-0.835946
LinJ.09.0500	hypothetical protein, conserved	2805	75	0.663717	18	0.692308	0.958702	-0.0608456
LinJ.09.0501	hypothetical protein, conserved	9258	192	1.69912	124	4.76923	0.356266	-1.48897
LinJ.09.0520	serine/threonine protein phosphatase, putative	1959	145	1.28319	34	1.30769	0.98126	-0.027293
LinJ.09.0530	hypothetical protein, conserved	2235	99	0.876106	33	1.26923	0.690265	-0.534777
LinJ.09.0540	hypothetical protein, conserved	1236	73	0.646018	43	1.65385	0.390615	-1.35618
LinJ.09.0550	hypothetical protein, conserved	4518	53	0.469027	31	1.19231	0.393377	-1.34602
LinJ.09.0560	hypothetical protein, conserved	1215	30	0.265487	13	0.5	0.530973	-0.913288
LinJ.09.0570	Flagellum attachment zone protein 3	2313	746	6.60177	94	3.61538	1.82602	0.868704
LinJ.09.0580	leucine-rich repeat protein, putative	2994	240	2.12389	57	2.19231	0.968794	-0.0457387
LinJ.09.0590	hypothetical protein, unknown function	3330	270	2.38938	54	2.07692	1.15044	0.202189
LinJ.09.0600	Dual specificity phosphatase, catalytic domain containing protein, putative	1758	56	0.495575	24	0.923077	0.536873	-0.897347
LinJ.09.0610	Histidine phosphatase superfamily (branch 1), putative	789	236	2.0885	29	1.11538	1.87244	0.904923
LinJ.09.0620	hypothetical protein, conserved	1470	59	0.522124	13	0.5	1.04425	0.0624641
LinJ.09.0630	surface antigen-like protein	858	1	0.00884956	5	0.192308	0.0460177	-4.44167
LinJ.09.0640	ATP-dependent DNA helicase, putative	2991	63	0.557522	29	1.11538	0.499847	-1.00044
LinJ.09.0650	cyclin 1	1008	141	1.24779	29	1.11538	1.11871	0.161831
LinJ.09.0660	Glucosidase II beta subunit-like, putative	2913	397	3.51327	62	2.38462	1.47331	0.55906
LinJ.09.0670	hypothetical protein, conserved	1971	59	0.522124	22	0.846154	0.617056	-0.696528
LinJ.09.0680	PH domain containing protein, putative	1389	35	0.309735	12	0.461538	0.671091	-0.575419
LinJ.09.0690	palmitoyl acyltransferase 5, putative	1503	46	0.40708	34	1.30769	0.311296	-1.68364
LinJ.09.0700	Zeta toxin, putative	1914	62	0.548673	14	0.538462	1.01896	0.0271021
LinJ.09.0710	Methyltransferase TYW3, putative	1059	27	0.238938	27	1.03846	0.230088	-2.11974
LinJ.09.0720	prefoldin subunit 2, putative	417	254	2.24779	25	0.961538	2.3377	1.22509
LinJ.09.0730	hypothetical protein, conserved	1113	34	0.300885	41	1.57692	0.190805	-2.38983
LinJ.09.0740	hypothetical protein, conserved	921	12	0.106195	8	0.307692	0.345133	-1.53478
LinJ.09.0750	hypothetical protein, conserved	1548	14	0.123894	5	0.192308	0.644248	-0.634312
LinJ.09.0760	hypothetical protein, conserved	1551	23	0.20354	13	0.5	0.40708	-1.29662
LinJ.09.0770	cleavage and polyadenylation specificity factor 30 kDa subunit, putative	1011	133	1.17699	15	0.576923	2.04012	1.02865
LinJ.09.0780	hypothetical protein, conserved	1896	28	0.247788	26	1	0.247788	-2.01282
LinJ.09.0790	ubiquitin ligase, putative	6687	391	3.46018	110	4.23077	0.81786	-0.290074
LinJ.09.0800	acyl-CoA binding protein, putative	2997	210	1.85841	42	1.61538	1.15044	0.202189
LinJ.09.0810	hypothetical protein, conserved	16383	405	3.58407	218	8.38462	0.427458	-1.22615
LinJ.09.0820	oligopeptidase b	2196	1620	14.3363	178	6.84615	2.09406	1.06631
LinJ.09.0830	Domain of unknown function (DUF4464), putative	792	80	0.707965	13	0.5	1.41593	0.501749
LinJ.09.0840	hypothetical protein, conserved	3744	220	1.9469	60	2.30769	0.843658	-0.24527
LinJ.09.0850	kinetoplast-associated protein-like protein	3873	89	0.787611	46	1.76923	0.445171	-1.16757
LinJ.09.0860	prefoldin subunit, putative	645	20	0.176991	10	0.384615	0.460177	-1.11974
LinJ.09.0870	hypothetical protein, conserved	1593	38	0.336283	27	1.03846	0.323828	-1.6267
LinJ.09.0880	DEAD/DEAH box helicase-like protein	2331	89	0.787611	23	0.884615	0.890342	-0.167568
LinJ.09.0890	Uncharacterised protein family (UPF0160), putative	1197	396	3.50442	58	2.23077	1.57095	0.651636
LinJ.09.0900	ras family protein-like protein	810	107	0.946903	11	0.423077	2.23813	1.1623
LinJ.09.0910	hypothetical protein, conserved	321	39	0.345133	7	0.269231	1.28192	0.358308
LinJ.09.0920	hypothetical protein, conserved	1572	116	1.02655	17	0.653846	1.57002	0.650779
LinJ.09.0930	histone h1-like protein	1473	601	5.31858	99	3.80769	1.3968	0.482125
LinJ.09.0940	phospholipid transporting ATPase-like protein, putative	7587	276	2.44248	103	3.96154	0.616548	-0.697715
LinJ.09.0950	polyubiquitin	2601	429	3.79646	85	3.26923	1.16127	0.215704
LinJ.09.0960	ef-hand protein 5, putative	561	172	1.52212	18	0.692308	2.19862	1.1366
LinJ.09.0970	calmodulin, putative	450	3447	30.5044	494	19	1.6055	0.683019
LinJ.09.0980	calmodulin, putative	450	5	0.0442478	0	0	#DIV/0!	#DIV/0!
LinJ.09.0990	translation-associated element 2, putative	3687	342	3.02655	147	5.65385	0.535308	-0.901559
LinJ.09.1000	O-phosphoseryl-tRNA(Sec) selenium transferase, putative	1788	50	0.442478	25	0.961538	0.460177	-1.11974
LinJ.09.1010	hypothetical protein, conserved	1851	169	1.49558	30	1.15385	1.29617	0.37425
LinJ.09.1020	elongation factor-1 gamma	1362	3427	30.3274	349	13.4231	2.25935	1.17591
LinJ.09.1030	elongation factor-1 gamma	1218	1828	16.177	312	12	1.34808	0.430909
LinJ.09.1040	hypothetical protein, conserved	2988	444	3.9292	60	2.30769	1.70265	0.767786
LinJ.09.1050	N-terminal region of Chorein, a TM vesicle-mediated sorter, putative	16092	152	1.34513	197	7.57692	0.17753	-2.49386
LinJ.09.1060	PUB domain containing protein, putative	939	169	1.49558	8	0.307692	4.86062	2.28114
LinJ.09.1070	Present in the outer mitochondrial membrane proteome 10	1848	1666	14.7434	190	7.30769	2.01751	1.01258
LinJ.09.1080	LEM3 (ligand-effect modulator 3) family / CDC50 family, putative	1788	192	1.69912	24	0.923077	1.84071	0.880261
LinJ.09.1090	hypothetical protein, conserved	942	26	0.230088	44	1.69231	0.135961	-2.87873
LinJ.09.1100	phospholipid:diacylglycerol acyltransferase, putative	2061	169	1.49558	52	2	0.747788	-0.4193
LinJ.09.1110	MSP (Major sperm protein) domain containing protein, putative	753	179	1.58407	27	1.03846	1.5254	0.609189
LinJ.09.1120	DNA-directed RNA polymerase III subunit, putative	894	54	0.477876	13	0.5	0.955752	-0.0652915
LinJ.09.1130	eukaryotic translation initiation factor 2 subunit, putative	1440	873	7.72566	105	4.03846	1.91302	0.935853
LinJ.09.1140	translation initiation factor EIF-2B gamma subunit, putative	1806	427	3.77876	55	2.11538	1.78632	0.836993
LinJ.09.1160	hypothetical protein, conserved	768	189	1.67257	9	0.346154	4.83186	2.27258
LinJ.09.1170	hypothetical protein, conserved	1377	141	1.24779	15	0.576923	2.16283	1.11292
LinJ.09.1180	mitochondrial RNA binding protein 2	729	862	7.62832	78	3	2.54277	1.3464
LinJ.09.1190	mitochondrial import inner membrane translocase subunit TIM17, putative	459	133	1.17699	21	0.807692	1.45723	0.543226
LinJ.09.1200	hypothetical protein, conserved	696	60	0.530973	12	0.461538	1.15044	0.202189
LinJ.09.1210	hypothetical protein, conserved	858	42	0.371681	9	0.346154	1.07375	0.102653
LinJ.09.1220	hypothetical protein, conserved	2220	98	0.867257	29	1.11538	0.77754	-0.36301
LinJ.09.1230	hypothetical protein, conserved	591	260	2.30088	25	0.961538	2.39292	1.25877
LinJ.09.1240	hypothetical protein, conserved	2175	155	1.37168	21	0.807692	1.69827	0.764068
LinJ.09.1250	hypothetical protein, conserved	1797	27	0.238938	12	0.461538	0.517699	-0.949814
LinJ.09.1260	hypothetical protein, conserved	4635	63	0.557522	42	1.61538	0.345133	-1.53478
LinJ.09.1270	Zinc finger, C3HC4 type (RING finger), putative	1263	157	1.38938	20	0.769231	1.80619	0.852953
LinJ.09.1280	AAA family ATPase, putative	3867	391	3.46018	70	2.69231	1.28521	0.362003
LinJ.09.1290	hypothetical protein, conserved	1326	70	0.619469	64	2.46154	0.251659	-1.99046
LinJ.09.1300	ATP-dependent helicase, putative	7539	271	2.39823	86	3.30769	0.725046	-0.463855
LinJ.09.1310	hypothetical protein, conserved	555	24	0.212389	18	0.692308	0.306785	-1.7047
LinJ.09.1320	Bromodomain, putative	1959	93	0.823009	24	0.923077	0.891593	-0.165543
LinJ.09.1330	mitochondrial carrier protein, putative	1029	42	0.371681	12	0.461538	0.80531	-0.312384
LinJ.09.1340	hypothetical protein, conserved	1104	51	0.451327	7	0.269231	1.67636	0.745331
LinJ.09.1350	hypothetical protein, conserved	1731	33	0.292035	13	0.5	0.584071	-0.775785
LinJ.09.1360	PPPDE putative peptidase domain containing protein, putative	657	73	0.646018	9	0.346154	1.86627	0.90016
LinJ.09.1370	PPPDE putative peptidase domain containing protein, putative	765	3	0.0265487	1	0.0384615	0.690265	-0.534777
LinJ.09.1371	hypothetical protein	1053	13	0.115044	5	0.192308	0.59823	-0.741228
LinJ.09.1390	paraflagellar rod component, putative	1818	251	2.22124	55	2.11538	1.05004	0.0704446
LinJ.09.1400	hypothetical protein, conserved	1824	192	1.69912	27	1.03846	1.63618	0.710336
LinJ.09.1410	histone H2B	336	3324	29.4159	399	15.3462	1.91683	0.93872
LinJ.09.1420	hypothetical protein, conserved	579	36	0.318584	3	0.115385	2.76106	1.46522
LinJ.09.1430	hypothetical protein, unknown function	543	0	0	3	0.115385	0	#VALUE!
LinJ.09.1440	hypothetical protein, conserved	807	18	0.159292	11	0.423077	0.376508	-1.40925
LinJ.09.1450	hypothetical protein, conserved	1743	75	0.663717	17	0.653846	1.0151	0.0216166
LinJ.09.1460	hypothetical protein, conserved	1986	91	0.80531	20	0.769231	1.0469	0.0661273
LinJ.09.1470	hypothetical protein, unknown function	1611	102	0.902655	22	0.846154	1.06677	0.0932545
LinJ.09.1480	SET domain containing protein, putative	1722	59	0.522124	15	0.576923	0.905015	-0.143987
LinJ.09.1490	hypothetical protein, conserved	420	152	1.34513	22	0.846154	1.5897	0.668757
LinJ.09.1500	ubiquinone biosynthesis protein-like protein, putative	564	44	0.389381	10	0.384615	1.01239	0.0177643
LinJ.09.1510	ABC transporter (pseudogene)	214	0	0	0	0	#DIV/0!	#DIV/0!
LinJ.09.1520	DnaJ domain containing protein, putative	1242	51	0.451327	10	0.384615	1.17345	0.230758
LinJ.09.1530	hypothetical protein, conserved	396	30	0.265487	5	0.192308	1.38053	0.465223
LinJ.09.1540	hypothetical protein, conserved	453	30	0.265487	7	0.269231	0.986094	-0.0202036
LinJ.09.1550	hypothetical protein, conserved	360	138	1.22124	17	0.653846	1.86778	0.901322
LinJ.09.1560	J-binding protein	2445	93	0.823009	38	1.46154	0.563111	-0.828508
LinJ.09.1570	cytochrome b5-like protein, putative	354	280	2.47788	18	0.692308	3.57915	1.83962
LinJ.09.1580	cytochrome b5-like protein	420	52	0.460177	1	0.0384615	11.9646	3.5807
LinJ.09.1590	hypothetical protein, conserved	366	149	1.31858	19	0.730769	1.80438	0.851502
LinJ.09.1600	hypothetical protein, conserved	4635	397	3.51327	85	3.26923	1.07465	0.103865
LinJ.09.1610	hypothetical protein, conserved	1017	73	0.646018	18	0.692308	0.933137	-0.0998397
LinJ.09.1620	Radial spoke protein 11	486	65	0.575221	4	0.153846	3.73894	1.90263
LinJ.09.1630	hypothetical protein, conserved	1824	74	0.654867	14	0.538462	1.21618	0.282359
LinJ.09.1640	hypothetical protein, conserved	546	66	0.584071	7	0.269231	2.16941	1.1173
LinJ.10.0010	phosphate-Repressible Phosphate Permease-like protein (fragment)	1481	181	1.60177	44	1.69231	0.9465	-0.079325
LinJ.10.0020	Gryzun, putative trafficking through Golgi, putative	2814	179	1.58407	49	1.88462	0.840527	-0.250633
LinJ.10.0030	Dos2-interacting transcription regulator of RNA-Pol-II, putative	2760	188	1.66372	37	1.42308	1.1691	0.225396
LinJ.10.0040	thymidylate kinase-like protein	1092	52	0.460177	16	0.615385	0.747788	-0.4193
LinJ.10.0050	ribosomal protein l35a, putative	435	142	1.25664	46	1.76923	0.710273	-0.493554
LinJ.10.0060	hypothetical protein, unknown function	1032	72	0.637168	11	0.423077	1.50603	0.590754
LinJ.10.0070	dehydrogenase-like protein	1239	127	1.12389	34	1.30769	0.859448	-0.218517
LinJ.10.0080	SRP40, C-terminal domain containing protein, putative	774	143	1.26549	15	0.576923	2.19351	1.13324
LinJ.10.0090	hypothetical protein, conserved	1188	99	0.876106	65	2.5	0.350442	-1.51275
LinJ.10.0100	PSP1 C-terminal conserved region, putative	1089	178	1.57522	31	1.19231	1.32115	0.401798
LinJ.10.0110	hypothetical protein, conserved	2214	254	2.24779	32	1.23077	1.82633	0.868945
LinJ.10.0120	DEAD/DEAH box helicase, putative	2343	30	0.265487	14	0.538462	0.493047	-1.0202
LinJ.10.0130	conserved protein, unknown function	1110	312	2.76106	45	1.73077	1.59528	0.67381
LinJ.10.0140	hypothetical protein, conserved	1518	344	3.04425	62	2.38462	1.27662	0.352329
LinJ.10.0150	nucleoside phosphatase, putative	2034	154	1.36283	34	1.30769	1.04217	0.0595845
LinJ.10.0160	leucine-rich repeat protein, putative	717	120	1.06195	14	0.538462	1.97219	0.979796
LinJ.10.0170	hypothetical protein	516	0	0	187	7.19231	0	#VALUE!
LinJ.10.0180	hypothetical protein, unknown function	2007	34	0.300885	8	0.307692	0.977876	-0.0322764
LinJ.10.0190	hypothetical protein, conserved	666	49	0.433628	12	0.461538	0.939528	-0.0899919
LinJ.10.0200	Mitogen-activated protein kinase 10, putative	1224	146	1.29204	111	4.26923	0.302639	-1.72433
LinJ.10.0210	nucleolar protein 56, putative	1422	1162	10.2832	144	5.53846	1.85669	0.89273
LinJ.10.0220	hypothetical protein, unknown function	2148	40	0.353982	47	1.80769	0.19582	-2.3524
LinJ.10.0230	hypothetical protein, unknown function	837	315	2.78761	44	1.69231	1.64722	0.720037
LinJ.10.0240	Amastin surface glycoprotein, putative	1473	266	2.35398	47	1.80769	1.3022	0.380954
LinJ.10.0250	Amastin surface glycoprotein, putative	1257	6	0.0530973	5	0.192308	0.276106	-1.8567
LinJ.10.0260	hypothetical protein, conserved	2211	48	0.424779	17	0.653846	0.649662	-0.62224
LinJ.10.0270	pterin 4 alpha carbinolamine dehydratase, putative	780	46	0.40708	6	0.230769	1.76401	0.81886
LinJ.10.0280	COPI associated protein, putative	390	419	3.70796	45	1.73077	2.14238	1.09921
LinJ.10.0290	exonuclease, putative	2790	111	0.982301	24	0.923077	1.06416	0.0897141
LinJ.10.0300	hypothetical protein, conserved	5937	199	1.76106	47	1.80769	0.974204	-0.0377035
LinJ.10.0310	isocitrate dehydrogenase [NADP], mitochondrial precursor, putative	1308	2481	21.9558	250	9.61538	2.2834	1.19118
LinJ.10.0320	kinetoplastid kinetochore protein 4, putative	2298	237	2.09735	31	1.19231	1.75906	0.814808
LinJ.10.0330	protein transport protein SEC23, putative	2412	450	3.9823	68	2.61538	1.52264	0.606579
LinJ.10.0340	hypothetical protein, conserved	5874	383	3.38938	75	2.88462	1.17499	0.232643
LinJ.10.0350	hypothetical protein, conserved	1308	85	0.752212	17	0.653846	1.15044	0.202189
LinJ.10.0360	folate/biopterin transporter, putative	2238	17	0.150442	8	0.307692	0.488938	-1.03228
LinJ.10.0370	S-adenosylmethionine transporter	2076	107	0.946903	39	1.5	0.631268	-0.663674
LinJ.10.0380	folate/biopterin transporter, putative	2061	59	0.522124	26	1	0.522124	-0.937536
LinJ.10.0390	folate/biopterin transporter, putative	2103	142	1.25664	69	2.65385	0.473515	-1.07852
LinJ.10.0400	folate/biopterin transporter, putative	2115	110	0.973451	53	2.03846	0.477542	-1.0663
LinJ.10.0410	folate/biopterin transporter, putative	2097	191	1.69027	70	2.69231	0.627813	-0.671593
LinJ.10.0420	folate/biopterin transporter, putative	1977	578	5.11504	105	4.03846	1.26658	0.340941
LinJ.10.0430	dihydroxyacetone kinase 1-like protein	1770	68	0.60177	10	0.384615	1.5646	0.645796
LinJ.10.0440	hypothetical protein	1908	5	0.0442478	3	0.115385	0.383481	-1.38277
LinJ.10.0450	Zinc finger, C3HC4 type (RING finger), putative	486	28	0.247788	14	0.538462	0.460177	-1.11974
LinJ.10.0460	Zinc finger, C3HC4 type (RING finger), putative	498	92	0.814159	11	0.423077	1.92438	0.944391
LinJ.10.0480	4F5 protein family/Zinc-binding, putative	252	129	1.14159	14	0.538462	2.1201	1.08413
LinJ.10.0490	GP63, leishmanolysin	1800	90	0.79646	68	2.61538	0.304529	-1.71535
LinJ.10.0500	GP63, leishmanolysin	1800	325	2.87611	177	6.80769	0.422479	-1.24305
LinJ.10.0510	GP63, leishmanolysin	1926	325	2.87611	130	5	0.575221	-0.797811
LinJ.10.0520	GP63, leishmanolysin	2292	177	1.56637	112	4.30769	0.363622	-1.45949
LinJ.10.0521	hypothetical protein, unknown function	894	7	0.0619469	50	1.92308	0.0322124	-4.95624
LinJ.10.0530	GP63, leishmanolysin	1797	344	3.04425	241	9.26923	0.328425	-1.60636
LinJ.10.0540	mitogen-activated protein kinase 3, putative	1167	329	2.9115	30	1.15385	2.5233	1.33531
LinJ.10.0550	hypothetical protein, conserved	20409	887	7.84956	447	17.1923	0.456574	-1.13108
LinJ.10.0560	glycerol-3-phosphate dehydrogenase [NAD+], glycosomal	1104	925	8.18584	92	3.53846	2.31339	1.21001
LinJ.10.0570	hypothetical protein, conserved	2721	15	0.132743	11	0.423077	0.313757	-1.67228
LinJ.10.0580	hypothetical protein, conserved	3468	176	1.55752	47	1.80769	0.861608	-0.214896
LinJ.10.0590	hypothetical protein, unknown function	3270	187	1.65487	30	1.15385	1.43422	0.520265
LinJ.10.0600	hypothetical protein, conserved	1296	40	0.353982	14	0.538462	0.657396	-0.605166
LinJ.10.0610	zinc binding dehydrogenase-like protein	1116	49	0.433628	17	0.653846	0.663196	-0.592492
LinJ.10.0620	zinc-binding dehydrogenase-like protein	1437	93	0.823009	14	0.538462	1.52845	0.612065
LinJ.10.0630	Chromatin assembly factor 1 subunit A, putative	2313	142	1.25664	42	1.61538	0.777918	-0.36231
LinJ.10.0640	hypothetical protein, conserved	804	42	0.371681	11	0.423077	0.87852	-0.186853
LinJ.10.0650	ABC1 family, putative	1788	122	1.07965	23	0.884615	1.22047	0.287436
LinJ.10.0660	endonuclease G, putative	1524	23	0.20354	14	0.538462	0.378003	-1.40353
LinJ.10.0670	FLA1-binding protein	2271	543	4.80531	78	3	1.60177	0.679667
LinJ.10.0680	Flagellum adhesion protein 1	1782	390	3.45133	50	1.92308	1.79469	0.843735
LinJ.10.0690	hypothetical protein, conserved	732	67	0.59292	19	0.730769	0.811365	-0.301578
LinJ.10.0700	hypothetical protein, unknown function	1128	52	0.460177	9	0.346154	1.3294	0.410775
LinJ.10.0710	hypothetical protein, unknown function	5037	149	1.31858	77	2.96154	0.445236	-1.16736
LinJ.10.0720	hypothetical protein, conserved	975	219	1.93805	36	1.38462	1.39971	0.485123
LinJ.10.0730	hypothetical protein, unknown function	1518	11	0.0973451	8	0.307692	0.316372	-1.66031
LinJ.10.0740	hypothetical protein, conserved	5028	102	0.902655	46	1.76923	0.510196	-0.970876
LinJ.10.0750	RNA recognition motif. (a.k.a. RRM, RBD, or RNP domain), putative	2865	195	1.72566	37	1.42308	1.21263	0.278138
LinJ.10.0760	amino acid permease 24, putative	1467	981	8.68142	150	5.76923	1.50478	0.589551
LinJ.10.0770	amino acid permease 24, putative	1467	2142	18.9558	292	11.2308	1.68784	0.755179
LinJ.10.0780	deaminase, putative	846	15	0.132743	4	0.153846	0.862832	-0.212849
LinJ.10.0790	hypothetical protein, conserved	378	423	3.74336	42	1.61538	2.31732	1.21246
LinJ.10.0800	hypothetical protein, conserved	5976	114	1.00885	60	2.30769	0.437168	-1.19374
LinJ.10.0810	hypothetical protein, conserved	1926	15	0.132743	16	0.615385	0.215708	-2.21285
LinJ.10.0820	hypothetical protein, unknown function	1983	21	0.185841	11	0.423077	0.43926	-1.18685
LinJ.10.0830	WD domain, G-beta repeat, putative	1260	418	3.69912	55	2.11538	1.74867	0.80626
LinJ.10.0840	hypothetical protein, conserved	666	379	3.35398	66	2.53846	1.32127	0.401921
LinJ.10.0850	hypothetical protein, conserved	3825	213	1.88496	77	2.96154	0.636479	-0.651816
LinJ.10.0860	hypothetical protein, conserved	6222	121	1.0708	52	2	0.535398	-0.901316
LinJ.10.0870	hypothetical protein, conserved	1203	70	0.619469	25	0.961538	0.644248	-0.634312
LinJ.10.0880	serine/threonine-protein kinase, putative	5265	107	0.946903	57	2.19231	0.431921	-1.21116
LinJ.10.0890	hypothetical protein, conserved	2199	88	0.778761	27	1.03846	0.749918	-0.415195
LinJ.10.0900	nuclear transport factor 2, putative	375	518	4.58407	53	2.03846	2.24879	1.16915
LinJ.10.0910	Ribosome biogenesis protein Nop16, putative	591	91	0.80531	16	0.615385	1.30863	0.388055
LinJ.10.0920	histone H3	393	9208	81.4867	922	35.4615	2.29789	1.20031
LinJ.10.0930	hypothetical protein, conserved	3501	213	1.88496	43	1.65385	1.13974	0.188706
LinJ.10.0940	FKBP-type peptidyl-prolyl cis-trans isomerase, putative	480	575	5.0885	83	3.19231	1.59399	0.672639
LinJ.10.0950	hypothetical protein, conserved	4725	155	1.37168	49	1.88462	0.727831	-0.458325
LinJ.10.0960	small GTP-binding protein Rab11, putative	627	734	6.49558	60	2.30769	2.81475	1.49301
LinJ.10.0980	hypothetical protein, conserved	600	208	1.84071	27	1.03846	1.77253	0.825813
LinJ.10.0990	hypothetical protein, conserved	1056	0	0	18	0.692308	0	#VALUE!
LinJ.10.1000	hypothetical protein	2343	13	0.115044	17	0.653846	0.17595	-2.50676
LinJ.10.1010	hypothetical protein, conserved	4002	275	2.43363	64	2.46154	0.988662	-0.0164514
LinJ.10.1020	Archaic translocase of outer membrane 12 kDa subunit, putative	324	286	2.53097	30	1.15385	2.19351	1.13324
LinJ.10.1030	guanine nucleotide exchange factor subunit GCD7	1602	83	0.734513	18	0.692308	1.06096	0.0853752
LinJ.10.1040	hypothetical protein, conserved	2421	116	1.02655	40	1.53846	0.667257	-0.583686
LinJ.10.1050	histone H3	261	5313	47.0177	496	19.0769	2.46464	1.30138
LinJ.10.1060	hypothetical protein, unknown function	1851	13	0.115044	12	0.461538	0.249263	-2.00426
LinJ.10.1070	histone H3	393	98	0.867257	4	0.153846	5.63717	2.49497
LinJ.10.1080	ARP2/3 complex subunit, putative	1203	9	0.079646	26	1	0.079646	-3.65025
LinJ.10.1090	nucleoside phosphorylase-like protein	1026	193	1.70796	26	1	1.70796	0.772278
LinJ.10.1100	carrier protein, putative	1188	47	0.415929	15	0.576923	0.720944	-0.472041
LinJ.10.1110	RNA-binding protein-like protein	1149	377	3.33628	26	1	3.33628	1.73824
LinJ.10.1120	Domain of Unknown Function (DUF1042), putative	3672	145	1.28319	38	1.46154	0.877969	-0.187758
LinJ.10.1130	DnaJ domain containing protein, putative	828	14	0.123894	21	0.807692	0.153392	-2.7047
LinJ.10.1140	hypothetical protein, conserved	969	98	0.867257	20	0.769231	1.12743	0.173043
LinJ.10.1150	hypothetical protein, unknown function	1779	44	0.389381	13	0.5	0.778761	-0.360747
LinJ.10.1160	Eukaryotic translation initiation factor 4 gamma 5	2196	792	7.00885	100	3.84615	1.8223	0.865761
LinJ.10.1170	hypothetical protein, conserved	1959	8	0.0707965	31	1.19231	0.0593777	-4.07394
LinJ.10.1180	hypothetical protein, conserved	534	366	3.23894	40	1.53846	2.10531	1.07403
LinJ.10.1190	hypothetical protein, conserved	1275	3	0.0265487	3	0.115385	0.230088	-2.11974
LinJ.10.1200	PAB1-binding protein , putative	1572	752	6.65487	101	3.88462	1.71313	0.776638
LinJ.10.1210	hypothetical protein, conserved	420	98	0.867257	7	0.269231	3.22124	1.68762
LinJ.10.1220	hypothetical protein, conserved	4584	312	2.76106	79	3.03846	0.908704	-0.138118
LinJ.10.1230	Zinc finger, C3HC4 type (RING finger), putative	1083	31	0.274336	9	0.346154	0.792527	-0.335468
LinJ.10.1240	Tumour suppressor, Mitostatin, putative	1443	231	2.04425	49	1.88462	1.0847	0.1173
LinJ.10.1250	Ras-related protein RabX1, putative	651	367	3.24779	32	1.23077	2.63883	1.3999
LinJ.10.1260	small GTP-binding protein Rab7, putative	669	115	1.0177	15	0.576923	1.76401	0.81886
LinJ.10.1270	hypothetical protein, conserved	423	10	0.0884956	1	0.0384615	2.30088	1.20219
LinJ.10.1280	flagellar protofilament ribbon protein-like protein	1194	496	4.38938	74	2.84615	1.54221	0.625004
LinJ.10.1290	hypothetical protein, conserved	570	18	0.159292	7	0.269231	0.591656	-0.757169
LinJ.10.1300	hypothetical protein, conserved	3189	76	0.672566	33	1.26923	0.529901	-0.916206
LinJ.10.1310	hypothetical protein, conserved	1704	70	0.619469	18	0.692308	0.894789	-0.160381
LinJ.10.1330	Spinocerebellar ataxia type 10 protein domain containing protein, putative	921	232	2.0531	37	1.42308	1.44272	0.528788
LinJ.10.1340	hypothetical protein	987	67	0.59292	43	1.65385	0.35851	-1.47991
LinJ.10.1350	kinetoplastid kinetochore protein 20	738	51	0.451327	10	0.384615	1.17345	0.230758
LinJ.10.1360	methyltransferase domain containing protein, putative	741	14	0.123894	6	0.230769	0.536873	-0.897347
LinJ.10.1370	Protein of unknown function (DUF1861), putative	987	399	3.53097	43	1.65385	2.13501	1.09424
LinJ.10.1380	Protein of unknown function (DUF1861), putative	966	477	4.22124	47	1.80769	2.33515	1.22352
LinJ.10.1390	Protein of unknown function (DUF1861), putative	957	306	2.70796	25	0.961538	2.81628	1.49379
LinJ.10.1400	Protein of unknown function (DUF1861), putative	948	105	0.929204	15	0.576923	1.61062	0.687616
LinJ.10.1410	Protein of unknown function (DUF1861), putative	942	60	0.530973	10	0.384615	1.38053	0.465223
LinJ.10.1420	Protein of unknown function (DUF1861), putative	951	168	1.48673	11	0.423077	3.51408	1.81315
LinJ.10.1430	Protein of unknown function (DUF1861), putative	936	97	0.858407	18	0.692308	1.23992	0.310249
LinJ.10.1440	phosphate-Repressible Phosphate Permease-like protein	1482	463	4.09735	64	2.46154	1.66455	0.735129
LinJ.10.1450	pteridine transporter, putative	1980	3	0.0265487	10	0.384615	0.0690265	-3.8567
LinJ.10.1460	fatty acid desaturase, putative	1185	354	3.13274	39	1.5	2.0885	1.06246
LinJ.11.0010	hypothetical protein, conserved	513	30	0.265487	1	0.0384615	6.90265	2.78715
LinJ.11.0020	Endoplasmic Reticulum-Golgi Intermediate Compartment (ERGIC)/Endoplasmic reticulum vesicle transporter, putative	1107	108	0.955752	11	0.423077	2.25905	1.17572
LinJ.11.0030	Bacterial transferase hexapeptide (six repeats), putative	924	171	1.51327	24	0.923077	1.63938	0.713151
LinJ.11.0040	ATP-binding cassette protein subfamily H, member 1, putative	906	358	3.16814	20	0.769231	4.11858	2.04215
LinJ.11.0050	SNF2/RAD54 related DNA helicase, putative	2877	15	0.132743	40	1.53846	0.0862832	-3.53478
LinJ.11.0060	protein kinase, putative	3372	145	1.28319	23	0.884615	1.45056	0.536608
LinJ.11.0070	GRIP domain containing protein, putative	4005	216	1.9115	85	3.26923	0.584695	-0.774243
LinJ.11.0080	hypothetical protein, conserved	678	170	1.50442	7	0.269231	5.58786	2.4823
LinJ.11.0090	MORN repeat, putative	1581	67	0.59292	21	0.807692	0.734092	-0.445967
LinJ.11.0100	seryl-tRNA synthetase	1425	979	8.66372	150	5.76923	1.50171	0.586607
LinJ.11.0110	cdc2-related kinase 8, putative	1194	36	0.318584	19	0.730769	0.435957	-1.19774
LinJ.11.0120	hypothetical protein, conserved	570	21	0.185841	9	0.346154	0.536873	-0.897347
LinJ.11.0130	NGG1 interacting factor 3-like protein	840	84	0.743363	10	0.384615	1.93274	0.95065
LinJ.11.0140	cell cycle sequence binding phosphoprotein (RBP45), putative	879	207	1.83186	58	2.23077	0.821178	-0.284233
LinJ.11.0150	hypothetical protein, conserved	2643	350	3.09735	47	1.80769	1.71342	0.776883
LinJ.11.0160	hypothetical protein, conserved	3084	136	1.20354	28	1.07692	1.11757	0.160369
LinJ.11.0170	myotubularin-associated protein, putative	2154	182	1.61062	26	1	1.61062	0.687616
LinJ.11.0180	cytoplasmic translation machinery associated protein, putative	591	114	1.00885	12	0.461538	2.18584	1.12819
LinJ.11.0190	DEAD-boc ATP-dependent (RNA) helicase, putative	1830	63	0.557522	10	0.384615	1.44956	0.535613
LinJ.11.0200	hypothetical protein, conserved	555	34	0.300885	3	0.115385	2.60767	1.38276
LinJ.11.0210	acidocalcisomal pyrophosphatase	1332	721	6.38053	71	2.73077	2.33653	1.22437
LinJ.11.0220	pterin-4-alpha-carbinolamine dehydratase, putative	336	109	0.964602	183	7.03846	0.137047	-2.86725
LinJ.11.0230	Rad51, putative	1557	27	0.238938	34	1.30769	0.182717	-2.45231
LinJ.11.0240	proteasome alpha 7 subunit, putative	744	880	7.78761	107	4.11538	1.89232	0.920153
LinJ.11.0250	serine/threonine protein kinase, putative	2955	20	0.176991	5	0.192308	0.920354	-0.119739
LinJ.11.0260	hypothetical protein, conserved	1785	195	1.72566	34	1.30769	1.31963	0.400128
LinJ.11.0270	NADH-cytochrome b5 reductase-like protein	1038	55	0.486726	8	0.307692	1.58186	0.66162
LinJ.11.0280	hypothetical protein, unknown function	627	0	0	0	0	#DIV/0!	#DIV/0!
LinJ.11.0290	hypothetical protein, unknown function	1392	67	0.59292	15	0.576923	1.02773	0.0394594
LinJ.11.0300	Sec20, putative	825	19	0.168142	6	0.230769	0.728614	-0.456774
LinJ.11.0310	hypothetical protein, conserved	5418	192	1.69912	43	1.65385	1.02737	0.0389585
LinJ.11.0320	DNA repair and recombination helicase protein PIF2, putative	4548	16	0.141593	63	2.42308	0.0584352	-4.09702
LinJ.11.0330	PIF1 helicase-like protein, putative	2985	287	2.53982	63	2.42308	1.04818	0.0678878
LinJ.11.0340	hypothetical protein, unknown function	1413	6	0.0530973	5	0.192308	0.276106	-1.8567
LinJ.11.0350	14-3-3 protein 2, putative	762	2270	20.0885	218	8.38462	2.39588	1.26055
LinJ.11.0360	Optic atrophy 3 protein (OPA3), putative	1197	43	0.380531	16	0.615385	0.618363	-0.693474
LinJ.11.0370	hypothetical protein, conserved	1857	81	0.716814	21	0.807692	0.887484	-0.172207
LinJ.11.0380	Domain of unknown function(DUF2779), putative	3378	231	2.04425	70	2.69231	0.759292	-0.397273
LinJ.11.0390	hypothetical protein, conserved	1530	42	0.371681	12	0.461538	0.80531	-0.312384
LinJ.11.0400	tubulin-tyrsoine ligase-like protein	3306	896	7.9292	125	4.80769	1.64927	0.721831
LinJ.11.0410	BOP1NT (NUC169) domain/WD domain, G-beta repeat, putative	2427	494	4.37168	69	2.65385	1.6473	0.720104
LinJ.11.0420	regulator of chromatin condensation, putative	2328	108	0.955752	17	0.653846	1.46174	0.547685
LinJ.11.0430	hypothetical protein, conserved	1932	42	0.371681	8	0.307692	1.20796	0.272578
LinJ.11.0440	hypothetical protein, conserved	1743	52	0.460177	26	1	0.460177	-1.11974
LinJ.11.0450	DNA ligase, putative	2241	101	0.893805	30	1.15385	0.774631	-0.368418
LinJ.11.0460	hypothetical protein, unknown function	1932	60	0.530973	17	0.653846	0.812077	-0.300311
LinJ.11.0470	pumillio protein 10, putative	2232	318	2.81416	42	1.61538	1.7421	0.800826
LinJ.11.0480	hypothetical protein	1647	6	0.0530973	30	1.15385	0.0460177	-4.44167
LinJ.11.0490	cytochrome b5, putative	429	110	0.973451	15	0.576923	1.68732	0.75473
LinJ.11.0500	argonaute like protein (pseudogene)	288	0	0	12	0.461538	0	#VALUE!
LinJ.11.0510	transcription modulator/accessory protein, putative	3249	257	2.27434	57	2.19231	1.03742	0.0529953
LinJ.11.0520	nucleobase transporter	1653	995	8.80531	157	6.03846	1.4582	0.544193
LinJ.11.0530	Protein of unknown function (DUF563), putative	1944	20	0.176991	21	0.807692	0.219132	-2.19013
LinJ.11.0540	hypothetical protein, conserved	2163	116	1.02655	12	0.461538	2.22419	1.15328
LinJ.11.0550	amino acid permease/transporter, putative	1401	78	0.690265	14	0.538462	1.28192	0.358308
LinJ.11.0560	protein kinase, putative	1737	79	0.699115	20	0.769231	0.90885	-0.137887
LinJ.11.0570	hypothetical protein, conserved	399	97	0.858407	11	0.423077	2.02896	1.02074
LinJ.11.0580	tetratricopeptide repeat (TPR) protein	1224	115	1.0177	24	0.923077	1.10251	0.140788
LinJ.11.0590	mRNA cap guanine-N7 methyltransferase, putative	3183	761	6.73451	75	2.88462	2.33463	1.22319
LinJ.11.0600	3-methylcrotonoyl-CoA carboxylase beta subunit, putative	1611	541	4.78761	86	3.30769	1.44742	0.533481
LinJ.11.0610	hypothetical protein, conserved	1797	124	1.09735	24	0.923077	1.18879	0.249495
LinJ.11.0620	conserved protein, unknown function	3216	498	4.40708	107	4.11538	1.07088	0.0987957
LinJ.11.0630	aminopeptidase, putative	855	2	0.0176991	3	0.115385	0.153392	-2.7047
LinJ.11.0640	metallo-peptidase, Clan MF, Family M17	1608	1445	12.7876	203	7.80769	1.63782	0.711779
LinJ.11.0650	hypothetical protein, unknown function	5598	66	0.584071	52	2	0.292035	-1.77578
LinJ.11.0660	Protein Associated with Differentiation, putative	1926	198	1.75221	42	1.61538	1.0847	0.1173
LinJ.11.0670	Protein Associated with Differentiation, putative	2100	65	0.575221	9	0.346154	1.66175	0.732704
LinJ.11.0680	major facilitator superfamily, putative	1869	67	0.59292	46	1.76923	0.335129	-1.57721
LinJ.11.0690	major facilitator superfamily, putative	1758	52	0.460177	58	2.23077	0.206286	-2.27728
LinJ.11.0700	Ankyrin repeats (3 copies)/Ankyrin repeats (many copies), putative	681	55	0.486726	9	0.346154	1.4061	0.491695
LinJ.11.0710	anion-transporting ATPase-like protein	1230	383	3.38938	41	1.57692	2.14936	1.10391
LinJ.11.0720	hypothetical protein, conserved	1671	84	0.743363	19	0.730769	1.01723	0.0246507
LinJ.11.0730	PUF nine target 1	1962	261	2.30973	98	3.76923	0.612787	-0.706543
LinJ.11.0740	hypothetical protein, conserved	3804	135	1.19469	36	1.38462	0.862832	-0.212849
LinJ.11.0750	hypothetical protein, conserved	1335	124	1.09735	17	0.653846	1.67829	0.746994
LinJ.11.0760	hypothetical protein, conserved	618	109	0.964602	23	0.884615	1.09042	0.124883
LinJ.11.0770	40S ribosomal protein S21, putative	495	232	2.0531	86	3.30769	0.620704	-0.688023
LinJ.11.0780	40S ribosomal protein S21, putative	882	1032	9.13274	194	7.46154	1.22398	0.291575
LinJ.11.0790	hypothetical protein, conserved	771	31	0.274336	17	0.653846	0.419573	-1.25301
LinJ.11.0800	hypothetical protein, conserved	444	49	0.433628	24	0.923077	0.469764	-1.08999
LinJ.11.0810	hypothetical protein, conserved	2928	637	5.63717	97	3.73077	1.51099	0.595497
LinJ.11.0820	hypothetical protein, conserved	1014	1723	15.2478	217	8.34615	1.82692	0.869417
LinJ.11.0830	hypothetical protein, conserved	4215	888	7.85841	210	8.07692	0.972946	-0.0395689
LinJ.11.0840	Alpha/beta hydrolase family, putative	618	4	0.0353982	3	0.115385	0.306785	-1.7047
LinJ.11.0850	Alpha/beta hydrolase family, putative	1419	195	1.72566	42	1.61538	1.06827	0.0952736
LinJ.11.0860	hypothetical protein, conserved	5328	243	2.15044	56	2.15385	0.99842	-0.00228166
LinJ.11.0870	kinesin, putative	3144	147	1.30088	36	1.38462	0.939528	-0.0899919
LinJ.11.0880	START domain containing protein, putative	1242	223	1.97345	34	1.30769	1.50911	0.593698
LinJ.11.0890	hypothetical protein, conserved	3033	409	3.61947	79	3.03846	1.19122	0.252437
LinJ.11.0900	60S ribosomal protein L24, putative	573	329	2.9115	51	1.96154	1.4843	0.569779
LinJ.11.0910	ATPase, putative	4647	259	2.29204	46	1.76923	1.2955	0.373507
LinJ.11.0920	Short C-terminal domain/PUB domain containing protein, putative	1863	83	0.734513	13	0.5	1.46903	0.55486
LinJ.11.0930	hypothetical protein, conserved	1134	203	1.79646	24	0.923077	1.94617	0.960634
LinJ.11.0940	hypothetical protein, unknown function	4362	194	1.71681	59	2.26923	0.756562	-0.402469
LinJ.11.0950	hypothetical protein, conserved	1242	49	0.433628	26	1	0.433628	-1.20547
LinJ.11.0960	40S ribosomal protein S5	573	677	5.99115	196	7.53846	0.794744	-0.331437
LinJ.11.0970	40S ribosomal protein S5	420	827	7.31858	161	6.19231	1.18188	0.241087
LinJ.11.0980	HIT zinc finger, putative	1455	64	0.566372	21	0.807692	0.701222	-0.512057
LinJ.11.0990	adaptin-related protein-like protein	2976	245	2.16814	34	1.30769	1.65799	0.729436
LinJ.11.1000	pyruvate phosphate dikinase, putative	2745	5114	45.2566	527	20.2692	2.23278	1.15884
LinJ.11.1010	inositol-1,4,5-trisphosphate (IP3) 5-phosphatase, putative	2067	130	1.15044	20	0.769231	1.49558	0.5807
LinJ.11.1020	hypothetical protein, conserved	5568	35	0.309735	29	1.11538	0.277693	-1.84844
LinJ.11.1030	hypothetical protein, conserved	807	691	6.11504	86	3.30769	1.84873	0.886538
LinJ.11.1040	hypothetical protein, conserved	2445	115	1.0177	59	2.26923	0.448478	-1.15689
LinJ.11.1050	protein transport protein SEC61 subunit alpha, putative	1461	1351	11.9558	157	6.03846	1.97993	0.985452
LinJ.11.1060	hypothetical protein	1647	0	0	9	0.346154	0	#VALUE!
LinJ.11.1070	hypothetical protein	1695	0	0	20	0.769231	0	#VALUE!
LinJ.11.1080	palmitoyl acyltransferase 7, putative	1563	223	1.97345	37	1.42308	1.38675	0.471707
LinJ.11.1090	palmitoyl acyltransferase 7, putative	1398	43	0.380531	8	0.307692	1.23673	0.306526
LinJ.11.1100	sterol 14-alpha-demethylase	1443	707	6.25664	89	3.42308	1.82778	0.870094
LinJ.11.1110	60S ribosomal protein L28, putative	444	300	2.65487	101	3.88462	0.683431	-0.549132
LinJ.11.1120	hypothetical protein, conserved	1011	63	0.557522	7	0.269231	2.0708	1.05019
LinJ.11.1130	60S ribosomal protein L28, putative	444	553	4.89381	116	4.46154	1.09689	0.133415
LinJ.11.1140	protein transport protein SEC31, putative (fragment)	1734	530	4.69027	72	2.76923	1.69371	0.760184
LinJ.11.1150	protein transport protein SEC31, putative (fragment)	1308	419	3.70796	62	2.38462	1.55495	0.636871
LinJ.11.1160	eukaryotic release factor 3, putative	2271	1469	13	150	5.76923	2.25333	1.17206
LinJ.11.1170	60Kd inner membrane protein, putative	1326	82	0.725664	22	0.846154	0.857603	-0.221619
LinJ.11.1180	40S ribosomal protein S15A, putative	393	816	7.22124	122	4.69231	1.53895	0.621949
LinJ.11.1190	Organic solute transporter Ostalpha, putative	2079	265	2.34513	37	1.42308	1.64793	0.720656
LinJ.11.1200	SKP1-like protein	552	514	4.54867	58	2.23077	2.03906	1.0279
LinJ.11.1210	ATP-binding cassette protein subfamily A, member 2, putative	5331	163	1.44248	81	3.11538	0.463018	-1.11086
LinJ.11.1220	ABC transporter-like protein	1977	3	0.0265487	4	0.153846	0.172566	-2.53478
LinJ.11.1230	ATP-binding cassette protein subfamily A, member 3, putative	5418	83	0.734513	92	3.53846	0.20758	-2.26826
LinJ.11.1240	ATP-binding cassette protein subfamily A, member 4, putative	5694	113	1	59	2.26923	0.440678	-1.1822
LinJ.11.1250	ABC transporter-like protein	336	3	0.0265487	7	0.269231	0.0986094	-3.34213
LinJ.11.1260	ATP-binding cassette protein subfamily A, member 5, putative	5355	30	0.265487	56	2.15385	0.123262	-3.0202
LinJ.11.1270	tatD related deoxyribonuclease, putative	1011	67	0.59292	17	0.653846	0.906819	-0.141113
LinJ.11.1280	ATP-binding cassette protein subfamily A, member 6, putative	5688	55	0.486726	26	1	0.486726	-1.03882
LinJ.11.1290	hypothetical protein, conserved	561	66	0.584071	14	0.538462	1.0847	0.1173
LinJ.11.1300	hypothetical protein, conserved	1209	99	0.876106	10	0.384615	2.27788	1.18769
LinJ.11.1310	hypothetical protein, conserved	1335	95	0.840708	14	0.538462	1.56131	0.642761
LinJ.11.1320	Flagellar-associated PapD-like, putative	5328	277	2.45133	63	2.42308	1.01166	0.016723
LinJ.11.1330	Nodulin-like/Major Facilitator Superfamily, putative	1884	41	0.362832	9	0.346154	1.04818	0.0678878
LinJ.11.1340	hypothetical protein, conserved	603	147	1.30088	15	0.576923	2.25487	1.17304
LinJ.11.1350	ribosomal protein L4/L1 family, putative	1311	214	1.89381	30	1.15385	1.6413	0.714837
LinJ.11.1360	tRNA pseudouridine synthase D (TruD), putative	1857	58	0.513274	19	0.730769	0.702375	-0.509686
LinJ.11.1370	Variant SH3 domain containing protein, putative	1161	22	0.19469	17	0.653846	0.297762	-1.74777
LinJ.12.0001	translation initiation factor EIF-2b alpha subunit, putative	906	340	3.00885	34	1.30769	2.30088	1.20219
LinJ.12.0002	PITH domain-containing protein	867	329	2.9115	34	1.30769	2.22644	1.15474
LinJ.12.0003	proteasome beta-1 subunit, putative	852	1372	12.1416	112	4.30769	2.81858	1.49497
LinJ.12.0004	Mitochondrial SSU ribosomal protein 29, putative	1497	378	3.34513	40	1.53846	2.17434	1.12058
LinJ.12.0005	hypothetical protein, conserved	324	78	0.690265	12	0.461538	1.49558	0.5807
LinJ.12.0006	hypothetical protein, conserved	1272	163	1.44248	13	0.5	2.88496	1.52855
LinJ.12.0007	MAR1 ribonuclease, putative	579	403	3.56637	33	1.26923	2.80987	1.4905
LinJ.12.0008	hypothetical protein, conserved	1866	203	1.79646	30	1.15385	1.55693	0.638706
LinJ.12.0009	hypothetical protein, conserved	273	0	0	38	1.46154	0	#VALUE!
LinJ.12.0011	kinetoplastid kinetochore protein 6, putative	840	204	1.80531	24	0.923077	1.95575	0.967724
LinJ.12.0012	hypothetical protein, conserved	1446	187	1.65487	36	1.38462	1.19518	0.25723
LinJ.12.0013	Plus-3 domain/Zinc finger, C3HC4 type (RING finger), putative	882	103	0.911504	16	0.615385	1.48119	0.566761
LinJ.12.0014	hypothetical protein, conserved	2703	157	1.38938	49	1.88462	0.737222	-0.439828
LinJ.12.0015	hypothetical protein, conserved	4113	370	3.27434	88	3.38462	0.967418	-0.0477894
LinJ.12.0016	Cell division protein kinase, putative	1749	257	2.27434	44	1.69231	1.34393	0.426454
LinJ.12.0017	hypothetical protein, conserved	2022	108	0.955752	101	3.88462	0.246035	-2.02306
LinJ.12.0018	leucine-rich repeat protein, putative	4095	132	1.16814	51	1.96154	0.595523	-0.74777
LinJ.12.0050	hypothetical protein, unknown function (fragment)	1770	30	0.265487	226	8.69231	0.0305427	-5.03303
LinJ.12.0060	WD repeat and HMG-box DNA-binding protein, putative	4233	402	3.55752	54	2.07692	1.71288	0.776425
LinJ.12.0070	hypothetical protein, conserved	2712	251	2.22124	58	2.23077	0.995728	-0.00617669
LinJ.12.0100	ornithine decarboxylase, putative	2124	532	4.70796	94	3.61538	1.3022	0.380954
LinJ.12.0140	dolichyl-P-Man:GDP-Man5GlcNAc2-PP-dolichyl alpha-1,2-mannosyltransferase, putative	2451	163	1.44248	29	1.11538	1.29326	0.371008
LinJ.12.0150	hypothetical protein, conserved	1203	54	0.477876	44	1.69231	0.282381	-1.82428
LinJ.12.0160	hypothetical protein, conserved	2727	50	0.442478	46	1.76923	0.250096	-1.99945
LinJ.12.0170	ubiquitin hydrolase, putative	4941	162	1.43363	59	2.26923	0.631768	-0.662532
LinJ.12.0180	hypothetical protein, unknown function	3285	57	0.504425	33	1.26923	0.397426	-1.33124
LinJ.12.0190	proteasome regulatory ATPase subunittcc1l8.3, putative	1236	1178	10.4248	367	14.1154	0.73854	-0.437252
LinJ.12.0200	glyoxalase II	888	427	3.77876	30	1.15385	3.27493	1.71146
LinJ.12.0210	hypothetical protein, conserved	5133	98	0.867257	82	3.15385	0.274984	-1.86258
LinJ.12.0220	hypothetical protein, unknown function	2097	199	1.76106	25	0.961538	1.8315	0.873029
LinJ.12.0230	cysteinyl-tRNA synthetase, putative	2355	1234	10.9204	166	6.38462	1.71042	0.774348
LinJ.12.0231	Helicase associated domain (HA2), putative	8793	244	2.15929	86	3.30769	0.652809	-0.615267
LinJ.12.0232	hypothetical protein, conserved	2055	34	0.300885	19	0.730769	0.411737	-1.2802
LinJ.12.0240	hypothetical protein, unknown function	4704	88	0.778761	253	9.73077	0.0800308	-3.6433
LinJ.12.0250	hypothetical protein, conserved	5697	477	4.22124	126	4.84615	0.871049	-0.199174
LinJ.12.0260	hypothetical protein, conserved	1929	108	0.955752	20	0.769231	1.24248	0.31322
LinJ.12.0270	Myotubularin-related protein, putative	9693	307	2.71681	143	5.5	0.493966	-1.01752
LinJ.12.0280	hypothetical protein, unknown function	3885	35	0.309735	47	1.80769	0.171342	-2.54505
LinJ.12.0290	hypothetical protein, unknown function	6024	17	0.150442	44	1.69231	0.0888978	-3.49171
LinJ.12.0300	CCR4-NOT transcription complex subunit 2, putative	1686	932	8.24779	117	4.5	1.83284	0.874082
LinJ.12.0310	Glutathione S-transferase, N-terminal domain containing protein, putative	1113	218	1.9292	28	1.07692	1.7914	0.84109
LinJ.12.0320	hypothetical protein, conserved	954	91	0.80531	14	0.538462	1.49558	0.5807
LinJ.12.0330	pumillio protein 4, putative	4440	1544	13.6637	221	8.5	1.6075	0.684815
LinJ.12.0340	hypothetical protein, conserved	1251	430	3.80531	65	2.5	1.52212	0.606086
LinJ.12.0350	3'-nucleotidase/nuclease, putative	1146	2114	18.708	208	8	2.3385	1.22558
LinJ.12.0360	hypothetical protein	1233	34	0.300885	12	0.461538	0.651917	-0.617239
LinJ.12.0370	Eukaryotic protein of unknown function (DUF866), putative	486	290	2.56637	19	0.730769	3.51188	1.81224
LinJ.12.0380	Iron-containing alcohol dehydrogenase, putative	210	0	0	3	0.115385	0	#VALUE!
LinJ.12.0390	hypothetical protein, conserved	2004	112	0.99115	25	0.961538	1.0308	0.0437595
LinJ.12.0400	hypothetical protein, conserved	1956	278	2.46018	30	1.15385	2.13215	1.09231
LinJ.12.0410	hypothetical protein, unknown function	3270	793	7.0177	99	3.80769	1.84303	0.882081
LinJ.12.0420	hypothetical protein, unknown function	2355	5	0.0442478	15	0.576923	0.0766962	-3.7047
LinJ.12.0430	hypothetical protein, unknown function	2250	27	0.238938	16	0.615385	0.388274	-1.36485
LinJ.12.0440	hypothetical protein, unknown function	1830	3	0.0265487	9	0.346154	0.0766962	-3.7047
LinJ.12.0450	hypothetical protein, unknown function	954	240	2.12389	25	0.961538	2.20885	1.1433
LinJ.12.0460	hypothetical protein, unknown function	4422	5	0.0442478	33	1.26923	0.0348619	-4.84221
LinJ.12.0470	WW domain containing protein, putative	2910	272	2.40708	42	1.61538	1.4901	0.575406
LinJ.12.0480	vacuolar ATP synthase subunit, putative	414	440	3.89381	29	1.11538	3.491	1.80364
LinJ.12.0490	glucose-6-phosphate isomerase	1818	4064	35.9646	322	12.3846	2.90397	1.53803
LinJ.12.0500	Present in the outer mitochondrial membrane proteome 18	504	84	0.743363	20	0.769231	0.966372	-0.0493499
LinJ.12.0510	hypothetical protein, unknown function	1500	67	0.59292	7	0.269231	2.20228	1.139
LinJ.12.0520	hypothetical protein, conserved	4110	127	1.12389	52	2	0.561947	-0.831494
LinJ.12.0530	Fusaric acid resistance protein-like, putative	3339	115	1.0177	60	2.30769	0.441003	-1.18114
LinJ.12.0540	Fusaric acid resistance protein-like, putative	5754	26	0.230088	38	1.46154	0.157429	-2.66723
LinJ.12.0550	hypothetical protein, conserved	1557	448	3.9646	44	1.69231	2.34272	1.22818
LinJ.12.0560	TPR repeat, putative	3042	157	1.38938	26	1	1.38938	0.474442
LinJ.12.0570	hypothetical protein, conserved	4395	127	1.12389	60	2.30769	0.487021	-1.03795
LinJ.12.0580	alanine aminotransferase	1494	935	8.27434	121	4.65385	1.77796	0.83022
LinJ.12.0590	primase 2, putative	1638	229	2.02655	35	1.34615	1.50544	0.590182
LinJ.12.0600	hypothetical protein, conserved	1854	147	1.30088	42	1.61538	0.80531	-0.312384
LinJ.12.0610	ser/thr protein phosphatase, putative	2886	766	6.77876	87	3.34615	2.02584	1.01852
LinJ.12.0620	cytochrome oxidase subunit IV, putative	1032	3782	33.469	240	9.23077	3.62581	1.8583
LinJ.12.0630	Bardet-Biedl syndrome 5 protein	1299	101	0.893805	58	2.23077	0.400671	-1.31951
LinJ.12.0640	hypothetical protein, conserved	495	61	0.539823	27	1.03846	0.51983	-0.943889
LinJ.12.0650	hypothetical protein, conserved	2553	60	0.530973	44	1.69231	0.313757	-1.67228
LinJ.12.0660	Protein of unknown function (DUF962), putative	327	209	1.84956	20	0.769231	2.40442	1.26569
LinJ.12.0661	hypothetical protein, conserved	1320	519	4.59292	611	23.5	0.195443	-2.35518
LinJ.12.0662	surface antigen protein 2, putative	660	162	1.43363	86	3.30769	0.433423	-1.20615
LinJ.12.0663	surface antigen protein 2, putative	1995	227	2.00885	109	4.19231	0.479175	-1.06138
LinJ.12.0664	hypothetical protein, conserved	1320	89	0.787611	134	5.15385	0.15282	-2.7101
LinJ.12.0665	surface antigen protein 2, putative	1392	99	0.876106	71	2.73077	0.320828	-1.64013
LinJ.12.0666	surface antigen protein 2, putative	1254	327	2.89381	149	5.73077	0.504959	-0.985761
LinJ.12.0667	hypothetical protein	774	5	0.0442478	582	22.3846	0.00197671	-8.98269
LinJ.12.0668	surface antigen protein 2, putative	1884	224	1.9823	97	3.73077	0.531338	-0.912297
LinJ.12.0669	hypothetical protein, conserved	1320	140	1.23894	152	5.84615	0.211924	-2.23838
LinJ.12.0670	surface antigen protein 2, putative	1212	129	1.14159	66	2.53846	0.449718	-1.15291
LinJ.12.0671	surface antigen protein, putative	1626	1195	10.5752	256	9.84615	1.07405	0.103056
LinJ.12.0680	Protein of unknown function (DUF962), putative	327	31	0.274336	6	0.230769	1.18879	0.249495
LinJ.12.0690	promastigote surface antigen 38S	1134	498	4.40708	176	6.76923	0.651046	-0.619169
LinJ.12.0700	hypothetical protein, conserved	5094	107	0.946903	51	1.96154	0.482735	-1.0507
LinJ.12.0710	DnaJ domain containing protein, putative	1827	107	0.946903	38	1.46154	0.647881	-0.6262
LinJ.12.0720	Flagellum attachment zone protein 2	3864	1488	13.1681	166	6.38462	2.06248	1.04438
LinJ.12.0730	NADH:flavin oxidoreductase/NADH oxidase, putative	1098	301	2.66372	30	1.15385	2.30855	1.20699
LinJ.12.0740	n-ethylmaleimide reductase-like protein	2487	94	0.831858	35	1.34615	0.617952	-0.694433
LinJ.12.0750	hypothetical protein, unknown function	3369	14	0.123894	10	0.384615	0.322124	-1.63431
LinJ.12.0760	Putative integral membrane protein conserved region (DUF2404), putative	2844	87	0.769912	27	1.03846	0.741396	-0.431683
LinJ.12.0770	Putative integral membrane protein conserved region (DUF2404), putative	2103	64	0.566372	6	0.230769	2.45428	1.2953
LinJ.12.0780	hypothetical protein, conserved	2634	283	2.50442	40	1.53846	1.62788	0.702991
LinJ.12.0790	ABC transporter, putative	4827	110	0.973451	39	1.5	0.648968	-0.623782
LinJ.12.0800	hypothetical protein, unknown function	1302	236	2.0885	37	1.42308	1.46759	0.55345
LinJ.12.0810	SNARE associated Golgi protein, putative	882	70	0.619469	25	0.961538	0.644248	-0.634312
LinJ.12.0820	hypothetical protein, unknown function	2601	52	0.460177	24	0.923077	0.498525	-1.00426
LinJ.12.0830	puromycin-sensitive aminopeptidase-like protein	4119	96	0.849558	59	2.26923	0.374381	-1.41742
LinJ.12.0840	hypothetical protein, conserved	1320	612	5.41593	61	2.34615	2.30843	1.20691
LinJ.12.0850	arginine N-methyltransferase-like protein	1032	1060	9.38053	83	3.19231	2.93848	1.55507
LinJ.12.0860	hypothetical protein, unknown function	1920	76	0.672566	14	0.538462	1.24905	0.320833
LinJ.12.0870	hypothetical protein, conserved	642	73	0.646018	11	0.423077	1.52695	0.610654
LinJ.12.0880	SET domain containing protein, putative	1869	288	2.54867	45	1.73077	1.47257	0.558333
LinJ.12.0890	hypothetical protein, conserved	312	7	0.0619469	4	0.153846	0.402655	-1.31238
LinJ.12.0900	FAM91 N-terminus/FAM91 C-terminus, putative	2613	58	0.513274	26	1	0.513274	-0.962198
LinJ.12.0910	Vacuolar sorting protein 39 domain 1/Vacuolar sorting protein 39 domain 2, putative	2916	259	2.29204	37	1.42308	1.61062	0.687616
LinJ.12.0920	Alpha/beta hydrolase domain-containing protein	1863	302	2.67257	36	1.38462	1.93019	0.94874
LinJ.12.0930	hypothetical protein, conserved	1317	85	0.752212	18	0.692308	1.08653	0.119727
LinJ.13.0010	hypothetical protein, conserved	1953	211	1.86726	23	0.884615	2.11081	1.0778
LinJ.13.0020	cis-prenyltransferase-like protein	1176	59	0.522124	9	0.346154	1.50836	0.592979
LinJ.13.0030	hypothetical protein, conserved	606	52	0.460177	18	0.692308	0.6647	-0.589225
LinJ.13.0040	hypothetical protein, conserved	885	56	0.495575	20	0.769231	0.644248	-0.634312
LinJ.13.0050	ribonuclease HII, putative	807	21	0.185841	16	0.615385	0.301991	-1.72742
LinJ.13.0060	hypothetical protein, conserved	1671	56	0.495575	28	1.07692	0.460177	-1.11974
LinJ.13.0070	hypothetical protein, unknown function	873	119	1.0531	17	0.653846	1.61062	0.687616
LinJ.13.0080	mitochondrial DNA polymerase I protein B, putative	4293	273	2.41593	51	1.96154	1.23165	0.300593
LinJ.13.0090	metallo-peptidase, Clan MA(E) Family M32	1512	617	5.46018	73	2.80769	1.94472	0.959563
LinJ.13.0100	hypothetical protein, unknown function	1311	18	0.159292	4	0.153846	1.0354	0.0501858
LinJ.13.0110	SURF1 family, putative	1059	135	1.19469	35	1.34615	0.887484	-0.172207
LinJ.13.0120	hypothetical protein, conserved	360	16	0.141593	1	0.0384615	3.68142	1.88026
LinJ.13.0130	Kinesin-13 2, putative	2181	70	0.619469	13	0.5	1.23894	0.309104
LinJ.13.0140	hypothetical protein, conserved	561	192	1.69912	9	0.346154	4.90855	2.2953
LinJ.13.0150	hypothetical protein, conserved	1422	34	0.300885	9	0.346154	0.869223	-0.202201
LinJ.13.0160	protein kinase A regulatory subunit	1509	772	6.83186	103	3.96154	1.72455	0.786217
LinJ.13.0170	MOZ/SAS family acetyltransferase, putative	1872	15	0.132743	17	0.653846	0.203019	-2.30031
LinJ.13.0180	Tetratricopeptide repeat, putative	1266	45	0.39823	5	0.192308	2.0708	1.05019
LinJ.13.0190	hypothetical protein, unknown function	747	20	0.176991	10	0.384615	0.460177	-1.11974
LinJ.13.0200	Lipase (class 3), putative	2430	49	0.433628	13	0.5	0.867257	-0.205469
LinJ.13.0210	Triglyceride lipase, putative	1998	23	0.20354	7	0.269231	0.756005	-0.403532
LinJ.13.0220	ras-related protein RAB5B, putative	636	81	0.716814	12	0.461538	1.5531	0.635148
LinJ.13.0230	zinc-RING finger domain containing protein, putative	1260	0	0	4	0.153846	0	#VALUE!
LinJ.13.0240	Domain of unknown function (DUF4200), putative	924	58	0.513274	14	0.538462	0.953224	-0.0691132
LinJ.13.0250	hypothetical protein, conserved	1602	121	1.0708	22	0.846154	1.26549	0.339692
LinJ.13.0260	N-acetyltransferase subunit ARD1, putative	783	219	1.93805	44	1.69231	1.14521	0.195616
LinJ.13.0270	ALBA-domain protein 1	366	5385	47.6549	431	16.5769	2.87477	1.52345
LinJ.13.0280	mitogen-activated protein kinase kinase 2	3273	341	3.0177	58	2.23077	1.35276	0.435908
LinJ.13.0290	Flagellar radial spoke protein 4/6	1797	220	1.9469	54	2.07692	0.937398	-0.093267
LinJ.13.0300	long-chain-fatty-acid-CoA ligase, putative	2010	77	0.681416	29	1.11538	0.610925	-0.710934
LinJ.13.0310	hypothetical protein, conserved	3297	53	0.469027	39	1.5	0.312684	-1.67722
LinJ.13.0320	Sister chromatid cohesion C-terminus, putative	6072	146	1.29204	71	2.73077	0.47314	-1.07966
LinJ.13.0330	alpha tubulin	1356	716	6.33628	147	5.65385	1.1207	0.164404
LinJ.13.0340	hypothetical protein, conserved	5235	104	0.920354	92	3.53846	0.2601	-1.94286
LinJ.13.0350	hypothetical protein, conserved	1494	823	7.28319	82	3.15385	2.3093	1.20746
LinJ.13.0360	hypothetical protein, conserved	1479	101	0.893805	21	0.807692	1.10662	0.146155
LinJ.13.0370	TATA element modulatory factor 1 TATA binding, putative	1440	36	0.318584	46	1.76923	0.180069	-2.47338
LinJ.13.0380	Histidine phosphatase superfamily (branch 1), putative	1539	86	0.761062	26	1	0.761062	-0.393914
LinJ.13.0390	ATP-dependent RNA helicase, putative	6504	749	6.62832	162	6.23077	1.0638	0.0892327
LinJ.13.0400	hypothetical protein, conserved	750	24	0.212389	10	0.384615	0.552212	-0.856705
LinJ.13.0410	Protein of unknown function (DUF1014), putative	837	181	1.60177	38	1.46154	1.09595	0.132179
LinJ.13.0420	hypothetical protein, conserved	3708	29	0.256637	50	1.92308	0.133451	-2.90561
LinJ.13.0430	hypothetical protein, conserved	597	56	0.495575	7	0.269231	1.84071	0.880261
LinJ.13.0440	Uncharacterized ACR, COG1678, putative	2004	267	2.36283	52	2	1.18142	0.240517
LinJ.13.0450	60S ribosomal protein L18, putative	597	1458	12.9027	236	9.07692	1.42148	0.507393
LinJ.13.0460	40S ribosomal protein S12, putative	426	1800	15.9292	207	7.96154	2.00077	1.00055
LinJ.13.0470	hypothetical protein, conserved	5196	221	1.95575	94	3.61538	0.540953	-0.886426
LinJ.13.0480	hypothetical protein, conserved	978	12	0.106195	9	0.346154	0.306785	-1.7047
LinJ.13.0490	Protein of unknown function, DUF607, putative	894	23	0.20354	2	0.0769231	2.64602	1.40382
LinJ.13.0500	actyltransferase-like protein	825	24	0.212389	7	0.269231	0.788875	-0.342132
LinJ.13.0510	hypothetical protein, conserved	1275	27	0.238938	35	1.34615	0.177497	-2.49413
LinJ.13.0520	hypothetical protein, conserved	885	54	0.477876	16	0.615385	0.776549	-0.364852
LinJ.13.0530	hypothetical protein, conserved	4014	252	2.23009	62	2.38462	0.935198	-0.0966556
LinJ.13.0540	palmitoyl acyltransferase 6, putative	1824	197	1.74336	49	1.88462	0.92505	-0.112397
LinJ.13.0550	hypothetical protein, conserved	2115	167	1.47788	47	1.80769	0.817548	-0.290624
LinJ.13.0560	mannose-specific lectin, putative	1347	525	4.64602	89	3.42308	1.35726	0.440701
LinJ.13.0570	Metallopeptidase family M24, putative	1725	302	2.67257	45	1.73077	1.54415	0.626812
LinJ.13.0580	PSP1 C-terminal conserved region, putative	2871	432	3.82301	77	2.96154	1.29089	0.368362
LinJ.13.0590	kinesin, putative	4272	48	0.424779	82	3.15385	0.134686	-2.89233
LinJ.13.0600	Putative GTPase activating protein for Arf, putative	1329	278	2.46018	35	1.34615	1.82756	0.869919
LinJ.13.0610	oxidoreductase-like protein	1029	31	0.274336	14	0.538462	0.509482	-0.972898
LinJ.13.0620	ubiquitin-like protein	2544	2049	18.1327	162	6.23077	2.91019	1.54112
LinJ.13.0630	Calcium-activated chloride channel, putative	2934	67	0.59292	43	1.65385	0.35851	-1.47991
LinJ.13.0640	hypothetical protein, conserved	657	35	0.309735	4	0.153846	2.01327	1.00954
LinJ.13.0650	C2 domain containing protein, putative	6189	213	1.88496	50	1.92308	0.980177	-0.0288858
LinJ.13.0660	Dual specificity phosphatase, catalytic domain containing protein, putative	1656	46	0.40708	13	0.5	0.814159	-0.296617
LinJ.13.0670	protein kinase, putative	2148	162	1.43363	92	3.53846	0.405156	-1.30345
LinJ.13.0680	hypothetical protein, conserved	2085	45	0.39823	34	1.30769	0.304529	-1.71535
LinJ.13.0690	hypothetical protein, conserved	672	84	0.743363	20	0.769231	0.966372	-0.0493499
LinJ.13.0700	hypothetical protein, conserved	7950	519	4.59292	137	5.26923	0.871649	-0.198181
LinJ.13.0710	Complex1_LYR-like, putative	759	57	0.504425	15	0.576923	0.874336	-0.19374
LinJ.13.0720	hypothetical protein, conserved	3711	112	0.99115	35	1.34615	0.736283	-0.441667
LinJ.13.0730	hypothetical protein, unknown function	3498	80	0.707965	43	1.65385	0.428072	-1.22408
LinJ.13.0740	hypothetical protein, conserved	3132	182	1.61062	53	2.03846	0.790115	-0.339865
LinJ.13.0750	hypothetical protein, conserved	1179	65	0.575221	8	0.307692	1.86947	0.902629
LinJ.13.0760	mitochondrial processing peptidase alpha subunit, putative	1587	1510	13.3628	187	7.19231	1.85793	0.893699
LinJ.13.0770	hypothetical protein, conserved	2088	1382	12.2301	153	5.88462	2.07832	1.05541
LinJ.13.0780	hypothetical protein, conserved	1035	71	0.628319	14	0.538462	1.16688	0.222653
LinJ.13.0790	hypothetical protein, conserved	1851	75	0.663717	37	1.42308	0.466396	-1.10037
LinJ.13.0800	hypothetical protein, conserved	2466	64	0.566372	23	0.884615	0.640246	-0.643301
LinJ.13.0810	hypothetical protein, conserved	4569	126	1.11504	143	5.5	0.202735	-2.30233
LinJ.13.0820	glycosyltransferase family-like protein	828	75	0.663717	12	0.461538	1.43805	0.524117
LinJ.13.0830	N(2), N(2)-dimethylguanosine tRNA methyltransferase, putative	2178	133	1.17699	38	1.46154	0.80531	-0.312384
LinJ.13.0840	actin-like protein, putative	1452	93	0.823009	24	0.923077	0.891593	-0.165543
LinJ.13.0850	katanin-like protein	1698	46	0.40708	18	0.692308	0.588004	-0.766102
LinJ.13.0860	hypothetical protein, conserved	1932	469	4.15044	67	2.57692	1.61062	0.687616
LinJ.13.0870	AMP deaminase, putative	4971	191	1.69027	47	1.80769	0.93504	-0.0968993
LinJ.13.0880	hypothetical protein, conserved	1473	94	0.831858	19	0.730769	1.13833	0.186922
LinJ.13.0890	hypothetical protein, conserved	1389	232	2.0531	30	1.15385	1.77935	0.831351
LinJ.13.0900	hypothetical protein, conserved	984	24	0.212389	11	0.423077	0.502011	-0.994208
LinJ.13.0910	Cryptococcal mannosyltransferase 1, putative	3918	232	2.0531	39	1.5	1.36873	0.45284
LinJ.13.0920	hypothetical protein, conserved	1101	60	0.530973	14	0.538462	0.986094	-0.0202036
LinJ.13.0930	subtilisin peptidase (fragment)	1275	10	0.0884956	5	0.192308	0.460177	-1.11974
LinJ.13.0940	subtilisin peptidase (fragment)	3576	32	0.283186	15	0.576923	0.490855	-1.02663
LinJ.13.0950	Dpy-30 motif containing protein, putative	720	124	1.09735	16	0.615385	1.78319	0.834457
LinJ.13.0960	NADH-cytochrome b5 reductase, putative	927	329	2.9115	41	1.57692	1.84632	0.884653
LinJ.13.0970	hypothetical protein, unknown function	6726	319	2.82301	133	5.11538	0.551866	-0.857609
LinJ.13.0980	hypothetical protein, unknown function	4323	115	1.0177	68	2.61538	0.38912	-1.36171
LinJ.13.0990	proteasome regulatory ATPase subunit 2, putative	1317	716	6.33628	89	3.42308	1.85105	0.888343
LinJ.13.1000	leucyl-tRNA synthetase, putative	3228	1957	17.3186	250	9.61538	1.80113	0.848905
LinJ.13.1010	hypothetical protein, conserved	1548	235	2.07965	36	1.38462	1.50197	0.586853
LinJ.13.1020	DNA-directed RNA polymerase I subunit, putative	270	170	1.50442	27	1.03846	1.44871	0.534764
LinJ.13.1030	Uncharacterised ACR, YagE family COG1723, putative	1779	345	3.0531	52	2	1.52655	0.610274
LinJ.13.1040	Alpha/beta hydrolase family, putative	1212	98	0.867257	19	0.730769	1.18677	0.247043
LinJ.13.1050	hypothetical protein, conserved	963	66	0.584071	16	0.615385	0.949115	-0.0753451
LinJ.13.1060	calmodulin, putative	609	98	0.867257	11	0.423077	2.04988	1.03554
LinJ.13.1070	hypothetical protein, conserved	1629	33	0.292035	14	0.538462	0.542351	-0.8827
LinJ.13.1080	dynein light chain Tctex-type, putative	357	67	0.59292	10	0.384615	1.54159	0.624422
LinJ.13.1090	adenylosuccinate synthetase, putative	2133	1177	10.4159	143	5.5	1.89381	0.921288
LinJ.13.1100	hypothetical protein, conserved	558	75	0.663717	4	0.153846	4.31416	2.10908
LinJ.13.1110	nucleobase transporter	1506	298	2.63717	245	9.42308	0.279863	-1.83721
LinJ.13.1120	40S ribosomal protein S4, putative	822	866	7.66372	220	8.46154	0.905712	-0.142876
LinJ.13.1130	40S ribosomal protein S4, putative	1443	2360	20.885	316	12.1538	1.71838	0.781051
LinJ.13.1140	Thiamin pyrophosphokinase, vitamin B1 binding domain containing protein, putative	1632	30	0.265487	13	0.5	0.530973	-0.913288
LinJ.13.1150	hypothetical protein, unknown function	453	8	0.0707965	3	0.115385	0.613569	-0.704702
LinJ.13.1160	hypothetical protein, unknown function	579	12	0.106195	5	0.192308	0.552212	-0.856705
LinJ.13.1170	DNA/RNA non-specific endonuclease-like protein	2643	29	0.256637	17	0.653846	0.392504	-1.34922
LinJ.13.1180	XPA-interacting protein, putative	984	110	0.973451	15	0.576923	1.68732	0.75473
LinJ.13.1190	hypothetical protein, conserved	2781	100	0.884956	17	0.653846	1.35346	0.436654
LinJ.13.1200	Complex 1 protein (LYR family), putative	591	11	0.0973451	6	0.230769	0.421829	-1.24527
LinJ.13.1210	hypothetical protein, unknown function	1263	41	0.362832	4	0.153846	2.35841	1.23781
LinJ.13.1220	hypothetical protein, conserved	1398	66	0.584071	29	1.11538	0.52365	-0.933326
LinJ.13.1230	hypothetical protein, conserved	1470	242	2.14159	44	1.69231	1.26549	0.339692
LinJ.13.1240	hypothetical protein, conserved	4179	186	1.64602	44	1.69231	0.972647	-0.0400121
LinJ.13.1250	AAA domain/Dpy-30 motif containing protein, putative	3435	279	2.46903	78	3	0.823009	-0.28102
LinJ.13.1260	hypothetical protein, conserved	2514	1492	13.2035	187	7.19231	1.83579	0.876398
LinJ.13.1270	Sin-like protein conserved region, putative	2094	161	1.42478	33	1.26923	1.12255	0.166784
LinJ.13.1280	endomembrane protein, putative	1770	387	3.42478	49	1.88462	1.81723	0.861741
LinJ.13.1290	Beta-lactamase superfamily domain containing protein, putative	1215	40	0.353982	8	0.307692	1.15044	0.202189
LinJ.13.1300	hypothetical protein, conserved	1974	103	0.911504	81	3.11538	0.292582	-1.77309
LinJ.13.1310	hypothetical protein, unknown function	3000	24	0.212389	15	0.576923	0.368142	-1.44167
LinJ.13.1320	ubiquitin-conjugating enzyme, putative	417	605	5.35398	92	3.53846	1.51308	0.59749
LinJ.13.1330	Spindle assembly abnormal 4	2253	328	2.90265	40	1.53846	1.88673	0.915885
LinJ.13.1340	hypothetical protein, conserved	3615	168	1.48673	35	1.34615	1.10442	0.143295
LinJ.13.1350	Kinesin-13 5, putative	2187	705	6.23894	86	3.30769	1.88619	0.915475
LinJ.13.1360	squalene monooxygenase-like protein	1710	704	6.23009	86	3.30769	1.88352	0.913428
LinJ.13.1370	mitochondrial DNA polymerase I protein D, putative	4740	319	2.82301	53	2.03846	1.38487	0.469753
LinJ.13.1380	mitogen-activated protein kinase, putative	1725	45	0.39823	20	0.769231	0.517699	-0.949814
LinJ.13.1390	dynein heavy chain, putative	13998	6377	56.4336	1032	39.6923	1.42178	0.507696
LinJ.13.1400	chaperonin TCP20, putative	1617	1965	17.3894	265	10.1923	1.70613	0.770726
LinJ.13.1410	60S ribosomal protein L44, putative	321	1341	11.8673	137	5.26923	2.25218	1.17132
LinJ.13.1420	pyrroline-5-carboxylate reductase	819	887	7.84956	113	4.34615	1.80609	0.852872
LinJ.13.1430	Protein Associated with Differentiation, putative	1824	67	0.59292	7	0.269231	2.20228	1.139
LinJ.13.1440	hypothetical protein, unknown function	1374	84	0.743363	15	0.576923	1.2885	0.365688
LinJ.13.1450	alpha tubulin	984	5682	50.2832	796	30.6154	1.64242	0.715819
LinJ.13.1460	alpha tubulin	1473	53895	476.947	10226	393.308	1.21266	0.27817
LinJ.13.1470	Leucine Rich repeats (2 copies), putative	1878	38	0.336283	18	0.692308	0.485742	-1.04174
LinJ.13.1480	hypothetical protein, conserved	4815	129	1.14159	53	2.03846	0.560027	-0.836432
LinJ.13.1490	EF hand-like protein	639	15	0.132743	2	0.0769231	1.72566	0.787151
LinJ.13.1500	programmed cell death 6 protein-like protein	705	196	1.73451	20	0.769231	2.25487	1.17304
LinJ.13.1510	hypothetical protein, conserved	588	30	0.265487	15	0.576923	0.460177	-1.11974
LinJ.13.1520	SPRY domain/HECT-domain (ubiquitin-transferase), putative	15435	772	6.83186	254	9.76923	0.699324	-0.515967
LinJ.13.1530	Ran-binding protein 1, putative	477	186	1.64602	28	1.07692	1.52845	0.612065
LinJ.13.1540	hypothetical protein, conserved	2319	45	0.39823	15	0.576923	0.690265	-0.534777
LinJ.13.1550	PIN domain containing protein, putative	3174	67	0.59292	16	0.615385	0.963496	-0.0536501
LinJ.13.1560	hypothetical protein, conserved	741	22	0.19469	8	0.307692	0.632743	-0.660308
LinJ.13.1570	phosphoprotein phosphatase, putative	1302	19	0.168142	15	0.576923	0.291445	-1.7787
LinJ.13.1580	ATPase family associated with various cellular activities (AAA), putative	2838	179	1.58407	46	1.76923	0.895344	-0.159485
LinJ.13.1590	phospholipid-transporting ATPase 1-like protein	3294	154	1.36283	36	1.38462	0.984267	-0.0228777
LinJ.13.1600	hypothetical protein, unknown function	1464	22	0.19469	10	0.384615	0.506195	-0.982236
LinJ.13.1610	hypothetical protein, conserved	3555	170	1.50442	38	1.46154	1.02934	0.0417242
LinJ.13.1620	ras-like small GTPases, putative	1098	85	0.752212	24	0.923077	0.814897	-0.295311
LinJ.13.1630	phosphoprotein phosphatase-like protein	1764	73	0.646018	16	0.615385	1.04978	0.0700853
LinJ.14.0010	exosome complex exonuclease, putative	924	111	0.982301	24	0.923077	1.06416	0.0897141
LinJ.14.0020	phosphatidylinositol 3-kinase 2, putative	3144	36	0.318584	10	0.384615	0.828319	-0.271742
LinJ.14.0030	hypothetical protein, conserved	813	97	0.858407	19	0.730769	1.17466	0.232246
LinJ.14.0040	J Biosynthesis Protein 2	3069	280	2.47788	45	1.73077	1.43166	0.517691
LinJ.14.0050	hypothetical protein, conserved	2199	116	1.02655	14	0.538462	1.90645	0.930887
LinJ.14.0060	hypothetical protein, conserved	576	60	0.530973	8	0.307692	1.72566	0.787151
LinJ.14.0070	DHHC palmitoyltransferase, putative	840	46	0.40708	5	0.192308	2.11681	1.08189
LinJ.14.0080	hypothetical protein, conserved	837	54	0.477876	7	0.269231	1.77497	0.827793
LinJ.14.0090	hypothetical protein, conserved	1155	21	0.185841	35	1.34615	0.138053	-2.8567
LinJ.14.0100	hypothetical protein, conserved	3090	109	0.964602	46	1.76923	0.54521	-0.875117
LinJ.14.0110	DnaJ domain containing protein, putative	1572	52	0.460177	23	0.884615	0.5202	-0.942861
LinJ.14.0120	hypothetical protein, conserved	1074	118	1.04425	18	0.692308	1.50836	0.592979
LinJ.14.0130	inosine-guanine nucleoside hydrolase, putative	1059	481	4.25664	50	1.92308	2.21345	1.1463
LinJ.14.0140	histone acetyltransferase, putative	1578	37	0.327434	17	0.653846	0.500781	-0.997749
LinJ.14.0150	60S ribosomal protein, putative	546	262	2.31858	24	0.923077	2.5118	1.32872
LinJ.14.0160	hypothetical protein, conserved	1083	24	0.212389	5	0.192308	1.10442	0.143295
LinJ.14.0170	hypothetical protein, conserved	2058	42	0.371681	15	0.576923	0.644248	-0.634312
LinJ.14.0180	carboxypeptidase, putative	1515	6843	60.5575	583	22.4231	2.70068	1.43332
LinJ.14.0190	Thioredoxin-like, putative	600	2029	17.9558	220	8.46154	2.12204	1.08545
LinJ.14.0200	Bardet-Biedl syndrome 18 protein	522	13	0.115044	4	0.153846	0.747788	-0.4193
LinJ.14.0210	Domain of unknown function (DUF4201), putative	1332	69	0.610619	14	0.538462	1.13401	0.18143
LinJ.14.0220	PX domain containing protein, putative	1365	398	3.52212	32	1.23077	2.86173	1.51689
LinJ.14.0230	hypothetical protein, conserved	5511	178	1.57522	55	2.11538	0.74465	-0.425366
LinJ.14.0240	HIT domain containing protein, putative	429	160	1.41593	32	1.23077	1.15044	0.202189
LinJ.14.0250	hypothetical protein, conserved	519	420	3.71681	74	2.84615	1.30591	0.385053
LinJ.14.0260	von Willebrand factor type A domain containing protein, putative	2169	201	1.77876	39	1.5	1.18584	0.24591
LinJ.14.0270	hypothetical protein, conserved	1485	106	0.938053	19	0.730769	1.28365	0.360254
LinJ.14.0280	hypothetical protein, conserved	2892	352	3.11504	59	2.26923	1.37273	0.457049
LinJ.14.0290	hypothetical protein, conserved	843	40	0.353982	37	1.42308	0.248744	-2.00726
LinJ.14.0300	hypothetical protein, conserved	723	42	0.371681	9	0.346154	1.07375	0.102653
LinJ.14.0310	proteasome alpha 3 subunit, putative	858	636	5.62832	65	2.5	2.25133	1.17078
LinJ.14.0320	Polyamine transporter 1, putative	2412	251	2.22124	54	2.07692	1.06949	0.0969168
LinJ.14.0330	transmembrane amino acid transporter protein, putative	2136	15	0.132743	1	0.0384615	3.45133	1.78715
LinJ.14.0340	inositol polyphosphate kinase-like protein, putative	3285	73	0.646018	23	0.884615	0.730281	-0.453477
LinJ.14.0350	threonine synthase, putative	2031	252	2.23009	31	1.19231	1.8704	0.903344
LinJ.14.0360	hypothetical protein, conserved	3126	94	0.831858	31	1.19231	0.697688	-0.519347
LinJ.14.0370	hypothetical protein, conserved	8736	115	1.0177	66	2.53846	0.400912	-1.31864
LinJ.14.0380	Plasma-membrane choline transporter, putative	1824	180	1.59292	45	1.73077	0.920354	-0.119739
LinJ.14.0390	hypothetical protein, conserved	933	208	1.84071	23	0.884615	2.0808	1.05714
LinJ.14.0400	hypothetical protein, conserved	933	248	2.19469	22	0.846154	2.59372	1.37503
LinJ.14.0410	hypothetical protein, conserved	576	25	0.221239	4	0.153846	1.43805	0.524117
LinJ.14.0420	Protein of unknown function (DUF1253), putative	3213	329	2.9115	49	1.88462	1.54488	0.627495
LinJ.14.0430	Iguana/Dzip1-like DAZ-interacting protein N-terminal, putative	2463	92	0.814159	23	0.884615	0.920354	-0.119739
LinJ.14.0440	mRNA capping enzyme, beta chain, putative	1314	63	0.557522	14	0.538462	1.0354	0.0501858
LinJ.14.0450	pyridine nucleotide-disulphide oxidoreductase, putative	1653	81	0.716814	13	0.5	1.43363	0.519671
LinJ.14.0460	N-terminal conserved domain of Nudc./CS domain containing protein, putative	969	2051	18.1504	225	8.65385	2.09738	1.06859
LinJ.14.0470	cystathionine beta-lyase-like protein	1560	128	1.13274	25	0.961538	1.17805	0.236405
LinJ.14.0480	UDP-glucoronosyl and UDP-glucosyl transferase, putative	1533	1	0.00884956	12	0.461538	0.019174	-5.7047
LinJ.14.0490	hypothetical protein, unknown function	825	480	4.24779	52	2	2.12389	1.08671
LinJ.14.0500	hypothetical protein, unknown function	828	282	2.49558	45	1.73077	1.44189	0.527959
LinJ.14.0510	hypothetical protein, unknown function	1647	93	0.823009	15	0.576923	1.42655	0.512529
LinJ.14.0520	stearic acid desaturase, putative	1404	2	0.0176991	6	0.230769	0.0766962	-3.7047
LinJ.14.0530	hypothetical protein, conserved	330	123	1.0885	18	0.692308	1.57227	0.65285
LinJ.14.0540	Ion channel, putative	1515	121	1.0708	21	0.807692	1.32575	0.406807
LinJ.14.0550	ion transport protein-like protein	1500	172	1.52212	43	1.65385	0.920354	-0.119739
LinJ.14.0560	hypothetical protein, unknown function	1095	5	0.0442478	8	0.307692	0.143805	-2.79781
LinJ.14.0570	hypothetical protein, unknown function	1467	4	0.0353982	1	0.0384615	0.920354	-0.119739
LinJ.14.0580	WD domain, G-beta repeat, putative	3525	557	4.9292	78	3	1.64307	0.716392
LinJ.14.0590	hypothetical protein, conserved	381	57	0.504425	16	0.615385	0.81969	-0.286849
LinJ.14.0600	hypothetical protein, conserved	4152	15	0.132743	52	2	0.0663717	-3.91329
LinJ.14.0610	hypothetical protein, conserved	1470	30	0.265487	14	0.538462	0.493047	-1.0202
LinJ.14.0620	hypothetical protein, conserved	1392	71	0.628319	20	0.769231	0.816814	-0.29192
LinJ.14.0630	hypothetical protein, conserved	1776	88	0.778761	19	0.730769	1.06567	0.0917649
LinJ.14.0640	LSD1 zinc finger, putative	681	143	1.26549	24	0.923077	1.37094	0.45517
LinJ.14.0650	hypothetical protein, unknown function	918	11	0.0973451	2	0.0769231	1.26549	0.339692
LinJ.14.0660	fatty acid elongase, putative	843	376	3.32743	68	2.61538	1.27225	0.347387
LinJ.14.0670	fatty acid elongase, putative	858	969	8.57522	228	8.76923	0.977876	-0.0322764
LinJ.14.0680	fatty acid elongase, putative	855	744	6.58407	83	3.19231	2.06248	1.04438
LinJ.14.0690	fatty acid elongase, putative	1233	39	0.345133	45	1.73077	0.19941	-2.32619
LinJ.14.0700	fatty acid elongase, putative	885	1581	13.9912	268	10.3077	1.35735	0.440793
LinJ.14.0710	fatty acid elongase, putative	900	133	1.17699	29	1.11538	1.05523	0.0775622
LinJ.14.0720	fatty acid elongase, putative	900	386	3.41593	48	1.84615	1.85029	0.887755
LinJ.14.0730	fatty acid elongase, putative	900	106	0.938053	26	1	0.938053	-0.0922585
LinJ.14.0740	fatty acid elongase, putative	1008	129	1.14159	32	1.23077	0.927544	-0.108512
LinJ.14.0750	fatty acid elongase, putative	981	8	0.0707965	2	0.0769231	0.920354	-0.119739
LinJ.14.0760	fatty acid elongase, putative	972	615	5.44248	90	3.46154	1.57227	0.65285
LinJ.14.0770	fatty acid elongase, putative	1128	12	0.106195	2	0.0769231	1.38053	0.465223
LinJ.14.0780	fatty acid elongase, putative	1125	15	0.132743	7	0.269231	0.493047	-1.0202
LinJ.14.0790	fatty acid elongase, putative	1179	10	0.0884956	2	0.0769231	1.15044	0.202189
LinJ.14.0800	fatty acid elongase, putative	912	487	4.30973	87	3.34615	1.28797	0.365095
LinJ.14.0810	hypothetical protein, conserved	5853	178	1.57522	42	1.61538	0.975137	-0.0363232
LinJ.14.0820	guanine nucleotide-binding protein-like protein	1254	51	0.451327	19	0.730769	0.617606	-0.695241
LinJ.14.0830	hypothetical protein, unknown function	1194	129	1.14159	20	0.769231	1.48407	0.56956
LinJ.14.0840	ribosomal protein L21, putative	561	91	0.80531	14	0.538462	1.49558	0.5807
LinJ.14.0850	hypothetical protein, conserved	12747	362	3.20354	206	7.92308	0.40433	-1.30639
LinJ.14.0860	hypothetical protein, conserved	1290	844	7.46903	105	4.03846	1.84947	0.887114
LinJ.14.0870	kinesin, putative	3924	129	1.14159	39	1.5	0.761062	-0.393914
LinJ.14.0880	Domain of unknown function (DUF4201), putative	1734	210	1.85841	24	0.923077	2.01327	1.00954
LinJ.14.0890	protein kinase, putative	1782	34	0.300885	13	0.5	0.60177	-0.732716
LinJ.14.0900	SNF2 family helicase-like protein, putative	3786	90	0.79646	79	3.03846	0.262126	-1.93167
LinJ.14.0910	calpain-like cysteine peptidase, putative	348	1499	13.2655	109	4.19231	3.16424	1.66186
LinJ.14.0920	calpain-like cysteine peptidase, putative	348	1120	9.9115	129	4.96154	1.99767	0.998317
LinJ.14.0930	hypothetical protein, conserved	933	0	0	18	0.692308	0	#VALUE!
LinJ.14.0940	hypothetical protein, conserved	3264	121	1.0708	40	1.53846	0.696018	-0.522804
LinJ.14.0950	hypothetical protein, conserved	1974	273	2.41593	24	0.923077	2.61726	1.38806
LinJ.14.0960	protein phosphatase 2C-like protein	2913	59	0.522124	26	1	0.522124	-0.937536
LinJ.14.0970	glutathione synthetase, putative	1821	743	6.57522	130	5	1.31504	0.395111
LinJ.14.0980	mitochondrial DNA polymerase I protein C	4647	325	2.87611	73	2.80769	1.02437	0.0347321
LinJ.14.0990	immunodominant antigen, putative	2586	835	7.38938	130	5	1.47788	0.563525
LinJ.14.1000	hypothetical protein, conserved	2637	37	0.327434	25	0.961538	0.340531	-1.55414
LinJ.14.1010	Ribosomal protein L16p/L10e, putative	507	73	0.646018	14	0.538462	1.19975	0.26273
LinJ.14.1020	RNA editing 3' terminal uridylyl transferase 1	3345	144	1.27434	44	1.69231	0.753017	-0.409246
LinJ.14.1030	hypothetical protein, conserved	864	65	0.575221	8	0.307692	1.86947	0.902629
LinJ.14.1040	sodium/hydrogen exchanger, putative	1941	146	1.29204	32	1.23077	1.04978	0.0700853
LinJ.14.1050	ADP/ATP mitochondrial carrier-like protein	1131	446	3.9469	55	2.11538	1.86581	0.899801
LinJ.14.1060	hypothetical protein, conserved	1296	37	0.327434	14	0.538462	0.608091	-0.717641
LinJ.14.1070	hypothetical protein, conserved	3060	56	0.495575	52	2	0.247788	-2.01282
LinJ.14.1080	hypothetical protein, conserved	945	117	1.0354	20	0.769231	1.34602	0.428697
LinJ.14.1090	hypothetical protein, conserved	1518	40	0.353982	16	0.615385	0.575221	-0.797811
LinJ.14.1100	Domain of unknown function (DUF202), putative	543	509	4.50442	50	1.92308	2.3423	1.22793
LinJ.14.1110	hypothetical protein, conserved	624	124	1.09735	10	0.384615	2.8531	1.51253
LinJ.14.1120	COQ9, putative	813	56	0.495575	7	0.269231	1.84071	0.880261
LinJ.14.1130	dynein heavy chain, putative	12807	760	6.72566	226	8.69231	0.773749	-0.370063
LinJ.14.1140	protein kinase, putative	3117	830	7.34513	90	3.46154	2.12193	1.08538
LinJ.14.1150	hypothetical protein, conserved	1197	20	0.176991	15	0.576923	0.306785	-1.7047
LinJ.14.1160	PQ loop repeat, putative	693	81	0.716814	35	1.34615	0.532491	-0.909172
LinJ.14.1170	hypothetical protein, unknown function	1422	0	0	12	0.461538	0	#VALUE!
LinJ.14.1180	kinesin K39, putative	9843	205	1.81416	142	5.46154	0.33217	-1.59001
LinJ.14.1190	kinesin K39, putative	8781	748	6.61947	575	22.1154	0.299315	-1.74026
LinJ.14.1200	hypothetical protein, conserved	2808	115	1.0177	20	0.769231	1.32301	0.403823
LinJ.14.1210	hypothetical protein, conserved	1431	208	1.84071	19	0.730769	2.51886	1.33277
LinJ.14.1220	tub family protein-like protein	1551	33	0.292035	7	0.269231	1.0847	0.1173
LinJ.14.1230	hypothetical protein	1044	45	0.39823	12	0.461538	0.862832	-0.212849
LinJ.14.1240	enolase	1290	8775	77.6549	783	30.1154	2.57858	1.36658
LinJ.14.1250	ras-like small GTPases, putative	1209	28	0.247788	9	0.346154	0.715831	-0.482309
LinJ.14.1260	poly(A) polymerase, putative	2130	251	2.22124	40	1.53846	1.44381	0.529876
LinJ.14.1270	Bifunctional NAD(P)H-hydrate repair enzyme	1683	81	0.716814	23	0.884615	0.810312	-0.303451
LinJ.14.1280	phosphatidylserine synthase, putative	1596	145	1.28319	24	0.923077	1.39012	0.475207
LinJ.14.1290	NLI interacting factor-like phosphatase, putative	786	59	0.522124	15	0.576923	0.905015	-0.143987
LinJ.14.1300	hypothetical protein, conserved	2796	352	3.11504	77	2.96154	1.05183	0.0729058
LinJ.14.1310	hypothetical protein, unknown function	1707	45	0.39823	12	0.461538	0.862832	-0.212849
LinJ.14.1320	hypothetical protein, conserved	909	111	0.982301	35	1.34615	0.729709	-0.454606
LinJ.14.1330	hypothetical protein, unknown function	618	189	1.67257	22	0.846154	1.97667	0.983072
LinJ.14.1340	hypothetical protein, unknown function	459	152	1.34513	21	0.807692	1.6654	0.735871
LinJ.14.1350	ubiquitin/ribosomal protein S27a, putative	459	769	6.80531	67	2.57692	2.64087	1.40101
LinJ.14.1360	NADP oxidoreductase coenzyme F420-dependent, putative	1737	38	0.336283	33	1.26923	0.26495	-1.91621
LinJ.14.1370	hypothetical protein, conserved	2406	2	0.0176991	9	0.346154	0.0511308	-4.28966
LinJ.14.1380	protein kinase, putative	2400	176	1.55752	37	1.42308	1.09448	0.130239
LinJ.14.1390	hypothetical protein, conserved	1074	80	0.707965	19	0.730769	0.968794	-0.0457387
LinJ.14.1400	serine hydroxymethyltranferase (SHMT-S)	1398	499	4.41593	64	2.46154	1.79397	0.843157
LinJ.14.1410	DnaJ domain containing protein, putative	1725	191	1.69027	37	1.42308	1.18775	0.248236
LinJ.14.1420	delta-4 fatty acid desaturase, putative	1245	82	0.725664	20	0.769231	0.943363	-0.0841153
LinJ.14.1430	hypothetical protein, conserved	1869	119	1.0531	34	1.30769	0.80531	-0.312384
LinJ.14.1440	pteridine transporter	840	1	0.00884956	7	0.269231	0.0328698	-4.92709
LinJ.14.1450	myo-inositol-1-phosphate synthase	1254	2086	18.4602	162	6.23077	2.96274	1.56693
LinJ.14.1460	tyrosyl-tRNA synthetase, putative	2049	541	4.78761	80	3.07692	1.55597	0.637817
LinJ.14.1470	hypothetical protein, unknown function	954	11	0.0973451	10	0.384615	0.253097	-1.98224
LinJ.14.1480	emp24/gp25L/p24 family/GOLD, putative	666	84	0.743363	14	0.538462	1.38053	0.465223
LinJ.14.1490	hypothetical protein, conserved	447	597	5.28319	47	1.80769	2.92261	1.54726
LinJ.14.1500	phosphoglycan beta 1,3 galactosyltransferase, putative	4080	129	1.14159	27	1.03846	1.09931	0.136601
LinJ.14.1510	protein kinase, putative	1668	26	0.230088	11	0.423077	0.543846	-0.878731
LinJ.14.1520	hypothetical protein, conserved	2013	81	0.716814	39	1.5	0.477876	-1.06529
LinJ.14.1530	hypothetical protein, conserved	5250	281	2.48673	61	2.34615	1.05992	0.0839497
LinJ.14.1540	cytoskeleton associated protein, putative	3021	2556	22.6195	423	16.2692	1.39032	0.475419
LinJ.14.1550	Vacuolar 14 Fab1-binding region/Vacuolar protein 14 C-terminal Fig4p binding, putative	2058	111	0.982301	29	1.11538	0.880684	-0.183304
LinJ.14.1560	Mitochondrial pyruvate carrier 2	423	232	2.0531	18	0.692308	2.96559	1.56832
LinJ.14.1570	hypothetical protein, conserved	1455	109	0.964602	19	0.730769	1.31998	0.400518
LinJ.14.1580	glutathione-S-transferase/glutaredoxin, putative	936	273	2.41593	39	1.5	1.61062	0.687616
LinJ.14.1590	synaptojanin (N-terminal domain), putative	2538	122	1.07965	27	1.03846	1.03966	0.0561106
LinJ.14.1600	kinesin K39, putative (fragment)	2577	13	0.115044	204	7.84615	0.0146625	-6.09172
LinJ.15.0010	histone H4	303	1164	10.3009	95	3.65385	2.81919	1.49528
LinJ.15.0020	hypothetical protein, conserved	1863	51	0.451327	14	0.538462	0.83818	-0.254669
LinJ.15.0030	ATP diphosphohydrolase	1278	57	0.504425	9	0.346154	1.45723	0.543226
LinJ.15.0040	Possible lysine decarboxylase, putative	999	744	6.58407	72	2.76923	2.37758	1.24949
LinJ.15.0050	cytochrome-b5 reductase, putative	840	207	1.83186	18	0.692308	2.64602	1.40382
LinJ.15.0060	Eukaryotic translation initiation factor 4 gamma 1	3051	1021	9.0354	132	5.07692	1.7797	0.831634
LinJ.15.0070	hypothetical protein, conserved	1407	44	0.389381	14	0.538462	0.723135	-0.467663
LinJ.15.0080	hypothetical protein, conserved	966	113	1	31	1.19231	0.83871	-0.253757
LinJ.15.0090	ATP-dependent protease ATPase subunit HslU1, putative	1272	495	4.38053	73	2.80769	1.56019	0.641721
LinJ.15.0100	Flavin-binding monooxygenase-like, putative	1695	84	0.743363	20	0.769231	0.966372	-0.0493499
LinJ.15.0110	hypothetical protein, conserved	2394	94	0.831858	27	1.03846	0.801049	-0.320038
LinJ.15.0120	mitochondrial carrier protein, putative	957	122	1.07965	18	0.692308	1.55949	0.641073
LinJ.15.0130	ATP-dependent RNA helicase, putative	1953	314	2.77876	35	1.34615	2.06422	1.0456
LinJ.15.0140	zinc finger (CCCH type) protein, putative	648	114	1.00885	15	0.576923	1.74867	0.80626
LinJ.15.0150	hypothetical protein, unknown function	549	99	0.876106	14	0.538462	1.62705	0.702262
LinJ.15.0160	zinc finger (CCCH type) protein, putative	2532	172	1.52212	21	0.807692	1.88453	0.914208
LinJ.15.0170	protein phosphatase 2C, putative	1215	703	6.22124	71	2.73077	2.2782	1.18789
LinJ.15.0180	serine/threonine-protein kinase, putative	2238	153	1.35398	31	1.19231	1.1356	0.183452
LinJ.15.0190	hypothetical protein, conserved	1758	67	0.59292	5	0.192308	3.08319	1.62442
LinJ.15.0200	cytochrome b5-like Heme/Steroid binding domain containing protein, putative	492	37	0.327434	8	0.307692	1.06416	0.0897141
LinJ.15.0210	hypothetical protein, conserved	1095	109	0.964602	20	0.769231	1.25398	0.326517
LinJ.15.0220	60S ribosomal protein L13a, putative	669	2355	20.8407	286	11	1.89461	0.921901
LinJ.15.0230	hypothetical protein, conserved	1560	140	1.23894	19	0.730769	1.69539	0.761616
LinJ.15.0240	protein phosphatase 1 catalitic subunit, putative	1125	60	0.530973	6	0.230769	2.30088	1.20219
LinJ.15.0250	hypothetical protein, conserved	648	100	0.884956	16	0.615385	1.43805	0.524117
LinJ.15.0260	WD domain, G-beta repeat, putative	1044	62	0.548673	4	0.153846	3.56637	1.83446
LinJ.15.0270	lysyl-tRNA synthetase, putative	1761	1496	13.2389	148	5.69231	2.32576	1.2177
LinJ.15.0280	nonspecific lipid-transfer protein, putative	1218	68	0.60177	19	0.730769	0.823475	-0.280204
LinJ.15.0290	hypothetical protein, conserved	5838	160	1.41593	61	2.34615	0.603511	-0.728548
LinJ.15.0300	hypothetical protein, conserved	1434	116	1.02655	12	0.461538	2.22419	1.15328
LinJ.15.0310	replication Factor A 28 kDa subunit, putative	774	511	4.52212	47	1.80769	2.5016	1.32285
LinJ.15.0320	ribonucleoprotein p18, mitochondrial precursor, putative	564	1088	9.62832	150	5.76923	1.66891	0.738905
LinJ.15.0330	ribonucleoprotein p18, mitochondrial precursor, putative	564	1080	9.55752	95	3.65385	2.61574	1.38722
LinJ.15.0340	hypothetical protein, conserved	2403	111	0.982301	25	0.961538	1.02159	0.0308204
LinJ.15.0350	Ecotin-like protein	441	285	2.52212	37	1.42308	1.7723	0.825625
LinJ.15.0360	hypothetical protein, conserved	1968	51	0.451327	19	0.730769	0.617606	-0.695241
LinJ.15.0370	Isoprenylcysteine alpha-carbonyl methylesterase, putative	2280	502	4.44248	83	3.19231	1.39162	0.476765
LinJ.15.0380	alpha/beta hydrolase fold, putative	3063	73	0.646018	21	0.807692	0.799831	-0.322232
LinJ.15.0390	hypothetical protein, conserved	1485	27	0.238938	22	0.846154	0.282381	-1.82428
LinJ.15.0400	hypothetical protein, conserved	1965	42	0.371681	28	1.07692	0.345133	-1.53478
LinJ.15.0410	RNA pseudouridylate synthase, putative	1551	37	0.327434	10	0.384615	0.851327	-0.232214
LinJ.15.0420	60S acidic ribosomal protein, putative	327	437	3.86726	131	5.03846	0.767547	-0.381673
LinJ.15.0430	60S acidic ribosomal protein, putative	327	1776	15.7168	178	6.84615	2.29571	1.19894
LinJ.15.0440	cytoplasmic l-asparaginase i-like protein	1197	103	0.911504	17	0.653846	1.39407	0.479298
LinJ.15.0450	hypothetical protein, conserved	2040	95	0.840708	30	1.15385	0.728614	-0.456774
LinJ.15.0460	hypothetical protein, conserved	2085	199	1.76106	29	1.11538	1.57888	0.658904
LinJ.15.0470	hypothetical protein, conserved	441	62	0.548673	9	0.346154	1.58505	0.664532
LinJ.15.0480	hypothetical protein, conserved	1038	177	1.56637	10	0.384615	4.07257	2.02594
LinJ.15.0490	hypothetical protein (pseudogene)	10065	74	0.654867	38	1.46154	0.448067	-1.15821
LinJ.15.0500	hypothetical protein	6177	247	2.18584	951	36.5769	0.0597601	-4.06467
LinJ.15.0510	hypothetical protein, conserved	2586	24	0.212389	1071	41.1923	0.00515604	-7.59952
LinJ.15.0520	metalloprotease, putative	3009	172	1.52212	48	1.84615	0.824484	-0.278437
LinJ.15.0530	ecotin, putative	477	38	0.336283	6	0.230769	1.45723	0.543226
LinJ.15.0540	ecotin, putative	1137	138	1.22124	16	0.615385	1.98451	0.988785
LinJ.15.0550	hypothetical protein, conserved	5340	82	0.725664	48	1.84615	0.393068	-1.34715
LinJ.15.0560	hypothetical protein, conserved	1242	245	2.16814	34	1.30769	1.65799	0.729436
LinJ.15.0570	hypothetical protein, unknown function	5241	38	0.336283	79	3.03846	0.110675	-3.17559
LinJ.15.0580	hypothetical protein, conserved	1629	28	0.247788	12	0.461538	0.536873	-0.897347
LinJ.15.0590	hypothetical protein, unknown function	999	7	0.0619469	7	0.269231	0.230088	-2.11974
LinJ.15.0600	signal peptidase subunit, putative	978	154	1.36283	28	1.07692	1.26549	0.339692
LinJ.15.0610	hypothetical protein, conserved	708	153	1.35398	21	0.807692	1.67636	0.745331
LinJ.15.0620	hypothetical protein	5304	48	0.424779	31	1.19231	0.356266	-1.48897
LinJ.15.0630	hypothetical protein, conserved	3744	136	1.20354	41	1.57692	0.76322	-0.389828
LinJ.15.0640	CRAL/TRIO domain containing protein, putative	1554	519	4.59292	54	2.07692	2.21141	1.14496
LinJ.15.0650	hypothetical protein, conserved	1347	120	1.06195	19	0.730769	1.45319	0.539224
LinJ.15.0660	hypothetical protein, unknown function	2868	15	0.132743	17	0.653846	0.203019	-2.30031
LinJ.15.0670	Galactose oxidase, central domain/Kelch motif containing protein, putative	4110	173	1.53097	45	1.73077	0.884562	-0.176964
LinJ.15.0680	hypothetical protein, unknown function	2100	199	1.76106	35	1.34615	1.30822	0.387602
LinJ.15.0690	hypothetical protein, conserved	1431	581	5.14159	65	2.5	2.05664	1.04029
LinJ.15.0700	hypothetical protein, conserved	3102	262	2.31858	45	1.73077	1.33963	0.421831
LinJ.15.0710	hypothetical protein, conserved	606	158	1.39823	10	0.384615	3.6354	1.86211
LinJ.15.0720	hypothetical protein, conserved	1476	345	3.0531	54	2.07692	1.47001	0.555826
LinJ.15.0730	hypothetical protein	4239	164	1.45133	1675	64.4231	0.0225281	-5.47213
LinJ.15.0740	hypothetical protein, conserved	2850	95	0.840708	26	1	0.840708	-0.250323
LinJ.15.0750	hypothetical protein, conserved	9375	46	0.40708	107	4.11538	0.0989165	-3.33764
LinJ.15.0760	flavoprotein monooxygenase, putative	1968	38	0.336283	21	0.807692	0.416351	-1.26413
LinJ.15.0770	Putative methyltransferase, putative	1443	38	0.336283	15	0.576923	0.582891	-0.778702
LinJ.15.0780	Protein of unknown function (DUF2871), putative	723	504	4.46018	42	1.61538	2.76106	1.46522
LinJ.15.0790	hypothetical protein, unknown function	1998	1	0.00884956	8	0.307692	0.0287611	-5.11974
LinJ.15.0800	ATP-binding cassette protein subfamily A, member 7, putative	8040	23	0.20354	49	1.88462	0.108001	-3.21089
LinJ.15.0810	protein kinase, putative	1983	937	8.29204	93	3.57692	2.3182	1.21301
LinJ.15.0820	hypothetical protein, conserved	1968	257	2.27434	37	1.42308	1.59818	0.676432
LinJ.15.0830	hypothetical protein, unknown function	6348	108	0.955752	65	2.5	0.382301	-1.38722
LinJ.15.0840	hypothetical protein, conserved	6249	822	7.27434	200	7.69231	0.945664	-0.0806009
LinJ.15.0850	peroxisomal membrane protein (Pex16), putative	1692	379	3.35398	55	2.11538	1.58552	0.664955
LinJ.15.0860	dolichol phosphate-mannose biosynthesis regulatory protein (DPM2), putative	336	17	0.150442	12	0.461538	0.325959	-1.61724
LinJ.15.0870	GDP dissociation inhibitor, putative	3135	309	2.73451	49	1.88462	1.45097	0.537014
LinJ.15.0880	hypothetical protein, conserved	1311	0	0	88	3.38462	0	#VALUE!
LinJ.15.0890	hypothetical protein, conserved	2481	43	0.380531	41	1.57692	0.241312	-2.05103
LinJ.15.0900	nucleotide sugar transporter, putative	1386	35	0.309735	21	0.807692	0.383481	-1.38277
LinJ.15.0910	hypothetical protein, conserved	2895	48	0.424779	40	1.53846	0.276106	-1.8567
LinJ.15.0920	hypothetical protein, conserved	972	54	0.477876	27	1.03846	0.460177	-1.11974
LinJ.15.0930	Sugar (and other) transporter, putative	1878	12	0.106195	55	2.11538	0.0502011	-4.31614
LinJ.15.0940	myo-inositol-1 phosphatase, putative	1422	82	0.725664	30	1.15385	0.628909	-0.669078
LinJ.15.0950	ATP-binding cassette protein subfamily G, member 4, putative	2226	699	6.18584	81	3.11538	1.98558	0.989559
LinJ.15.0960	hypothetical protein, conserved	1815	40	0.353982	12	0.461538	0.766962	-0.382774
LinJ.15.0970	hypothetical protein, conserved	7617	163	1.44248	99	3.80769	0.378833	-1.40037
LinJ.15.0980	protein phosphatase 2A regulatory subunit, putative	2496	123	1.0885	38	1.46154	0.74476	-0.425152
LinJ.15.0990	calmodulin-like protein	564	142	1.25664	22	0.846154	1.48512	0.570576
LinJ.15.1000	Microtubule associated protein (MAP65/ASE1 family), putative	3618	125	1.10619	65	2.5	0.442478	-1.17632
LinJ.15.1010	40S ribosomal protein S3, putative	660	2168	19.1858	313	12.0385	1.59371	0.672391
LinJ.15.1020	ERV/ALR sulfhydryl oxidase domain-containing protein	939	95	0.840708	11	0.423077	1.98713	0.990685
LinJ.15.1030	E1-like ubiquitin-activating enzyme	1203	325	2.87611	45	1.73077	1.66175	0.732704
LinJ.15.1040	DNA repair protein Rad9, putative	2586	71	0.628319	78	3	0.20944	-2.25539
LinJ.15.1050	succinate dehydrogenase, putative	594	513	4.53982	56	2.15385	2.10777	1.07572
LinJ.15.1060	60S ribosomal protein L6, putative	588	1373	12.1504	372	14.3077	0.849224	-0.235782
LinJ.15.1070	glutamate dehydrogenase	3063	5055	44.7345	598	23	1.94498	0.959754
LinJ.15.1080	solanesyl-diphosphate synthase, putative	1080	201	1.77876	41	1.57692	1.12799	0.17376
LinJ.15.1090	SKIP/SNW domain containing protein, putative	1284	215	1.90265	41	1.57692	1.20656	0.270902
LinJ.15.1100	tryparedoxin peroxidase	600	4198	37.1504	379	14.5769	2.54858	1.34969
LinJ.15.1110	developmentally regulated protein, putative	351	60	0.530973	87	3.34615	0.158682	-2.65579
LinJ.15.1120	tryparedoxin peroxidase	573	3025	26.7699	244	9.38462	2.85253	1.51224
LinJ.15.1130	developmentally regulated protein, putative	351	0	0	0	0	#DIV/0!	#DIV/0!
LinJ.15.1140	tryparedoxin peroxidase	600	1167	10.3274	185	7.11538	1.45142	0.537468
LinJ.15.1150	hypothetical protein, conserved	1287	75	0.663717	15	0.576923	1.15044	0.202189
LinJ.15.1160	hypothetical protein, conserved	9474	181	1.60177	139	5.34615	0.299612	-1.73883
LinJ.15.1170	cyclic nucleotide-binding domain containing protein, putative	3765	1086	9.61062	118	4.53846	2.11759	1.08243
LinJ.15.1180	protein kinase, putative	8097	275	2.43363	179	6.88462	0.353488	-1.50027
LinJ.15.1190	60S acidic ribosomal protein P2	336	627	5.54867	160	6.15385	0.901659	-0.149346
LinJ.15.1200	60S acidic ribosomal protein P2	336	10	0.0884956	1	0.0384615	2.30088	1.20219
LinJ.15.1210	inositol/phosphatidylinositol phosphatase, putative	2379	126	1.11504	23	0.884615	1.26048	0.333979
LinJ.15.1220	DnaJ domain/DnaJ central domain containing protein, putative	1437	94	0.831858	12	0.461538	1.80236	0.849887
LinJ.15.1230	nucleoside transporter 1, putative	1476	387	3.42478	169	6.5	0.526889	-0.924429
LinJ.15.1240	nucleoside transporter 1, putative	1476	40	0.353982	13	0.5	0.707965	-0.498251
LinJ.15.1250	nucleoside transporter 1, putative	1476	221	1.95575	113	4.34615	0.449996	-1.15202
LinJ.15.1260	nucleoside transporter 1, putative	1476	168	1.48673	92	3.53846	0.420162	-1.25098
LinJ.15.1270	E2-like ubiquitin-conjugation enzyme	516	154	1.36283	21	0.807692	1.68732	0.75473
LinJ.15.1280	SET domain containing protein, putative	1224	81	0.716814	19	0.730769	0.980904	-0.0278168
LinJ.15.1290	hypothetical protein, conserved	1635	105	0.929204	20	0.769231	1.20796	0.272578
LinJ.15.1300a	hypothetical protein, conserved (fragment)	792	27	0.238938	5	0.192308	1.24248	0.31322
LinJ.15.1300b	hypothetical protein, conserved (fragment)	4911	67	0.59292	49	1.88462	0.314611	-1.66836
LinJ.15.1310	mitochondrial DNA topoisomerase II	3711	403	3.56637	76	2.92308	1.22007	0.286969
LinJ.15.1320	ubiquitin hydrolase, putative	4242	537	4.75221	33140	1274.62	0.00372835	-8.06725
LinJ.15.1330	MGT1 magnesium transporter	2502	197	1.74336	22	0.846154	2.06034	1.04288
LinJ.15.1340	Eukaryotic translation initiation factor 4 gamma 2	4368	670	5.9292	194	7.46154	0.794636	-0.331635
LinJ.15.1350	actin-like protein, putative	1323	163	1.44248	15	0.576923	2.50029	1.3221
LinJ.15.1360	hypothetical protein, conserved	1116	118	1.04425	11	0.423077	2.46822	1.30347
LinJ.15.1370	hypothetical protein	1113	5	0.0442478	42	1.61538	0.0273915	-5.19013
LinJ.15.1380	hypothetical protein, conserved	912	27	0.238938	7	0.269231	0.887484	-0.172207
LinJ.15.1390	hypothetical protein, conserved	2115	202	1.78761	78	3	0.59587	-0.74693
LinJ.15.1400	2OG-Fe(II) oxygenase superfamily, putative	915	8	0.0707965	36	1.38462	0.0511308	-4.28966
LinJ.15.1410	actin-related protein 3, putative arp3	1218	15	0.132743	15	0.576923	0.230088	-2.11974
LinJ.15.1420	Putative papain-like cysteine peptidase (DUF1796), putative	1218	22	0.19469	6	0.230769	0.843658	-0.24527
LinJ.15.1430	nucleolar RNA binding protein, putative	1338	1546	13.6814	194	7.46154	1.83359	0.874673
LinJ.15.1440	TMEM164 family, putative	900	163	1.44248	19	0.730769	1.97392	0.981061
LinJ.15.1450	hypothetical protein, conserved	888	43	0.380531	57	2.19231	0.173576	-2.52636
LinJ.15.1460	ERAD-associated E3 ubiquitin-protein ligase HRD1, putative	1437	129	1.14159	26	1	1.14159	0.191048
LinJ.15.1470	mismatch repair protein MSH3, putative	3027	178	1.57522	30	1.15385	1.36519	0.449104
LinJ.15.1480	hypothetical protein, conserved	288	43	0.380531	68	2.61538	0.145497	-2.78094
LinJ.15.1490	glutaminyl-tRNA synthetase, putative	1713	499	4.41593	56	2.15385	2.05025	1.0358
LinJ.15.1500	proliferative cell nuclear antigen (PCNA), putative	882	787	6.9646	89	3.42308	2.0346	1.02475
LinJ.15.1510	phosphomevalonate kinase protein, putative	1377	72	0.637168	11	0.423077	1.50603	0.590754
LinJ.15.1520	hypothetical protein, conserved	378	6	0.0530973	17	0.653846	0.0812077	-3.62224
LinJ.15.1530	ribosomal protein S6, putative	381	693	6.13274	88	3.38462	1.81195	0.857541
LinJ.15.1540	cAMP specific phosphodiesterase, putative	2793	142	1.25664	31	1.19231	1.05395	0.0758116
LinJ.15.1550	cAMP specific phosphodiesterase, putative	2823	204	1.80531	38	1.46154	1.23521	0.304759
LinJ.15.1560	hypothetical protein, conserved	2001	313	2.76991	52	2	1.38496	0.46984
LinJ.15.1570	hypothetical protein, conserved	879	22	0.19469	4	0.153846	1.26549	0.339692
LinJ.15.1580	hypothetical protein, conserved	597	76	0.672566	4	0.153846	4.37168	2.12819
LinJ.15.1590	hypothetical protein, conserved	330	903	7.99115	176	6.76923	1.18051	0.239411
LinJ.15.1600	presenilin-like aspartic peptidase, putative	1059	30	0.265487	12	0.461538	0.575221	-0.797811
LinJ.15.1610	Radical SAM superfamily/Wyosine base formation, putative	1251	87	0.769912	22	0.846154	0.909895	-0.136227
LinJ.15.1620	hypothetical protein, conserved	669	100	0.884956	12	0.461538	1.9174	0.939154
LinJ.15.1630	protein kinase, putative	1161	75	0.663717	17	0.653846	1.0151	0.0216166
LinJ.15.1640	condensin subunit 1, putative	3771	406	3.59292	52	2	1.79646	0.845157
LinJ.15.1650	hypothetical protein, conserved	1632	93	0.823009	7	0.269231	3.05689	1.61206
LinJ.15.1660	hypothetical protein (fragment)	3141	0	0	0	0	#DIV/0!	#DIV/0!
LinJ.16.0010	anti-silencing protein a-like protein	558	61	0.539823	5	0.192308	2.80708	1.48907
LinJ.16.0020	hypothetical protein, conserved	1125	217	1.92035	29	1.11538	1.7217	0.783831
LinJ.16.0030	AAA domain containing protein, putative	645	50	0.442478	10	0.384615	1.15044	0.202189
LinJ.16.0040	arginine N-methyltransferase, type I	1098	123	1.0885	32	1.23077	0.884403	-0.177225
LinJ.16.0050	2OG-Fe(II) oxygenase superfamily, putative	954	33	0.292035	18	0.692308	0.421829	-1.24527
LinJ.16.0060	DEAD/DEAH box helicase/Helicase conserved C-terminal domain containing protein, putative	1974	164	1.45133	21	0.807692	1.79688	0.845495
LinJ.16.0070	peroxisome assembly protein, putative	2634	237	2.09735	37	1.42308	1.47381	0.559551
LinJ.16.0080	hypothetical protein, conserved	1200	44	0.389381	41	1.57692	0.246924	-2.01786
LinJ.16.0090	Galactose oxidase, central domain/Domain of unknown function (DUF4110), putative	2208	410	3.62832	65	2.5	1.45133	0.537373
LinJ.16.0100	hypothetical protein, conserved	984	1	0.00884956	2	0.0769231	0.115044	-3.11974
LinJ.16.0110	MORN repeat, putative	2097	70	0.619469	25	0.961538	0.644248	-0.634312
LinJ.16.0120	Phosphotransferase enzyme family, putative	2481	701	6.20354	69	2.65385	2.33757	1.22501
LinJ.16.0130	hypothetical protein, conserved	2361	76	0.672566	19	0.730769	0.920354	-0.119739
LinJ.16.0140	hypothetical protein, unknown function	627	2	0.0176991	3	0.115385	0.153392	-2.7047
LinJ.16.0150	eukaryotic translation initiation factor 1A, putative	507	1220	10.7965	128	4.92308	2.19303	1.13293
LinJ.16.0160	hypothetical protein, conserved	708	38	0.336283	7	0.269231	1.24905	0.320833
LinJ.16.0170	50S ribosomal protein L17, putative	918	192	1.69912	24	0.923077	1.84071	0.880261
LinJ.16.0180	hypothetical protein, conserved	13323	409	3.61947	137	5.26923	0.686907	-0.541814
LinJ.16.0190	hypothetical protein, conserved	459	68	0.60177	7	0.269231	2.23515	1.16037
LinJ.16.0200	Las1-like, putative	1062	93	0.823009	16	0.615385	1.33739	0.41942
LinJ.16.0210	mitochondrial ornithine carrier protein-like protein	900	10	0.0884956	10	0.384615	0.230088	-2.11974
LinJ.16.0220	mitochondrial ornithine transporter 1-like protein	1152	115	1.0177	15	0.576923	1.76401	0.81886
LinJ.16.0230	hypothetical protein, unknown function	396	39	0.345133	16	0.615385	0.560841	-0.834337
LinJ.16.0240	protein tyrosine phosphatase-like protein	528	514	4.54867	79	3.03846	1.49703	0.582105
LinJ.16.0250	Elongator-like Protein 3a, putative	2280	183	1.61947	38	1.46154	1.10806	0.148033
LinJ.16.0260	protein tyrosine phosphatase-likie protein	531	63	0.557522	17	0.653846	0.852681	-0.229922
LinJ.16.0270	Ankyrin repeats (many copies)/Alpha/beta hydrolase family, putative	1488	311	2.75221	27	1.03846	2.65028	1.40614
LinJ.16.0280	hypothetical protein, conserved	3129	24	0.212389	22	0.846154	0.251006	-1.99421
LinJ.16.0290	inositol 1,4,5-trisphosphate receptor, putative	8625	33	0.292035	48	1.84615	0.158186	-2.66031
LinJ.16.0300	proteasome 26S non-ATPase subunit 9, putative	774	66	0.584071	11	0.423077	1.38053	0.465223
LinJ.16.0310	protein kinase, putative	1836	34	0.300885	104	4	0.0752212	-3.73272
LinJ.16.0320	Met-10+ like-protein, putative	2070	114	1.00885	26	1	1.00885	0.0127111
LinJ.16.0330	FHA domain containing protein, putative	3813	191	1.69027	27	1.03846	1.62766	0.702802
LinJ.16.0340	hypothetical protein, conserved	1164	32	0.283186	7	0.269231	1.05183	0.0729058
LinJ.16.0350	3-Beta-hydroxysteroid-delta(8), delta(7)-isomerase, putative	510	68	0.60177	12	0.461538	1.30383	0.382761
LinJ.16.0360	2OG-Fe(II) oxygenase superfamily, putative	1107	35	0.309735	5	0.192308	1.61062	0.687616
LinJ.16.0370	hypothetical protein, conserved	2064	87	0.769912	34	1.30769	0.588756	-0.764259
LinJ.16.0380	hypothetical protein, conserved	1446	12	0.106195	32	1.23077	0.0862832	-3.53478
LinJ.16.0390	tubulin tyrosine ligase, putative	2454	252	2.23009	26	1	2.23009	1.1571
LinJ.16.0400	XRN 5'-3' exonuclease N-terminus, putative	3003	268	2.37168	61	2.34615	1.01088	0.0156126
LinJ.16.0410	hypothetical protein, conserved	1059	2	0.0176991	3	0.115385	0.153392	-2.7047
LinJ.16.0420	hypothetical protein, conserved	1728	77	0.681416	14	0.538462	1.26549	0.339692
LinJ.16.0430	Pyridoxal-dependent decarboxylase conserved domain containing protein, putative	1707	46	0.40708	16	0.615385	0.661504	-0.596177
LinJ.16.0440	hypothetical protein, conserved	558	39	0.345133	11	0.423077	0.815768	-0.293769
LinJ.16.0450	fucose kinase, putative	3561	104	0.920354	51	1.96154	0.4692	-1.09172
LinJ.16.0460	hypothetical protein, conserved	705	46	0.40708	7	0.269231	1.51201	0.596468
LinJ.16.0470	60S ribosomal protein L21, putative	480	762	6.74336	164	6.30769	1.06907	0.0963559
LinJ.16.0480	hypothetical protein, conserved	555	122	1.07965	16	0.615385	1.75442	0.810998
LinJ.16.0490	fucose kinase, putative	3561	30	0.265487	28	1.07692	0.246523	-2.0202
LinJ.16.0500	hypothetical protein, conserved	600	45	0.39823	6	0.230769	1.72566	0.787151
LinJ.16.0510	hypothetical protein, unknown function	669	46	0.40708	4	0.153846	2.64602	1.40382
LinJ.16.0520	hypothetical protein, conserved	3519	186	1.64602	32	1.23077	1.33739	0.41942
LinJ.16.0530	hypothetical protein, conserved	987	804	7.11504	74	2.84615	2.49988	1.32186
LinJ.16.0540	dihydroorotate dehydrogenase (fumarate)	942	279	2.46903	32	1.23077	2.00608	1.00438
LinJ.16.0550	aspartate carbamoyltransferase, putative	984	385	3.40708	56	2.15385	1.58186	0.66162
LinJ.16.0560	orotidine-5-phosphate decarboxylase/orotate phosphoribosyltransferase, putative	1374	1850	16.3717	149	5.73077	2.8568	1.5144
LinJ.16.0570	AAA domain containing protein, putative	2205	19	0.168142	35	1.34615	0.124905	-3.00109
LinJ.16.0580	dihydroorotase, putative	1218	120	1.06195	21	0.807692	1.31479	0.394834
LinJ.16.0590	carbamoyl-phosphate synthase, putative	5529	1707	15.1062	317	12.1923	1.23899	0.309169
LinJ.16.0600	histone H3, putative	393	4241	37.531	678	26.0769	1.43924	0.525308
[truncated: 6,240 more rows]
