# Supplementary material for: Ribosome Profiling Reveals HSP90 Inhibitor Effects on Stage-Specific Protein Synthesis in Leishmania donovani
Source: mSystems. 2018 Nov 20;3(6):e00214-18. doi: 10.1128/mSystems.00214-18 (PMC6247020; doi:10.1128/mSystems.00214-18)
Supplement: TABLE S4 [file sys006182293st4.xls]

## Sheet: Table S4_Ribotaper_HSP90rr+RAD
[Gene ID]	[Product Description]	CDS length [nt]	P sites/CDS	normalised P sites/CDS	RNA sites/CDS	normalised RNA sites	TE	Log2 TE
LinJ.01.0010	Protein of unknown function (DUF2946), putative	1002	25	0.409836	19	0.76	0.539258	-0.890952
LinJ.01.0020	Endonuclease/Exonuclease/phosphatase family, putative	1635	48	0.786885	16	0.64	1.22951	0.298081
LinJ.01.0030	Kinesin-13 1, putative	2022	182	2.98361	28	1.12	2.66393	1.41356
LinJ.01.0040	hypothetical protein, unknown function	561	6	0.0983607	21	0.84	0.117096	-3.09424
LinJ.01.0050	carboxylase, putative	1998	32	0.52459	9	0.36	1.45719	0.543194
LinJ.01.0060	hypothetical protein, conserved	750	48	0.786885	16	0.64	1.22951	0.298081
LinJ.01.0070	BSD domain containing protein, putative	1740	56	0.918033	17	0.68	1.35005	0.433011
LinJ.01.0080	hypothetical protein, conserved	714	30	0.491803	15	0.6	0.819672	-0.286881
LinJ.01.0090	UMP-CMP kinase, mitochondrial, putative	819	5	0.0819672	4	0.16	0.512295	-0.964953
LinJ.01.0100	Glycosyl transferase family 11, putative	957	32	0.52459	4	0.16	3.27869	1.71312
LinJ.01.0110	monothiol glutaredoxin, putative	588	50	0.819672	22	0.88	0.931446	-0.102457
LinJ.01.0120	hypothetical protein, conserved	1974	34	0.557377	13	0.52	1.07188	0.100142
LinJ.01.0130	hypothetical protein, conserved	1095	17	0.278689	19	0.76	0.366695	-1.44735
LinJ.01.0140	hypothetical protein, conserved	249	14	0.229508	6	0.24	0.956284	-0.0644887
LinJ.01.0150	hypothetical protein, conserved	351	24	0.393443	14	0.56	0.702576	-0.509274
LinJ.01.0160	LSM domain containing protein, putative	243	12	0.196721	8	0.32	0.614754	-0.701919
LinJ.01.0170	hypothetical protein, conserved	1374	32	0.52459	22	0.88	0.596125	-0.746313
LinJ.01.0180	CLC-type chloride channel, putative	2313	102	1.67213	26	1.04	1.60782	0.685104
LinJ.01.0190	hypothetical protein, conserved	624	15	0.245902	43	1.72	0.142966	-2.80626
LinJ.01.0200	Low molecular weight phosphotyrosine protein phosphatase, putative	912	50	0.819672	33	1.32	0.620964	-0.687419
LinJ.01.0210	CUE domain/Domain of unknown function (DUF1771)/Smr domain containing protein, putative	2697	39	0.639344	24	0.96	0.665984	-0.586441
LinJ.01.0220	cyclophilin 12, putative	1005	65	1.06557	12	0.48	2.21995	1.15052
LinJ.01.0230	hypothetical protein, conserved	693	50	0.819672	24	0.96	0.853825	-0.227987
LinJ.01.0240	DNA excision/repair protein SNF2, putative	2331	117	1.91803	35	1.4	1.37002	0.454201
LinJ.01.0250	Right handed beta helix region, putative	2790	17	0.278689	32	1.28	0.217725	-2.19942
LinJ.01.0260	Calmodulin-binding, putative	846	31	0.508197	14	0.56	0.907494	-0.14004
LinJ.01.0270	thioredoxin, putative	324	12	0.196721	8	0.32	0.614754	-0.701919
LinJ.01.0280	pseudouridylate synthase-like protein	1242	38	0.622951	9	0.36	1.73042	0.791121
LinJ.01.0290	hypothetical protein, conserved	519	38	0.622951	13	0.52	1.19798	0.260607
LinJ.01.0300	4F5 protein family, putative	180	87	1.42623	28	1.12	1.27342	0.348707
LinJ.01.0310	acidocalcisomal exopolyphosphatase, putative	1164	161	2.63934	39	1.56	1.69189	0.758634
LinJ.01.0320	hypothetical protein, conserved	432	8	0.131148	3	0.12	1.0929	0.128156
LinJ.01.0330	poly(A) export protein, putative	924	82	1.34426	9	0.36	3.73406	1.90075
LinJ.01.0340	hypothetical protein, conserved	633	47	0.770492	6	0.24	3.21038	1.68275
LinJ.01.0350	Mitochondrial pyruvate carrier 1	294	123	2.01639	17	0.68	2.96528	1.56817
LinJ.01.0360	hypothetical protein, conserved	777	19	0.311475	5	0.2	1.55738	0.639118
LinJ.01.0370	hypothetical protein, conserved	2247	107	1.7541	37	1.48	1.1852	0.245132
LinJ.01.0380	hypothetical protein, conserved	570	9	0.147541	18	0.72	0.204918	-2.28688
LinJ.01.0390	Protein of unknown function (DUF788), putative	567	20	0.327869	19	0.76	0.431406	-1.21288
LinJ.01.0400	Dyggve-Melchior-Clausen syndrome protein, putative	2451	30	0.491803	23	0.92	0.534569	-0.903553
LinJ.01.0410	hypothetical protein, conserved	2466	65	1.06557	28	1.12	0.951405	-0.0718683
LinJ.01.0420	hypothetical protein, conserved	1914	1	0.0163934	21	0.84	0.019516	-5.6792
LinJ.01.0430	ribosomal protein S7, putative	603	1186	19.4426	284	11.36	1.7115	0.77526
LinJ.01.0440	ribosomal protein S7, putative	603	591	9.68852	126	5.04	1.92233	0.942853
LinJ.01.0450	Ring finger domain/Zn-finger in ubiquitin-hydrolases and other protein, putative	2235	15	0.245902	19	0.76	0.323555	-1.62792
LinJ.01.0460	Protein of unknown function (DUF791), putative	1767	227	3.72131	52	2.08	1.78909	0.839228
LinJ.01.0470	nicotinamidase	657	184	3.01639	13	0.52	5.80076	2.53624
LinJ.01.0480	conserved protein	4317	790	12.9508	196	7.84	1.65189	0.724118
LinJ.01.0490	fatty acyl CoA syntetase 1, putative	2091	369	6.04918	85	3.4	1.77917	0.831205
LinJ.01.0500	hypothetical protein, conserved	1080	172	2.81967	40	1.6	1.7623	0.817456
LinJ.01.0510	long-chain-fatty-acid-CoA ligase, putative	2097	507	8.31148	88	3.52	2.36121	1.23953
LinJ.01.0520	fatty acyl CoA synthetase 2, putative	2124	90	1.47541	19	0.76	1.94133	0.957044
LinJ.01.0530	fatty acyl CoA synthetase 2, putative	240	8	0.131148	21	0.84	0.156128	-2.6792
LinJ.01.0540	long-chain-fatty-acid-CoA ligase, putative	2148	1235	20.2459	117	4.68	4.32605	2.11305
LinJ.01.0550	long-chain-fatty-acid-CoA ligase, putative	4857	62	1.01639	57	2.28	0.445787	-1.16557
LinJ.01.0560	hypothetical protein, conserved	2046	229	3.7541	33	1.32	2.84401	1.50793
LinJ.01.0570	hypothetical protein, conserved	864	24	0.393443	6	0.24	1.63934	0.713119
LinJ.01.0580	pre-mRNA processing factor 3 (PRP3)/Protein of unknown function (DUF1115), putative	1869	22	0.360656	66	2.64	0.136612	-2.87184
LinJ.01.0590	tricarboxylate carrier, putative	981	150	2.45902	49	1.96	1.2546	0.327228
LinJ.01.0600	hypothetical protein, conserved	2895	106	1.7377	70	2.8	0.620609	-0.688244
LinJ.01.0610	KREL1	1275	100	1.63934	32	1.28	1.28074	0.356975
LinJ.01.0620	Rab-GTPase-TBC domain containing protein, putative	5454	58	0.95082	177	7.08	0.134297	-2.89651
LinJ.01.0630	DNA-damage inducible protein DDI1-like protein	732	22	0.360656	26	1.04	0.346784	-1.52789
LinJ.01.0640	hypothetical protein, conserved	1773	243	3.98361	48	1.92	2.0748	1.05297
LinJ.01.0650	hypothetical protein, unknown function	2709	27	0.442623	32	1.28	0.345799	-1.53199
LinJ.01.0660	HSP70-like protein	3333	147	2.40984	114	4.56	0.528473	-0.920099
LinJ.01.0670	mitochondrial-processing peptidase subunit beta, putative	1485	264	4.32787	54	2.16	2.00364	1.00263
LinJ.01.0680	hypothetical protein, conserved	4647	13	0.213115	40	1.6	0.133197	-2.90837
LinJ.01.0690	hypothetical protein, conserved	909	55	0.901639	18	0.72	1.25228	0.324554
LinJ.01.0700	hypothetical protein, unknown function	2406	11	0.180328	14	0.56	0.322014	-1.6348
LinJ.01.0710	PLAC8 family, putative	702	77	1.2623	18	0.72	1.75319	0.80998
LinJ.01.0720	hypothetical protein, unknown function	1566	35	0.57377	12	0.48	1.19536	0.257439
LinJ.01.0730	ubiquitin activating enzyme, putative	1620	5	0.0819672	108	4.32	0.0189739	-5.71984
LinJ.01.0740	hypothetical protein, conserved	3912	27	0.442623	104	4.16	0.1064	-3.23243
LinJ.01.0750	Meckel syndrome type 6 protein, putative	7029	61	1	87	3.48	0.287356	-1.79909
LinJ.01.0760	hypothetical protein, conserved	2265	29	0.47541	29	1.16	0.409836	-1.28688
LinJ.01.0770	protein kinase, putative	4248	29	0.47541	58	2.32	0.204918	-2.28688
LinJ.01.0780	hypothetical protein, conserved	597	22	0.360656	8	0.32	1.12705	0.17255
LinJ.01.0790	Eukaryotic initiation factor 4A-1	1212	3925	64.3443	512	20.48	3.14181	1.6516
LinJ.01.0800	Eukaryotic initiation factor 4A-1	1212	0	0	0	0	#DIV/0!	#DIV/0!
LinJ.01.0810	hypothetical protein, conserved	1593	35	0.57377	30	1.2	0.478142	-1.06449
LinJ.01.0820	hypothetical protein, conserved	1473	13	0.213115	40	1.6	0.133197	-2.90837
LinJ.01.0830	calcium/potassium channel (CAKC), putative	3054	48	0.786885	48	1.92	0.409836	-1.28688
LinJ.01.0840	potassium channel subunit-like protein	3885	62	1.01639	68	2.72	0.373674	-1.42015
LinJ.01.0850	peptidyl dipeptidase, putative	420	0	0	16	0.64	0	#VALUE!
LinJ.02.0010	Xaa-Pro aminopeptidase, putative	1860	236	3.86885	43	1.72	2.24933	1.1695
LinJ.02.0020	cytochrome b-domain protein, putative	657	54	0.885246	3	0.12	7.37705	2.88304
LinJ.02.0030	hypothetical protein, conserved	579	41	0.672131	8	0.32	2.10041	1.07067
LinJ.02.0040	hypothetical protein, conserved	1194	30	0.491803	15	0.6	0.819672	-0.286881
LinJ.02.0050	hypothetical protein, conserved	2982	33	0.540984	27	1.08	0.500911	-0.997375
LinJ.02.0060	hypothetical protein, conserved	945	5	0.0819672	8	0.32	0.256148	-1.96495
LinJ.02.0070	hypothetical protein, conserved	1065	198	3.2459	33	1.32	2.45902	1.29808
LinJ.02.0080	hypothetical protein, conserved	2757	16	0.262295	29	1.16	0.226116	-2.14486
LinJ.02.0090	exportin-T, putative	3501	66	1.08197	38	1.52	0.711821	-0.490415
LinJ.02.0100	phosphatidylinositol kinase related protein, putative	14721	66	1.08197	110	4.4	0.245902	-2.02385
LinJ.02.0110	hypothetical protein, conserved	720	62	1.01639	19	0.76	1.33736	0.419388
LinJ.02.0120	Ankyrin repeats (3 copies)/Zinc finger, C3HC4 type (RING finger), putative	1836	52	0.852459	11	0.44	1.93741	0.954127
LinJ.02.0130	Vps51/Vps67, putative	5913	118	1.93443	51	2.04	0.948248	-0.0766634
LinJ.02.0140	phosphoglycan beta 1,3 galactosyltransferase	2454	28	0.459016	107	4.28	0.107247	-3.22099
LinJ.02.0150	phosphoglycan beta 1,3 galactosyltransferase	2214	34	0.557377	35	1.4	0.398126	-1.3287
LinJ.02.0160	phosphoglycan beta 1,3 galactosyltransferase	1965	46	0.754098	35	1.4	0.538642	-0.892602
LinJ.02.0170	phosphoglycan beta 1,3 galactosyltransferase	2319	83	1.36066	33	1.32	1.0308	0.0437642
LinJ.02.0180	phosphoglycan beta 1,3 galactosyltransferase	2592	59	0.967213	44	1.76	0.549553	-0.86367
LinJ.02.0190	phosphoglycan beta 1,2 arabinosyltransferase	2499	69	1.13115	15	0.6	1.88525	0.914753
LinJ.02.0200	phosphoglycan beta 1,3 galactosyltransferase	2982	91	1.4918	33	1.32	1.13015	0.176519
LinJ.02.0210	glycosyltransferase (GlcNAc), putative	2709	59	0.967213	25	1	0.967213	-0.0480943
LinJ.02.0220	hypothetical protein, conserved	3441	95	1.55738	40	1.6	0.973361	-0.0389536
LinJ.02.0230	small GTP binding protein rab6-like protein	825	47	0.770492	7	0.28	2.75176	1.46035
LinJ.02.0240	hypothetical protein, conserved	195	5	0.0819672	12	0.48	0.170765	-2.54992
LinJ.02.0250	hypothetical protein, conserved	510	16	0.262295	7	0.28	0.936768	-0.0942361
LinJ.02.0260	Mitogen-activated kinase kinase kinase, putative	1593	64	1.04918	19	0.76	1.3805	0.465191
LinJ.02.0270	ABC1 transporter, putative	4254	3	0.0491803	25	1	0.0491803	-4.34577
LinJ.02.0280	Soluble NSF attachment protein, SNAP, putative	2073	651	10.6721	60	2.4	4.44672	2.15274
LinJ.02.0290	ribosomal RNA processing protein 41B, putative	975	30	0.491803	13	0.52	0.945776	-0.0804303
LinJ.02.0300	glycosyl transferase, putative	4617	18	0.295082	72	2.88	0.102459	-3.28688
LinJ.02.0310	UAA transporter family, putative	2919	21	0.344262	22	0.88	0.391207	-1.354
LinJ.02.0320	hypothetical protein, conserved	3186	42	0.688525	49	1.96	0.351288	-1.50927
LinJ.02.0330	casein kinase II, alpha chain, putative	1146	103	1.68852	17	0.68	2.48312	1.31216
LinJ.02.0340	proteasome regulatory non-ATPase subunit 6, putative	1590	473	7.7541	121	4.84	1.60209	0.679952
LinJ.02.0350	FtsJ-like methyltransferase, putative	1374	36	0.590164	42	1.68	0.351288	-1.50927
LinJ.02.0360	ubiquitin-conjugating enzyme E2, putative	459	16	0.262295	12	0.48	0.546448	-0.871844
LinJ.02.0370	hypothetical protein, unknown function	153	0	0	2	0.08	0	#VALUE!
LinJ.02.0380	Kinetoplastid RNA editing protein 1, putative	3327	65	1.06557	18	0.72	1.47996	0.565562
LinJ.02.0390	hypothetical protein, conserved	3060	88	1.44262	52	2.08	0.693569	-0.527889
LinJ.02.0400	rhomboid-like protein	1113	13	0.213115	17	0.68	0.313404	-1.6739
LinJ.02.0410	amino acid permease, putative	1242	0	0	1	0.04	0	#VALUE!
LinJ.02.0420	voltage-dependent anion-selective channel, putative	834	413	6.77049	33	1.32	5.12916	2.35872
LinJ.02.0430	Mitochondrial outer membrane protein porin, putative	876	1441	23.623	152	6.08	3.88535	1.95805
LinJ.02.0440	hypothetical protein, unknown function	10752	71	1.16393	99	3.96	0.293923	-1.76649
LinJ.02.0450	hypothetical protein, conserved	606	47	0.770492	12	0.48	1.60519	0.682745
LinJ.02.0460	hypothetical protein, conserved	2130	3	0.0491803	13	0.52	0.0945776	-3.40236
LinJ.02.0470	glycerate kinase, putative	2850	14	0.229508	147	5.88	0.039032	-4.6792
LinJ.02.0480	hypothetical protein, conserved	513	10	0.163934	0	0	#DIV/0!	#DIV/0!
LinJ.02.0490	hypothetical protein, conserved	6276	80	1.31148	75	3	0.437158	-1.19377
LinJ.02.0500	hypothetical protein, conserved	2592	68	1.11475	14	0.56	1.99063	0.993227
LinJ.02.0510	hypothetical protein, conserved	981	59	0.967213	9	0.36	2.6867	1.42584
LinJ.02.0520	hypothetical protein, unknown function	492	622	10.1967	57	2.28	4.47225	2.161
LinJ.02.0530	hypothetical protein, unknown function	2544	105	1.72131	27	1.08	1.59381	0.672477
LinJ.02.0540	protein kinase, putative	2946	58	0.95082	27	1.08	0.880389	-0.183788
LinJ.02.0550	hypothetical protein, conserved	11367	261	4.27869	112	4.48	0.955064	-0.0663301
LinJ.02.0560	TPR repeat/Tetratricopeptide repeat, putative	1575	68	1.11475	20	0.8	1.39344	0.478654
LinJ.02.0570	ARP2/3 complex subunit, putative	633	3	0.0491803	6	0.24	0.204918	-2.28688
LinJ.02.0580	hypothetical protein, conserved	966	123	2.01639	24	0.96	2.10041	1.07067
LinJ.02.0590	hypothetical protein, conserved	1704	13	0.213115	16	0.64	0.332992	-1.58644
LinJ.02.0600	gamma-glutamyl phosphate reductase-like protein	1980	27	0.442623	9	0.36	1.22951	0.298081
LinJ.02.0610	hypothetical protein, unknown function	4245	9	0.147541	112	4.48	0.0329333	-4.92431
LinJ.02.0620	hypothetical protein, conserved	948	34	0.557377	13	0.52	1.07188	0.100142
LinJ.02.0630	Nop14-like family, putative	2733	75	1.22951	57	2.28	0.539258	-0.890952
LinJ.02.0640	mitochondrial carrier protein, putative	942	207	3.39344	31	1.24	2.73665	1.45241
LinJ.02.0650	hypothetical protein, conserved	579	9	0.147541	4	0.16	0.922131	-0.116956
LinJ.02.0660	hypothetical protein, conserved	1365	23	0.377049	70	2.8	0.13466	-2.8926
LinJ.02.0670	hypothetical protein, conserved	2811	138	2.2623	49	1.96	1.15423	0.206933
LinJ.02.0680	ATP-dependent Clp protease subunit, heat shock protein 78 (HSP78), putative	2454	716	11.7377	134	5.36	2.18987	1.13085
LinJ.02.0690	hypothetical protein, unknown function	243	2	0.0327869	3	0.12	0.273224	-1.87184
LinJ.02.0700	dehydrogenase/oxidoreductase-like protein	546	0	0	42	1.68	0	#VALUE!
LinJ.02.0710	dipeptylcarboxypeptidase	2037	747	12.2459	99	3.96	3.0924	1.62873
LinJ.02.0720	hypothetical protein	1302	0	0	9	0.36	0	#VALUE!
LinJ.02.0730	hypothetical protein, conserved	987	25	0.409836	28	1.12	0.365925	-1.45038
LinJ.02.0740	hypothetical protein, conserved	1365	6	0.0983607	16	0.64	0.153689	-2.70192
LinJ.03.0010	hypothetical protein	3030	30	0.491803	13	0.52	0.945776	-0.0804303
LinJ.03.0020	hypothetical protein, conserved	807	32	0.52459	5	0.2	2.62295	1.39119
LinJ.03.0030	D-3-phosphoglycerate dehydrogenase-like protein	1224	211	3.45902	34	1.36	2.54339	1.34676
LinJ.03.0040	2-aminoethylphosphonate:pyruvateaminotransferas e-like protein	1146	190	3.11475	14	0.56	5.56206	2.47562
LinJ.03.0050	Met-10+ like-protein, putative	1173	51	0.836066	12	0.48	1.7418	0.800582
LinJ.03.0060	hypothetical protein, conserved	2502	25	0.409836	51	2.04	0.2009	-2.31545
LinJ.03.0070	glycerol-3-phosphate acyl transferase	1887	200	3.27869	34	1.36	2.4108	1.26951
LinJ.03.0080	DNA primase large subunit, putative	1704	57	0.934426	17	0.68	1.37416	0.458546
LinJ.03.0090	cytochrome c oxidase assembly protein, putative	495	33	0.540984	12	0.48	1.12705	0.17255
LinJ.03.0100	hypothetical protein, conserved	2676	34	0.557377	32	1.28	0.435451	-1.19942
LinJ.03.0110	hypothetical protein, conserved	2778	23	0.377049	41	1.64	0.229908	-2.12087
LinJ.03.0120	acetyltransferase, putative	549	131	2.14754	21	0.84	2.5566	1.35422
LinJ.03.0130	hypothetical protein, conserved	420	76	1.2459	11	0.44	2.83159	1.50161
LinJ.03.0140	hypothetical protein, conserved	936	68	1.11475	25	1	1.11475	0.156726
LinJ.03.0150	ATP-binding cassette protein subfamily F, member 1, putative	2175	233	3.81967	41	1.64	2.32907	1.21975
LinJ.03.0160	hypothetical protein	576	8	0.131148	11	0.44	0.298063	-1.74631
LinJ.03.0170	zinc-finger of acetyl-transferase ESCO, putative	2184	14	0.229508	23	0.92	0.249465	-2.00309
LinJ.03.0180	U2 splicing auxiliary factor, putative	633	157	2.57377	37	1.48	1.73903	0.798286
LinJ.03.0190	delta-1-pyrroline-5-carboxylate dehydrogenase, putative	1683	2083	34.1475	218	8.72	3.916	1.96938
LinJ.03.0200	protein kinase, putative	1140	92	1.5082	21	0.84	1.79547	0.844363
LinJ.03.0210	hypothetical protein, conserved	942	55	0.901639	26	1.04	0.866961	-0.205961
LinJ.03.0220	long chain fatty Acyl CoA synthetase, putative	2115	375	6.14754	55	2.2	2.79434	1.48251
LinJ.03.0230	hypothetical protein, conserved	465	38	0.622951	27	1.08	0.576806	-0.793841
LinJ.03.0240	ribosomal protein L38, putative	252	626	10.2623	122	4.88	2.10293	1.0724
LinJ.03.0250	hypothetical protein, conserved	909	44	0.721311	19	0.76	0.949094	-0.075377
LinJ.03.0260	FYVE zinc finger/Apolipoprotein A1/A4/E domain containing protein, putative	6432	8	0.131148	61	2.44	0.053749	-4.21762
LinJ.03.0270	hypothetical protein	3006	5	0.0819672	106	4.24	0.0193319	-5.69287
LinJ.03.0280	hypothetical protein, unknown function (pseudogene)	270	3	0.0491803	3	0.12	0.409836	-1.28688
LinJ.03.0290	hypothetical protein	6219	8	0.131148	45	1.8	0.0728597	-3.77873
LinJ.03.0300	hypothetical protein, conserved	3132	120	1.96721	50	2	0.983607	-0.0238467
LinJ.03.0310	hypothetical protein, conserved	1893	43	0.704918	23	0.92	0.766215	-0.384178
LinJ.03.0320	DDRGK domain containing protein, putative	1029	28	0.459016	16	0.64	0.717213	-0.479526
LinJ.03.0330	protein kinase, putative	4365	127	2.08197	43	1.72	1.21045	0.275539
LinJ.03.0340	hypothetical protein	4956	67	1.09836	87	3.48	0.315621	-1.66374
LinJ.03.0350	GPR1/FUN34/yaaH family, putative	933	45	0.737705	18	0.72	1.02459	0.0350469
LinJ.03.0360	GPR1/FUN34/yaaH family, putative	1113	51	0.836066	13	0.52	1.60782	0.685104
LinJ.03.0370	hypothetical protein, conserved	771	15	0.245902	87	3.48	0.0706614	-3.82293
LinJ.03.0380	GPR1/FUN34/yaaH family, putative	912	109	1.78689	22	0.88	2.03055	1.02187
LinJ.03.0390	MFS transporter, putative	2043	288	4.72131	65	2.6	1.81589	0.860676
LinJ.03.0400	PTP1-interacting protein, 39 kDa, putative	5016	106	1.7377	43	1.72	1.01029	0.0147746
LinJ.03.0410	60S acidic ribosomal protein P2, putative	339	102	1.67213	53	2.12	0.788741	-0.342376
LinJ.03.0420	60S acidic ribosomal protein P2, putative	336	117	1.91803	144	5.76	0.332992	-1.58644
LinJ.03.0430	TLD domain protein, conserved	5076	72	1.18033	25	1	1.18033	0.239188
LinJ.03.0440	hypothetical protein	3183	67	1.09836	67	2.68	0.409836	-1.28688
LinJ.03.0450	hypothetical protein, conserved	2874	25	0.409836	17	0.68	0.6027	-0.730488
LinJ.03.0460	Ankyrin repeats (3 copies)/DHHC palmitoyltransferase, putative	3030	143	2.34426	52	2.08	1.12705	0.17255
LinJ.03.0470	hypothetical protein, conserved	3075	28	0.459016	42	1.68	0.273224	-1.87184
LinJ.03.0480	phosphate-Repressible Phosphate Permease-like protein	1719	66	1.08197	17	0.68	1.59113	0.67005
LinJ.03.0490	hypothetical protein, conserved	7923	74	1.21311	158	6.32	0.191949	-2.38121
LinJ.03.0500	hypothetical protein, conserved	2574	187	3.06557	52	2.08	1.47383	0.559574
LinJ.03.0510	hypothetical protein, conserved	6462	84	1.37705	77	3.08	0.447094	-1.16135
LinJ.03.0520	26S protease regulatory subunit, putative	1191	348	5.70492	39	1.56	3.657	1.87066
LinJ.03.0530	hypothetical protein, conserved	4335	34	0.557377	42	1.68	0.331772	-1.59174
LinJ.03.0540	hypothetical protein	2151	156	2.55738	38	1.52	1.68248	0.750594
LinJ.03.0550	quinone oxidoreductase, putative	999	56	0.918033	96	3.84	0.239071	-2.06449
LinJ.03.0560	hypothetical protein, conserved	537	39	0.639344	19	0.76	0.841242	-0.249406
LinJ.03.0570	DNA repair helicase, putative	4038	29	0.47541	64	2.56	0.185707	-2.4289
LinJ.03.0580	arginine N-methyltransferase, putative	1218	113	1.85246	41	1.64	1.12955	0.175746
LinJ.03.0590	kinase-like protein	1050	42	0.688525	196	7.84	0.087822	-3.50927
LinJ.03.0600	mitochondrial protein 99, putative	2028	96	1.57377	22	0.88	1.78838	0.83865
LinJ.03.0610	hypothetical protein, conserved	987	84	1.37705	36	1.44	0.956284	-0.0644887
LinJ.03.0620	hypothetical protein, conserved	1827	137	2.2459	42	1.68	1.33685	0.418834
LinJ.03.0630	hypothetical protein	2670	77	1.2623	36	1.44	0.876594	-0.19002
LinJ.03.0640	hypothetical protein, conserved	2397	85	1.39344	36	1.44	0.967668	-0.0474152
LinJ.03.0650	hypothetical protein, conserved	1701	14	0.229508	73	2.92	0.0785987	-3.66935
LinJ.03.0660	Uroporphyrinogen-III synthase HemD, putative	861	10	0.163934	3	0.12	1.36612	0.450084
LinJ.03.0670	DEAD/DEAH box helicase, putative	6633	869	14.2459	216	8.64	1.64883	0.721444
LinJ.03.0680	hypothetical protein, conserved	8682	59	0.967213	178	7.12	0.135845	-2.87997
LinJ.03.0690	Aminoacyl-tRNA editing domain containing protein, putative	687	34	0.557377	54	2.16	0.258045	-1.95431
LinJ.03.0700	hypothetical protein, conserved	3321	39	0.639344	106	4.24	0.150789	-2.7294
LinJ.03.0710	hypothetical protein, conserved	1215	41	0.672131	24	0.96	0.700137	-0.514292
LinJ.03.0720	cytochrome c oxidase copper chaperone, putative	255	29	0.47541	10	0.4	1.18852	0.249172
LinJ.03.0730	TatD related DNase, putative	2151	48	0.786885	44	1.76	0.447094	-1.16135
LinJ.03.0740	hypothetical protein, conserved	954	27	0.442623	21	0.84	0.526932	-0.924311
LinJ.03.0750	Ubiquitin-like domain containing protein, putative	1647	67	1.09836	49	1.96	0.560388	-0.835502
LinJ.03.0760	serine/threonine-protein kinase, putative	6099	51	0.836066	81	3.24	0.258045	-1.95431
LinJ.03.0770	serine/threonine-protein kinase, putative (fragment)	2961	33	0.540984	28	1.12	0.483021	-1.04984
LinJ.03.0780	hypothetical protein, conserved	1308	33	0.540984	31	1.24	0.436277	-1.19668
LinJ.03.0790	6-phosphofructo-2-kinase 1	7182	72	1.18033	86	3.44	0.343119	-1.54322
LinJ.03.0800	hypothetical protein	3282	11	0.180328	104	4.16	0.043348	-4.52789
LinJ.03.0810	hypothetical protein, conserved	8715	62	1.01639	135	5.4	0.188221	-2.4095
LinJ.03.0820	hypothetical protein, conserved	480	10	0.163934	4	0.16	1.02459	0.0350469
LinJ.03.0830	hypothetical protein, conserved	7113	70	1.14754	80	3.2	0.358607	-1.47953
LinJ.03.0840	hypothetical protein, conserved	4584	38	0.622951	122	4.88	0.127654	-2.96969
LinJ.03.0850	hypothetical protein, conserved	3228	41	0.672131	31	1.24	0.542041	-0.883525
LinJ.03.0860	hypothetical protein, conserved	6006	89	1.45902	83	3.32	0.439463	-1.18619
LinJ.03.0870	NLI interacting factor-like phosphatase, putative	2220	39	0.639344	65	2.6	0.245902	-2.02385
LinJ.03.0880	peter pan protein, putative	1143	95	1.55738	12	0.48	3.24454	1.69801
LinJ.03.0890	inorganic pyrophosphatase, putative	681	43	0.704918	28	1.12	0.629391	-0.667971
LinJ.03.0900	Got1/Sft2-like family, putative	657	31	0.508197	16	0.64	0.794057	-0.332685
LinJ.03.0910	Amidohydrolase family, putative	2094	103	1.68852	41	1.64	1.02959	0.0420674
LinJ.03.0920	hypothetical protein, conserved	987	27	0.442623	39	1.56	0.283733	-1.8174
LinJ.03.0930	multicopper oxidase, putative	1908	60	0.983607	24	0.96	1.02459	0.0350469
LinJ.03.0940	hypothetical protein, conserved	315	306	5.01639	36	1.44	3.48361	1.80058
LinJ.03.0950	MORN repeat, putative	978	134	2.19672	19	0.76	2.89042	1.53128
LinJ.03.0960	Eukaryotic translation initiation factor 2 subunit alpha	1242	733	12.0164	112	4.48	2.68223	1.42343
LinJ.03.0970	choline/ethanolamine phosphotransferase, putative	1860	33	0.540984	142	5.68	0.0952436	-3.39223
LinJ.04.0010	calcium-translocating P-type ATPase	3072	574	9.40984	72	2.88	3.2673	1.7081
LinJ.04.0020	folate/biopterin transporter, putative	888	0	0	9	0.36	0	#VALUE!
LinJ.04.0030	cAMP-specific phosphodiesterase, putative	2175	198	3.2459	39	1.56	2.08071	1.05707
LinJ.04.0031	hypothetical protein	222	33	0.540984	7	0.28	1.93208	0.950158
LinJ.04.0040	hypothetical protein	1320	126	2.06557	18	0.72	2.86885	1.52047
LinJ.04.0050	hypothetical protein, conserved	504	51	0.836066	6	0.24	3.48361	1.80058
LinJ.04.0060	hypothetical protein, conserved	1590	733	12.0164	81	3.24	3.70876	1.89094
LinJ.04.0070	DNA topoisomerase type IB small subunit, putative	789	87	1.42623	8	0.32	4.45697	2.15606
LinJ.04.0080	hypothetical protein, conserved	738	14	0.229508	10	0.4	0.57377	-0.801454
LinJ.04.0090	hypothetical protein, conserved	477	11	0.180328	114	4.56	0.0395456	-4.66034
LinJ.04.0100	hypothetical protein, conserved	5619	104	1.70492	104	4.16	0.409836	-1.28688
LinJ.04.0110	hypothetical protein, conserved	1734	26	0.42623	10	0.4	1.06557	0.0916305
LinJ.04.0120	hypothetical protein, conserved	1044	42	0.688525	93	3.72	0.185087	-2.43372
LinJ.04.0130	exosome complex exonuclease RRP40, putative	903	38	0.622951	59	2.36	0.263962	-1.9216
LinJ.04.0140	hypothetical protein, conserved	477	67	1.09836	22	0.88	1.24814	0.319776
LinJ.04.0150	hypothetical protein, conserved	1305	34	0.557377	70	2.8	0.199063	-2.3287
LinJ.04.0160	hypothetical protein, conserved in leishmania	1587	23	0.377049	19	0.76	0.496117	-1.01125
LinJ.04.0170	surface antigen-like protein	1515	18	0.295082	10	0.4	0.737705	-0.438884
LinJ.04.0180	surface antigen-like protein	2130	9	0.147541	4	0.16	0.922131	-0.116956
LinJ.04.0190	surface antigen-like protein	549	31	0.508197	12	0.48	1.05874	0.0823527
LinJ.04.0200	surface antigen-like protein	873	2	0.0327869	5	0.2	0.163934	-2.60881
LinJ.04.0210	hypothetical protein	1065	50	0.819672	7	0.28	2.9274	1.54962
LinJ.04.0220	hypothetical protein, conserved	777	16	0.262295	7	0.28	0.936768	-0.0942361
LinJ.04.0230	GRAM domain containing protein, putative	873	334	5.47541	36	1.44	3.80237	1.9269
LinJ.04.0240	RNA pseudouridylate synthase-like protein	4407	45	0.737705	65	2.6	0.283733	-1.8174
LinJ.04.0250	hypothetical protein, conserved	807	20	0.327869	91	3.64	0.0900739	-3.47275
LinJ.04.0260	Mitochondrial 39-S ribosomal protein L47 (MRP-L47), putative	1443	156	2.55738	81	3.24	0.789314	-0.341329
LinJ.04.0270	adenosine monophosphate deaminase, putative	5562	293	4.80328	73	2.92	1.64496	0.718051
LinJ.04.0280	Alcohol dehydrogenase GroES-like domain containing protein, putative	1347	69	1.13115	19	0.76	1.48835	0.573716
LinJ.04.0290	hypothetical protein, conserved	810	47	0.770492	42	1.68	0.458626	-1.12461
LinJ.04.0300	beta-fructofuranosidase, putative	1932	537	8.80328	65	2.6	3.38588	1.75953
LinJ.04.0310	beta-fructofuranosidase, putative	1458	480	7.86885	86	3.44	2.28746	1.19374
LinJ.04.0320	mitochondrial exoribonuclease DSS-1, putative	2565	42	0.688525	61	2.44	0.282182	-1.8253
LinJ.04.0330	ADP-ribosylation factor, putative	555	12	0.196721	6	0.24	0.819672	-0.286881
LinJ.04.0340	hypothetical protein, conserved	6369	61	1	95	3.8	0.263158	-1.926
LinJ.04.0350	hypothetical protein, conserved	573	47	0.770492	9	0.36	2.14026	1.09778
LinJ.04.0360	phytanoyl-CoA dioxygenase (PhyH), putative	1062	19	0.311475	40	1.6	0.194672	-2.36088
LinJ.04.0370	hypothetical protein	729	7	0.114754	4	0.16	0.717213	-0.479526
LinJ.04.0380	anaphase promoting complex, subunit 10-like protein	1023	7	0.114754	43	1.72	0.0667175	-3.90579
LinJ.04.0390	hypothetical protein, conserved	3366	67	1.09836	31	1.24	0.885775	-0.174988
LinJ.04.0400	Tetratricopeptide repeat, putative	1086	286	4.68852	31	1.24	3.78107	1.91879
LinJ.04.0410	hypothetical protein, conserved	12363	296	4.85246	189	7.56	0.64186	-0.63967
LinJ.04.0420	serine/threonine protein kinase-like protein	3411	56	0.918033	30	1.2	0.765027	-0.386417
LinJ.04.0430	calpain-like cysteine peptidase, putative	2568	661	10.8361	77	3.08	3.5182	1.81484
LinJ.04.0440	adenylosuccinate lyase, putative	1440	268	4.39344	39	1.56	2.81631	1.49381
LinJ.04.0450	hypothetical protein, conserved	3027	18	0.295082	18	0.72	0.409836	-1.28688
LinJ.04.0460	60S ribosomal protein L11 (L5, L16)	567	172	2.81967	78	3.12	0.903741	-0.146019
LinJ.04.0470	ADP-ribosylation factor, putative	573	25	0.409836	37	1.48	0.276916	-1.85248
LinJ.04.0480	hypothetical protein, conserved	972	112	1.83607	38	1.52	1.20794	0.272546
LinJ.04.0490	Nucleotidyltransferase domain containing protein, putative	9009	147	2.40984	113	4.52	0.53315	-0.907388
LinJ.04.0500	hypothetical protein	4743	102	1.67213	46	1.84	0.908767	-0.138018
LinJ.04.0510	palmitoyl acyltransferase 1, putative	3204	116	1.90164	28	1.12	1.69789	0.763745
LinJ.04.0520	hypothetical protein, conserved	1044	20	0.327869	14	0.56	0.58548	-0.772308
LinJ.04.0530	Zinc finger, C3HC4 type (RING finger), putative	1779	38	0.622951	41	1.64	0.379848	-1.39651
LinJ.04.0540	TPR repeat/Tetratricopeptide repeat, putative	4653	276	4.52459	72	2.88	1.57104	0.651718
LinJ.04.0550	tyrosine phosphatase, putative	930	48	0.786885	15	0.6	1.31148	0.391191
LinJ.04.0560	DENN (AEX-3) domain containing protein, putative	4707	59	0.967213	55	2.2	0.439642	-1.1856
LinJ.04.0570	spermidine synthase, putative	903	179	2.93443	31	1.24	2.36647	1.24274
LinJ.04.0580	hypothetical protein	804	166	2.72131	24	0.96	2.8347	1.5032
LinJ.04.0590	hypothetical protein	9330	11	0.180328	60	2.4	0.0751366	-3.73434
LinJ.04.0600	hypothetical protein, conserved	504	43	0.704918	8	0.32	2.20287	1.13938
LinJ.04.0610	hypothetical protein	3870	65	1.06557	55	2.2	0.484352	-1.04587
LinJ.04.0620	hypothetical protein	1017	27	0.442623	18	0.72	0.614754	-0.701919
LinJ.04.0630	hypothetical protein, conserved	603	622	10.1967	62	2.48	4.11158	2.03969
LinJ.04.0640	Zinc finger, C3HC4 type (RING finger), putative	987	7	0.114754	21	0.84	0.136612	-2.87184
LinJ.04.0650	serine-threonine protein kinase-like protein	3786	25	0.409836	489	19.56	0.0209528	-5.57672
LinJ.04.0660	hypothetical protein, conserved	423	252	4.13115	45	1.8	2.29508	1.19855
LinJ.04.0670	hypothetical protein, conserved	459	282	4.62295	60	2.4	1.92623	0.94578
LinJ.04.0680	ubiquitin-conjugating enzyme E2, putative	447	379	6.21311	69	2.76	2.25113	1.17065
LinJ.04.0690	axonemal dynein light chain, putative	2169	132	2.16393	37	1.48	1.46212	0.54806
LinJ.04.0700	hypothetical protein, conserved (fragment)	2769	1	0.0163934	15	0.6	0.0273224	-5.19377
LinJ.04.0710	Tir chaperone protein (CesT) family/PDZ domain containing protein, putative	2385	44	0.721311	60	2.4	0.300546	-1.73434
LinJ.04.0720	hypothetical protein	2136	0	0	8	0.32	0	#VALUE!
LinJ.04.0730	Protein of unknown function (DUF974), putative	1911	23	0.377049	73	2.92	0.129126	-2.95314
LinJ.04.0740	hypothetical protein, conserved	2433	24	0.393443	56	2.24	0.175644	-2.50927
LinJ.04.0750	60S ribosomal protein L10, putative	642	1298	21.2787	365	14.6	1.45744	0.543441
LinJ.04.0760	nascent polypeptide associated complex subunit- like protein, copy 2	801	367	6.01639	54	2.16	2.78537	1.47787
LinJ.04.0770	nascent polypeptide associated complex subunit- like protein, copy 1	519	392	6.42623	106	4.24	1.51562	0.599908
LinJ.04.0780	heat shock protein, putative	1731	56	0.918033	30	1.2	0.765027	-0.386417
LinJ.04.0790	hypothetical protein, conserved	3405	39	0.639344	60	2.4	0.266393	-1.90837
LinJ.04.0800	hypothetical protein, conserved	1080	88	1.44262	23	0.92	1.56807	0.648989
LinJ.04.0810	Pescadillo N-terminus/BRCA1 C Terminus (BRCT) domain containing protein, putative	1317	191	3.13115	40	1.6	1.95697	0.96862
LinJ.04.0820	Peptide deformylase 2, putative	1182	33	0.540984	42	1.68	0.322014	-1.6348
LinJ.04.0830	hypothetical protein, conserved	4191	136	2.22951	48	1.92	1.1612	0.215619
LinJ.04.0840	tyrosine phospatase-like protein	2079	16	0.262295	35	1.4	0.187354	-2.41616
LinJ.04.0850	rhomboid-like protein	1191	155	2.54098	24	0.96	2.64686	1.40428
LinJ.04.0860	hypothetical protein, conserved	801	64	1.04918	33	1.32	0.794834	-0.331275
LinJ.04.0870	hypothetical protein	3555	55	0.901639	40	1.6	0.563525	-0.82745
LinJ.04.0880	hypothetical protein	525	11	0.180328	7	0.28	0.644028	-0.634804
LinJ.04.0890	hypothetical protein, conserved	3825	128	2.09836	57	2.28	0.920334	-0.119771
LinJ.04.0900	hypothetical protein	5619	16	0.262295	171	6.84	0.0383472	-4.70473
LinJ.04.0910	hypothetical protein, conserved	747	22	0.360656	8	0.32	1.12705	0.17255
LinJ.04.0920	hypothetical protein (fragment)	1128	54	0.885246	15	0.6	1.47541	0.561116
LinJ.04.0930	hypothetical protein, conserved	447	60	0.983607	20	0.8	1.22951	0.298081
LinJ.04.0940	chaperone protein DNAj, putative	1482	134	2.19672	29	1.16	1.89373	0.921227
LinJ.04.0950	60S ribosomal protein L10, putative	642	504	8.2623	149	5.96	1.38629	0.47123
LinJ.04.0960	adenylate kinase, putative	630	153	2.5082	21	0.84	2.98595	1.57819
LinJ.04.0970	hypothetical protein, conserved	1467	18	0.295082	20	0.8	0.368852	-1.43888
LinJ.04.0980	hypothetical protein	1446	31	0.508197	21	0.84	0.604996	-0.725002
LinJ.04.0990	hypothetical protein, conserved	3726	39	0.639344	172	6.88	0.0929279	-3.42774
LinJ.04.1000	hypothetical protein, conserved	858	118	1.93443	60	2.4	0.806011	-0.311129
LinJ.04.1010	chloride channel protein, putative	3537	95	1.55738	40	1.6	0.973361	-0.0389536
LinJ.04.1020	Domain of unknown function (DUF947), putative	669	23	0.377049	16	0.64	0.589139	-0.763319
LinJ.04.1030	COPI associated protein, putative	585	327	5.36066	58	2.32	2.31063	1.20828
LinJ.04.1040	acyltransferase-like protein, copy 1	927	81	1.32787	15	0.6	2.21311	1.14608
LinJ.04.1050	acyltransferase-like protein, copy 2	1071	89	1.45902	29	1.16	1.25777	0.330871
LinJ.04.1060	hypothetical protein	1458	27	0.442623	13	0.52	0.851198	-0.232433
LinJ.04.1070	hypothetical protein, conserved	390	0	0	57	2.28	0	#VALUE!
LinJ.04.1080	Transcriptional repressor TCF25, putative	2631	96	1.57377	46	1.84	0.85531	-0.225481
LinJ.04.1090	hypothetical protein, conserved	1452	0	0	67	2.68	0	#VALUE!
LinJ.04.1100	hypothetical protein, conserved	3924	43	0.704918	125	5	0.140984	-2.8264
LinJ.04.1110	hypothetical protein, conserved	330	5	0.0819672	3	0.12	0.68306	-0.549916
LinJ.04.1120	proton motive ATPase, putative	2874	23	0.377049	101	4.04	0.093329	-3.42153
LinJ.04.1130	hypothetical protein, conserved	2190	121	1.98361	45	1.8	1.102	0.140129
LinJ.04.1140	cytochrome c oxidase assembly factor, putative	933	66	1.08197	21	0.84	1.28806	0.365196
LinJ.04.1150	hypothetical protein	903	29	0.47541	9	0.36	1.32058	0.401175
LinJ.04.1160	hypothetical protein, conserved	507	21	0.344262	80	3.2	0.107582	-3.21649
LinJ.04.1170	fructose-1,6-bisphosphatase, cytosolic, putative	1056	497	8.14754	238	9.52	0.855834	-0.224597
LinJ.04.1180	hypothetical protein	1254	10	0.163934	25	1	0.163934	-2.60881
LinJ.04.1190	Double RNA binding domain protein 3	936	940	15.4098	107	4.28	3.60043	1.84817
LinJ.04.1200	hypothetical protein, conserved	7185	74	1.21311	62	2.48	0.489159	-1.03162
LinJ.04.1210	tRNA nucleotidyltransferase, putative	1572	106	1.7377	29	1.16	1.49802	0.583058
LinJ.04.1220	hypothetical protein, conserved	564	83	1.36066	11	0.44	3.0924	1.62873
LinJ.04.1230	casein kinase I, putative	1107	3	0.0491803	2	0.08	0.614754	-0.701919
LinJ.04.1240	hypothetical protein, conserved	3186	147	2.40984	54	2.16	1.11566	0.157904
LinJ.04.1250	actin	1131	1117	18.3115	157	6.28	2.91584	1.54391
LinJ.05.0010	hypothetical protein, conserved	2748	182	2.98361	50	2	1.4918	0.577057
LinJ.05.0020	hypothetical protein, conserved	420	9	0.147541	3	0.12	1.22951	0.298081
LinJ.05.0030	ras-like small GTPases, putative	588	504	8.2623	58	2.32	3.56133	1.83242
LinJ.05.0040	paraflagellar rod component par4, putative	1746	345	5.65574	104	4.16	1.35955	0.443132
LinJ.05.0050	hypothetical protein, conserved	2502	107	1.7541	39	1.56	1.12442	0.169184
LinJ.05.0060	major vault protein, putative	2502	140	2.29508	80	3.2	0.717213	-0.479526
LinJ.05.0070	dynein light chain, putative	276	90	1.47541	8	0.32	4.61066	2.20497
LinJ.05.0080	Rrp15p, putative	606	48	0.786885	11	0.44	1.78838	0.83865
LinJ.05.0090	Nudix hydrolase 2, putative	540	31	0.508197	13	0.52	0.977301	-0.0331246
LinJ.05.0100	phosphoprotein phosphatase, putative	1914	898	14.7213	122	4.88	3.01666	1.59295
LinJ.05.0110	hypothetical protein, conserved	372	41	0.672131	13	0.52	1.29256	0.370231
LinJ.05.0120	hypothetical protein, conserved	1017	29	0.47541	8	0.32	1.48566	0.5711
LinJ.05.0130	protein kinase, putative	1299	134	2.19672	14	0.56	3.92272	1.97185
LinJ.05.0140	nucleolar RNA helicase II, putative	2037	229	3.7541	45	1.8	2.08561	1.06047
LinJ.05.0150	hypothetical protein, conserved	1326	104	1.70492	25	1	1.70492	0.769702
LinJ.05.0160	hypothetical protein, unknown function	1542	18	0.295082	48	1.92	0.153689	-2.70192
LinJ.05.0170	basal body component, putative	2280	47	0.770492	28	1.12	0.687939	-0.539647
LinJ.05.0180	dihydrolipoamide branched chain transacylase, putative	1434	166	2.72131	28	1.12	2.42974	1.2808
LinJ.05.0190	Fip1 motif/Zinc finger C-x8-C-x5-C-x3-H type (and similar), putative	1086	156	2.55738	56	2.24	1.14169	0.191166
LinJ.05.0200	50S ribosome-binding GTPase, putative	2361	62	1.01639	55	2.2	0.461997	-1.11404
LinJ.05.0210	hypothetical protein, conserved	4488	73	1.19672	62	2.48	0.482549	-1.05125
LinJ.05.0220	dual specificity phosphatase-like protein	2016	92	1.5082	48	1.92	0.785519	-0.348282
LinJ.05.0230	hydrogenase, putative	1902	47	0.770492	19	0.76	1.01381	0.0197802
LinJ.05.0240	viscerotropic leishmaniasis antigen, putative (pseudogene) (fragment)	1224	17	0.278689	20	0.8	0.348361	-1.52135
LinJ.05.0250	hypothetical protein, conserved	294	23	0.377049	6	0.24	1.57104	0.651718
LinJ.05.0260	hypothetical protein, conserved	1161	57	0.934426	65	2.6	0.359395	-1.47636
LinJ.05.0270	hypothetical protein, conserved	1200	26	0.42623	37	1.48	0.287993	-1.79589
LinJ.05.0280	protein tyrosine phosphatase, putative	675	660	10.8197	56	2.24	4.83021	2.27209
LinJ.05.0290	ARP2/3 complex 16kDa subunit, putative	522	4	0.0655738	3	0.12	0.546448	-0.871844
LinJ.05.0300	phosphate carrier protein, mitochondrial precursor-like protein	1458	34	0.557377	37	1.48	0.376606	-1.40887
LinJ.05.0310	hypothetical protein, conserved	2316	13	0.213115	40	1.6	0.133197	-2.90837
LinJ.05.0320	monothiol glutaredoxin, putative	543	30	0.491803	11	0.44	1.11773	0.160578
LinJ.05.0330	DNA replication licensing factor MCM8, putative	2994	49	0.803279	34	1.36	0.590646	-0.759634
LinJ.05.0340	hypothetical protein, conserved	1116	101	1.65574	10	0.4	4.13934	2.0494
LinJ.05.0350	trypanothione reductase	1476	1869	30.6393	200	8	3.82992	1.93731
LinJ.05.0360	ATP-dependent RNA helicase, putative	1878	129	2.11475	31	1.24	1.70545	0.77015
LinJ.05.0370	hypothetical protein, conserved	987	57	0.934426	10	0.4	2.33607	1.22408
LinJ.05.0380	microtubule-associated protein, putative	4401	626	10.2623	99	3.96	2.59149	1.37378
LinJ.05.0390	protein kinase, putative	2370	165	2.70492	67	2.68	1.0093	0.0133519
LinJ.05.0400	structural maintenance of chromosome (SMC), putative	3633	147	2.40984	61	2.44	0.987638	-0.0179461
LinJ.05.0410	TPR repeat, putative	2763	72	1.18033	23	0.92	1.28297	0.359482
LinJ.05.0420	dynein-light chain-protein, putative	336	22	0.360656	6	0.24	1.50273	0.587588
LinJ.05.0430	hypothetical protein, conserved	2028	18	0.295082	20	0.8	0.368852	-1.43888
LinJ.05.0440	hypothetical protein, conserved	2562	27	0.442623	45	1.8	0.245902	-2.02385
LinJ.05.0450	hypothetical protein, conserved	591	702	11.5082	65	2.6	4.42623	2.14608
LinJ.05.0460	GTPase, putative	1884	158	2.59016	38	1.52	1.70406	0.768972
LinJ.05.0470	hypothetical protein, unknown function	729	30	0.491803	15	0.6	0.819672	-0.286881
LinJ.05.0480	monocarboxylate transporter-like protein	1725	127	2.08197	23	0.92	2.26301	1.17824
LinJ.05.0490	hypothetical protein, conserved	774	131	2.14754	32	1.28	1.67777	0.746542
LinJ.05.0500	ATP synthase F1, alpha subunit, putative	1725	5005	82.0492	515	20.6	3.98297	1.99384
LinJ.05.0510	ATP synthase F1, alpha subunit, putative	1725	0	0	0	0	#DIV/0!	#DIV/0!
LinJ.05.0520	nuclear receptor binding factor-like protein	1023	36	0.590164	32	1.28	0.461066	-1.11696
LinJ.05.0530	kinetoplast-associated protein-like protein	6294	103	1.68852	335	13.4	0.126009	-2.9884
LinJ.05.0540	u6 snrna-associated sm-like protein lsm3	408	22	0.360656	14	0.56	0.644028	-0.634804
LinJ.05.0550	protein kinase, putative	948	72	1.18033	12	0.48	2.45902	1.29808
LinJ.05.0560	hypothetical protein, conserved	1260	102	1.67213	16	0.64	2.6127	1.38554
LinJ.05.0570	hypothetical protein, conserved	1233	44	0.721311	47	1.88	0.383676	-1.38204
LinJ.05.0580	hypothetical protein, conserved	2340	396	6.4918	66	2.64	2.45902	1.29808
LinJ.05.0590	ATP-dependent RNA helicase, putative	3021	71	1.16393	39	1.56	0.746112	-0.422536
LinJ.05.0600	COG4 transport protein, putative	2721	87	1.42623	51	2.04	0.699132	-0.516363
LinJ.05.0610	Surp module, putative	2943	94	1.54098	52	2.08	0.740858	-0.432732
LinJ.05.0620	hypothetical protein, conserved	1293	5	0.0819672	28	1.12	0.073185	-3.77231
LinJ.05.0630	kinesin, putative	3210	34	0.557377	94	3.76	0.148239	-2.75401
LinJ.05.0640	Ankyrin repeats (many copies)/Ankyrin repeats (3 copies), putative	5745	209	3.42623	188	7.52	0.455616	-1.13411
LinJ.05.0650	hypothetical protein, conserved	2604	130	2.13115	46	1.84	1.15823	0.211925
LinJ.05.0660	nitroreductase-like protein	972	29	0.47541	19	0.76	0.625539	-0.676828
LinJ.05.0670	hypothetical protein, conserved	7512	120	1.96721	125	5	0.393443	-1.34577
LinJ.05.0680	sre-2/carboxylate carrier-like protein	1041	111	1.81967	31	1.24	1.46748	0.553338
LinJ.05.0690	hypothetical protein, conserved	8001	101	1.65574	76	3.04	0.544651	-0.876597
LinJ.05.0700	hypothetical protein, conserved	5178	58	0.95082	52	2.08	0.457125	-1.12934
LinJ.05.0710	CYC2-like cyclin, putative	4203	217	3.55738	182	7.28	0.488651	-1.03312
LinJ.05.0720	phophatase-like protein	4332	69	1.13115	66	2.64	0.428465	-1.22275
LinJ.05.0730	hypothetical protein, conserved	1830	55	0.901639	12	0.48	1.87842	0.909516
LinJ.05.0740	Vta1 like, putative	1095	138	2.2623	27	1.08	2.09472	1.06676
LinJ.05.0750	Flavodoxin/Radical SAM superfamily/Wyosine base formation, putative	2475	164	2.68852	33	1.32	2.03676	1.02628
LinJ.05.0760	kinesin-like protein	4593	67	1.09836	86	3.44	0.319291	-1.64706
LinJ.05.0770	hypothetical protein, unknown function	4131	155	2.54098	48	1.92	1.32343	0.404281
LinJ.05.0780	hypothetical protein, conserved	444	516	8.45902	71	2.84	2.97853	1.5746
LinJ.05.0790	Mitochondrial glycoprotein, putative	1173	63	1.03279	250	10	0.103279	-3.27539
LinJ.05.0800	MYND zinc finger (ZnF) domain-like protein	1485	56	0.918033	11	0.44	2.08644	1.06104
LinJ.05.0810	Got1/Sft2-like family, putative	492	19	0.311475	5	0.2	1.55738	0.639118
LinJ.05.0820	hypothetical protein, conserved	2826	120	1.96721	32	1.28	1.53689	0.620009
LinJ.05.0830	methylthioadenosine phosphorylase, putative	921	492	8.06557	64	2.56	3.15061	1.65563
LinJ.05.0840	hypothetical protein, unknown function	4266	35	0.57377	40	1.6	0.358607	-1.47953
LinJ.05.0850	zinc-finger of a C2HC-type, putative	2001	192	3.14754	49	1.96	1.60589	0.683372
LinJ.05.0860	hypothetical protein, conserved	468	35	0.57377	56	2.24	0.256148	-1.96495
LinJ.05.0870	hypothetical protein, conserved	5823	66	1.08197	96	3.84	0.281762	-1.82745
LinJ.05.0880	hypothetical protein, conserved	618	127	2.08197	26	1.04	2.00189	1.00136
LinJ.05.0890	CPSF A subunit region, putative	5952	311	5.09836	105	4.2	1.2139	0.279644
LinJ.05.0900	surface antigen-like protein	861	19	0.311475	7	0.28	1.11241	0.153691
LinJ.05.0910	hypothetical protein, conserved	3309	68	1.11475	174	6.96	0.160166	-2.64236
LinJ.05.0920	paraflagellar rod protein, putative	3267	126	2.06557	31	1.24	1.66579	0.736202
LinJ.05.0930	ubiquitin-conjugating enzyme E2, putative	1398	65	1.06557	15	0.6	1.77596	0.828596
LinJ.05.0940	hypothetical protein, conserved	3954	93	1.52459	38	1.52	1.00302	0.00435015
LinJ.05.0950	glutaminyl cyclase, putative	2724	117	1.91803	62	2.48	0.7734	-0.370713
LinJ.05.0960	dipeptidyl-peptidase III, putative	2040	807	13.2295	89	3.56	3.71615	1.89381
LinJ.05.0970	3-mercaptopyruvate sulfurtransferase	1113	138	2.2623	25	1	2.2623	1.17779
LinJ.05.0980	NADH-ubiquinone oxidoreductase, mitochondrial, putative	1446	52	0.852459	37	1.48	0.575986	-0.795895
LinJ.05.0990	hypothetical protein, conserved	270	25	0.409836	44	1.76	0.232861	-2.10246
LinJ.05.1000	hypothetical protein, conserved	312	46	0.754098	8	0.32	2.35656	1.23668
LinJ.05.1010	methyltransferase-like protein	1845	31	0.508197	13	0.52	0.977301	-0.0331246
LinJ.05.1020	hypothetical protein, conserved	2760	139	2.27869	30	1.2	1.89891	0.925169
LinJ.05.1030	hypothetical protein, conserved	438	140	2.29508	21	0.84	2.73224	1.45008
LinJ.05.1040	stomatin-like protein	1074	266	4.36066	23	0.92	4.73984	2.24484
LinJ.05.1050	hypothetical protein, unknown function	1332	91	1.4918	9	0.36	4.1439	2.05099
LinJ.05.1060	ATPase, putative	1437	115	1.88525	20	0.8	2.35656	1.23668
LinJ.05.1070	Legume-like lectin family, putative	1554	143	2.34426	22	0.88	2.66393	1.41356
LinJ.05.1080	Phosphatidylinositol 4-phosphate 5-kinase, putative	2181	289	4.7377	48	1.92	2.46755	1.30308
LinJ.05.1090	double-strand-break repair protein rad21 homolog, putative	1725	148	2.42623	40	1.6	1.51639	0.600644
LinJ.05.1100	methyltransferase domain containing protein, putative	738	105	1.72131	14	0.56	3.07377	1.62001
LinJ.05.1110	hypothetical protein, conserved	3732	228	3.7377	197	7.88	0.474328	-1.07604
LinJ.05.1120	hypothetical protein, unknown function	339	1	0.0163934	2	0.08	0.204918	-2.28688
LinJ.05.1130	hypothetical protein, conserved	1527	30	0.491803	31	1.24	0.396616	-1.33419
LinJ.05.1140	V-type proton ATPase subunit D, putative	1074	215	3.52459	23	0.92	3.83108	1.93775
LinJ.05.1150	hypothetical protein, unknown function	2751	18	0.295082	41	1.64	0.179928	-2.47451
LinJ.05.1160	fatty acid elongase, putative	750	173	2.83607	24	0.96	2.95423	1.56278
LinJ.05.1170	hypothetical protein, conserved	1377	86	1.40984	25	1	1.40984	0.495527
LinJ.05.1180	hypothetical protein, conserved	5880	104	1.70492	50	2	0.852459	-0.230298
LinJ.05.1190	prefoldin subunit, putative	408	110	1.80328	12	0.48	3.75683	1.90952
LinJ.05.1200	protein phosphatase type 1 regulator-like protein	1191	126	2.06557	8	0.32	6.45492	2.6904
LinJ.05.1210	surface antigen-like protein	855	35	0.57377	17	0.68	0.84378	-0.245061
LinJ.06.0010	histone H4	303	842	13.8033	169	6.76	2.04191	1.02992
LinJ.06.0020	hypothetical protein, conserved	1608	8	0.131148	14	0.56	0.234192	-2.09424
LinJ.06.0030	WD domain, G-beta repeat, putative	2028	1441	23.623	159	6.36	3.7143	1.89309
LinJ.06.0040	39S mitochondrial ribosomal protein L46, putative	876	57	0.934426	22	0.88	1.06185	0.0865772
LinJ.06.0050	pumilio/PUF RNA binding protein 5, putative	1446	332	5.44262	56	2.24	2.42974	1.2808
LinJ.06.0060	hypothetical protein, conserved	969	7	0.114754	5	0.2	0.57377	-0.801454
LinJ.06.0070	hypothetical protein, conserved (pseudogene)	1371	0	0	7	0.28	0	#VALUE!
LinJ.06.0080	ATP-binding cassette protein subfamily G, member 1, putative	1974	1	0.0163934	3	0.12	0.136612	-2.87184
LinJ.06.0090	ATP-binding cassette protein subfamily G, member 2	1992	5	0.0819672	5	0.2	0.409836	-1.28688
LinJ.06.0100	ATP-binding cassette protein subfamily G, member 3, putative	837	4	0.0655738	4	0.16	0.409836	-1.28688
LinJ.06.0110	hypothetical protein, conserved	1806	134	2.19672	33	1.32	1.66418	0.734814
LinJ.06.0120	cyclophilin 2	564	288	4.72131	45	1.8	2.62295	1.39119
LinJ.06.0130	hypothetical protein, conserved	561	84	1.37705	16	0.64	2.15164	1.10544
LinJ.06.0140	proteasome beta 6 subunit, putative	744	442	7.2459	49	1.96	3.69689	1.88631
LinJ.06.0150	hypothetical protein, conserved	330	5	0.0819672	8	0.32	0.256148	-1.96495
LinJ.06.0160	HD domain containing protein, putative	1365	31	0.508197	8	0.32	1.58811	0.667315
LinJ.06.0170	Trm112p-like protein, putative	426	12	0.196721	1	0.04	4.91803	2.29808
LinJ.06.0180	kinesin-like protein	1989	4	0.0655738	50	2	0.0327869	-4.93074
LinJ.06.0190	hypothetical protein, conserved	1764	78	1.27869	20	0.8	1.59836	0.676593
LinJ.06.0200	hypothetical protein, conserved	1494	50	0.819672	18	0.72	1.13843	0.18705
LinJ.06.0210	FHA domain containing protein, putative	2004	38	0.622951	20	0.8	0.778689	-0.360882
LinJ.06.0220	hypothetical protein, conserved	861	69	1.13115	16	0.64	1.76742	0.821643
LinJ.06.0230	hypothetical protein, conserved	642	39	0.639344	10	0.4	1.59836	0.676593
LinJ.06.0240	Present in the outer mitochondrial membrane proteome 34	2544	49	0.803279	37	1.48	0.542756	-0.881625
LinJ.06.0250	hypothetical protein, conserved	837	68	1.11475	19	0.76	1.46678	0.552654
LinJ.06.0260	5'-3' exoribonuclease A, putative	4500	500	8.19672	86	3.44	2.38277	1.25264
LinJ.06.0270	hypothetical protein, conserved	939	203	3.32787	31	1.24	2.68377	1.42426
LinJ.06.0280	hypothetical protein, conserved	2568	27	0.442623	79	3.16	0.140071	-2.83577
LinJ.06.0290	ribonuclease H1, putative	753	11	0.180328	26	1.04	0.173392	-2.52789
LinJ.06.0300	MYND finger domain-like protein	510	48	0.786885	9	0.36	2.18579	1.12816
LinJ.06.0310	folate/biopterin transporter, putative	2034	54	0.885246	16	0.64	1.3832	0.468006
LinJ.06.0320	hypothetical protein, conserved	3075	16	0.262295	67	2.68	0.0978713	-3.35297
LinJ.06.0330	hypothetical protein, conserved	3555	40	0.655738	51	2.04	0.32144	-1.63738
LinJ.06.0340	oligopeptidase B-like protein	2718	148	2.42623	69	2.76	0.879069	-0.185952
LinJ.06.0350	NAD(P)-dependent steroid dehydrogenase protein, putative	1224	304	4.98361	31	1.24	4.01904	2.00685
LinJ.06.0360	hypothetical protein, conserved	1356	68	1.11475	13	0.52	2.14376	1.10014
LinJ.06.0370	glutamine synthetase, putative	1455	446	7.31148	55	2.2	3.3234	1.73266
LinJ.06.0380	Present in the outer mitochondrial membrane proteome 35	1206	28	0.459016	30	1.2	0.382514	-1.38642
LinJ.06.0390	hypothetical protein, conserved	2724	49	0.803279	57	2.28	0.352315	-1.50506
LinJ.06.0400	fructose biphosphate aldolase (pseudogene), putative	402	14	0.229508	3	0.12	1.91257	0.935511
LinJ.06.0410	60S ribosomal protein L19, putative	738	47	0.770492	32	1.28	0.601947	-0.732292
LinJ.06.0420	hypothetical protein, conserved	570	29	0.47541	8	0.32	1.48566	0.5711
LinJ.06.0430	60S ribosomal protein L19, putative	717	2259	37.0328	414	16.56	2.23628	1.1611
LinJ.06.0440	hypothetical protein, conserved	1719	35	0.57377	20	0.8	0.717213	-0.479526
LinJ.06.0450	hypothetical protein, conserved	2076	76	1.2459	13	0.52	2.39596	1.26061
LinJ.06.0460	hypothetical protein, conserved	2979	152	2.4918	30	1.2	2.0765	1.05416
LinJ.06.0470	hypothetical protein, unknown function	1371	26	0.42623	30	1.2	0.355191	-1.49333
LinJ.06.0480	ATP-NAD kinase-like protein	3831	78	1.27869	221	8.84	0.144648	-2.78938
LinJ.06.0490	condensin complex subunit 2, putative	3474	136	2.22951	44	1.76	1.26677	0.34115
LinJ.06.0500	hypothetical protein, conserved	978	27	0.442623	32	1.28	0.345799	-1.53199
LinJ.06.0510	hypothetical protein, conserved	1461	61	1	28	1.12	0.892857	-0.163499
LinJ.06.0520	SpoU rRNA Methylase family, putative	1638	25	0.409836	31	1.24	0.330513	-1.59722
LinJ.06.0530	U-box domain containing protein, putative	1983	26	0.42623	33	1.32	0.322901	-1.63084
LinJ.06.0540	hypothetical protein, conserved	5646	9	0.147541	123	4.92	0.029988	-5.05947
LinJ.06.0550	hypothetical protein, conserved	882	47	0.770492	11	0.44	1.75112	0.808276
LinJ.06.0560	hypothetical protein, conserved	2931	32	0.52459	27	1.08	0.485732	-1.04177
LinJ.06.0570	hypothetical protein, conserved	5247	67	1.09836	88	3.52	0.312034	-1.68022
LinJ.06.0580	deoxyuridine triphosphatase, putative	807	365	5.98361	56	2.24	2.67125	1.41752
LinJ.06.0590	60S ribosomal protein L23a, putative	438	727	11.918	168	6.72	1.77352	0.826613
LinJ.06.0600	60S ribosomal protein L23a, putative	438	399	6.54098	85	3.4	1.92382	0.943973
LinJ.06.0610	hypothetical protein, conserved	4524	33	0.540984	187	7.48	0.072324	-3.78938
LinJ.06.0620	hypothetical protein, conserved	4101	32	0.52459	23	0.92	0.570207	-0.810443
LinJ.06.0630	carbonic anhydrase family protein, putative	921	55	0.901639	7	0.28	3.22014	1.68712
LinJ.06.0640	Putative Phosphatase/Protein of unknown function DUF89, putative	3033	406	6.65574	55	2.2	3.02534	1.5971
LinJ.06.0650	hypothetical protein, unknown function	5730	173	2.83607	91	3.64	0.779139	-0.360048
LinJ.06.0660	protein kinase, putative	9450	113	1.85246	101	4.04	0.458529	-1.12491
LinJ.06.0670	lanosterol synthase, putative	3024	181	2.96721	76	3.04	0.976057	-0.0349628
LinJ.06.0680	hypothetical protein, conserved	2040	93	1.52459	20	0.8	1.90574	0.93035
LinJ.06.0690	hypothetical protein, conserved	3912	148	2.42623	52	2.08	1.16646	0.222132
LinJ.06.0700	hypothetical protein, conserved	732	71	1.16393	9	0.36	3.23315	1.69294
LinJ.06.0710	hypothetical protein, conserved	1212	33	0.540984	26	1.04	0.520177	-0.942927
LinJ.06.0720	hypothetical protein, conserved	7896	149	2.44262	84	3.36	0.726971	-0.46003
LinJ.06.0730	C2 domain/Ankyrin repeats (3 copies), putative	2220	391	6.40984	104	4.16	1.54083	0.623704
LinJ.06.0740	hypothetical protein, unknown function	522	0	0	2	0.08	0	#VALUE!
LinJ.06.0750	YEATS family, putative	5289	60	0.983607	96	3.84	0.256148	-1.96495
LinJ.06.0760	serine-threonine dehydratase, putative	1017	188	3.08197	32	1.28	2.40779	1.26771
LinJ.06.0770	hypothetical protein, conserved	2802	43	0.704918	32	1.28	0.550717	-0.860616
LinJ.06.0780	Haemolysin-III related, putative	2007	29	0.47541	14	0.56	0.848946	-0.236255
LinJ.06.0790	hypothetical protein, conserved	3555	21	0.344262	34	1.36	0.253134	-1.98203
LinJ.06.0800	RNA-binding protein-like protein	5982	39	0.639344	61	2.44	0.262026	-1.93222
LinJ.06.0810	hypothetical protein, unknown function	10023	25	0.409836	73	2.92	0.140355	-2.83285
LinJ.06.0820	hypothetical protein, unknown function	3225	47	0.770492	36	1.44	0.535064	-0.902217
LinJ.06.0830	hypothetical protein, conserved	4788	75	1.22951	46	1.84	0.668211	-0.581624
LinJ.06.0840	hypothetical protein, unknown function	10776	100	1.63934	215	8.6	0.190621	-2.39122
LinJ.06.0850	Qb-SNARE protein, putative	1239	39	0.639344	9	0.36	1.77596	0.828596
LinJ.06.0860	lipin, putative	4170	112	1.83607	37	1.48	1.24058	0.31102
LinJ.06.0870	hypothetical protein, conserved	699	73	1.19672	13	0.52	2.30139	1.2025
LinJ.06.0880	hypothetical protein, conserved	10761	176	2.88525	172	6.88	0.419367	-1.25371
LinJ.06.0890	dihydrofolate reductase-thymidylate synthase	1563	296	4.85246	40	1.6	3.03279	1.60064
LinJ.06.0900	protein arginine n-methyltransferase 7	1317	113	1.85246	18	0.72	2.57286	1.36337
LinJ.06.0910	acyl-coenzyme a dehydrogenase, putative	1251	110	1.80328	59	2.36	0.764101	-0.388164
LinJ.06.0920	hypothetical protein, conserved	2337	25	0.409836	53	2.12	0.193319	-2.37095
LinJ.06.0930	protein phosphatase 2C, putative	5550	26	0.42623	152	6.08	0.0701035	-3.83437
LinJ.06.0940	peptidyl-tRNA hydrolase, putative	396	9	0.147541	53	2.12	0.0695948	-3.84488
LinJ.06.0950	hypothetical protein, conserved	1350	174	2.85246	23	0.92	3.1005	1.6325
LinJ.06.0960	2,4-dienoyl-coa reductase-like protein	2193	56	0.918033	20	0.8	1.14754	0.198546
LinJ.06.0970	hypothetical protein, conserved	1767	29	0.47541	35	1.4	0.339578	-1.55818
LinJ.06.0980	glucosamine-fructose-6-phosphate aminotransferase, putative	2013	83	1.36066	23	0.92	1.47897	0.564596
LinJ.06.0990	cell cycle associated protein MOB1, putative	672	184	3.01639	18	0.72	4.18944	2.06676
LinJ.06.1000	Domain of unknown function (DUF3883), putative	4983	60	0.983607	45	1.8	0.546448	-0.871844
LinJ.06.1010	Leucine Rich Repeat, putative	3090	237	3.88525	59	2.36	1.64629	0.719219
LinJ.06.1020	hypothetical protein, conserved	3648	210	3.44262	50	2	1.72131	0.783508
LinJ.06.1030	hypothetical protein, unknown function	468	6	0.0983607	19	0.76	0.129422	-2.94985
LinJ.06.1040	SET domain containing protein, putative	1506	11	0.180328	26	1.04	0.173392	-2.52789
LinJ.06.1050	hypothetical protein, conserved	2304	73	1.19672	46	1.84	0.650392	-0.620619
LinJ.06.1060	G-patch domain containing protein, putative	693	61	1	20	0.8	1.25	0.321928
LinJ.06.1070	kinesin, putative	2676	41	0.672131	65	2.6	0.258512	-1.9517
LinJ.06.1080	hypothetical protein, conserved	2175	71	1.16393	34	1.36	0.855834	-0.224597
LinJ.06.1090	protein disulfide isomerase	402	336	5.5082	200	8	0.688525	-0.53842
LinJ.06.1100	2OG-Fe(II) oxygenase superfamily, putative	1035	64	1.04918	21	0.84	1.24902	0.320801
LinJ.06.1110	deoxyribose-phosphate aldolase, putative	846	252	4.13115	36	1.44	2.86885	1.52047
LinJ.06.1120	Staphylococcal nuclease homologue, putative	675	14	0.229508	6	0.24	0.956284	-0.0644887
LinJ.06.1130	hypothetical protein, conserved	1788	62	1.01639	10	0.4	2.54098	1.34539
LinJ.06.1140	peripherally associated ATOM36	909	131	2.14754	23	0.92	2.33428	1.22298
LinJ.06.1150	hypothetical protein, conserved	3324	41	0.672131	47	1.88	0.357517	-1.48392
LinJ.06.1160	hypothetical protein, conserved	822	24	0.393443	28	1.12	0.351288	-1.50927
LinJ.06.1170	hypothetical protein, conserved	990	29	0.47541	26	1.04	0.457125	-1.12934
LinJ.06.1180	hypothetical protein, conserved	2259	24	0.393443	60	2.4	0.163934	-2.60881
LinJ.06.1190	Domain of unknown function (DUF4379), putative	1566	32	0.52459	44	1.76	0.298063	-1.74631
LinJ.06.1200	hypothetical protein, conserved	3282	64	1.04918	61	2.44	0.429992	-1.21762
LinJ.06.1210	mRNA transport regulator MTR2, putative	408	54	0.885246	9	0.36	2.45902	1.29808
LinJ.06.1220	protein kinase, putative	1368	180	2.95082	25	1	2.95082	1.56112
LinJ.06.1240	thioredoxin, putative	444	59	0.967213	11	0.44	2.19821	1.13633
LinJ.06.1250	hypothetical protein, unknown function	1185	21	0.344262	7	0.28	1.22951	0.298081
LinJ.06.1260	hypothetical protein, unknown function	1767	46	0.754098	10	0.4	1.88525	0.914753
LinJ.06.1270	hypothetical protein, unknown function	2376	21	0.344262	18	0.72	0.478142	-1.06449
LinJ.06.1280	Protein of unknown function (DUF1637), putative	882	12	0.196721	16	0.64	0.307377	-1.70192
LinJ.06.1290	FAD binding domain containing protein, putative	1485	55	0.901639	23	0.92	0.980043	-0.0290834
LinJ.06.1300	Transcription factor e(y)2, putative	372	29	0.47541	20	0.8	0.594262	-0.750828
LinJ.06.1310	hypothetical protein, conserved	717	50	0.819672	6	0.24	3.4153	1.77201
LinJ.06.1320	pteridine transporter, putative	1962	19	0.311475	20	0.8	0.389344	-1.36088
LinJ.06.1330	coproporphyrinogen III oxidase	906	195	3.19672	26	1.04	3.07377	1.62001
LinJ.06.1340	protoporphyrinogen oxidase-like protein	696	47	0.770492	3	0.12	6.42077	2.68275
LinJ.06.1350	hypothetical protein, unknown function	372	57	0.934426	13	0.52	1.79697	0.845569
LinJ.06.1360	CLN3 protein, putative	1929	326	5.34426	94	3.76	1.42135	0.507258
LinJ.07.0010	Ubiquitin-like modifier-activating enzyme ATG7, putative	2178	57	0.934426	12	0.48	1.94672	0.961046
LinJ.07.0020	Isy1-like splicing family, putative	882	34	0.557377	21	0.84	0.663544	-0.591736
LinJ.07.0030	histone-lysine N-methyltransferase, putative	900	189	3.09836	48	1.92	1.61373	0.690399
LinJ.07.0040	hypothetical protein, conserved	687	0	0	60	2.4	0	#VALUE!
LinJ.07.0050	hypothetical protein, conserved	945	31	0.508197	12	0.48	1.05874	0.0823527
LinJ.07.0060	alpha-adaptin-like protein	2886	174	2.85246	37	1.48	1.92734	0.946609
LinJ.07.0070	EamA-like transporter family, putative	1833	27	0.442623	23	0.92	0.481112	-1.05556
LinJ.07.0080	hypothetical protein, conserved	2787	23	0.377049	17	0.68	0.554484	-0.850782
LinJ.07.0090	RAVE protein 1 C terminal, putative	11271	52	0.852459	162	6.48	0.131552	-2.92629
LinJ.07.0100	Zinc finger, C3HC4 type (RING finger), putative	2769	0	0	10	0.4	0	#VALUE!
LinJ.07.0110	Protein of unknown function (DUF1674), putative	324	20	0.327869	5	0.2	1.63934	0.713119
LinJ.07.0120	hypothetical protein, conserved	1971	141	2.31148	41	1.64	1.40944	0.495118
LinJ.07.0130	ATP-dependent DEAD/H RNA helicase, putative	1458	874	14.3279	96	3.84	3.73122	1.89965
LinJ.07.0140	pre-rrna-processing protein tsr1 homolog	2424	146	2.39344	31	1.24	1.9302	0.948747
LinJ.07.0150	acyl-CoA dehydrogenase, mitochondrial precursor, putative	1560	159	2.60656	32	1.28	2.03637	1.026
LinJ.07.0160	hypothetical protein, conserved	501	39	0.639344	40	1.6	0.39959	-1.32341
LinJ.07.0170	3-hydroxyacyl-ACP dehydratase, putative	474	30	0.491803	3	0.12	4.09836	2.03505
LinJ.07.0180	3-hydroxyacyl-ACP dehydratase, putative	474	165	2.70492	16	0.64	4.22643	2.07944
LinJ.07.0190	hypothetical protein, conserved	330	38	0.622951	11	0.44	1.4158	0.501615
LinJ.07.0200	hypothetical protein, conserved	1539	36	0.590164	108	4.32	0.136612	-2.87184
LinJ.07.0210	cytochrome c1, heme protein, mitochondrial, putative	777	643	10.541	81	3.24	3.25339	1.70194
LinJ.07.0220	hypothetical protein, conserved	579	73	1.19672	11	0.44	2.71982	1.44351
LinJ.07.0230	Golgi/lysosome glycoprotein 1, putative	1875	248	4.06557	32	1.28	3.17623	1.66732
LinJ.07.0240	cobalamin-dependent methionine synthase, putative	3759	258	4.22951	70	2.8	1.51054	0.595063
LinJ.07.0250	pitrilysin-like metalloprotease	3099	315	5.16393	88	3.52	1.46703	0.552895
LinJ.07.0260	mitochondrial calcium uptake 1, putative	1038	21	0.344262	5	0.2	1.72131	0.783508
LinJ.07.0270	Sec7 domain containing protein, putative	6678	180	2.95082	74	2.96	0.996899	-0.00448142
LinJ.07.0280	tRNA-methyl transferase, putative	1842	13	0.213115	34	1.36	0.156702	-2.6739
LinJ.07.0300	hypothetical protein, conserved	1059	52	0.852459	17	0.68	1.25362	0.326096
LinJ.07.0310	Eukaryotic membrane protein family, putative	1854	42	0.688525	27	1.08	0.637523	-0.649451
LinJ.07.0320	protein kinase, putative	2547	73	1.19672	25	1	1.19672	0.259087
LinJ.07.0330	protein kinase, putative	3195	17	0.278689	28	1.12	0.248829	-2.00677
LinJ.07.0340	hypothetical protein, unknown function	6357	1	0.0163934	23	0.92	0.017819	-5.81044
LinJ.07.0350	protein phosphatase 2A, regulatory subunit B, putative	1182	95	1.55738	21	0.84	1.85402	0.890657
LinJ.07.0360	phosphatidylglycerolphosphate synthase, mitochondrial, putative	2268	106	1.7377	26	1.04	1.67087	0.7406
LinJ.07.0370	hypothetical protein, conserved	762	15	0.245902	33	1.32	0.186289	-2.42438
LinJ.07.0380	hypothetical protein, conserved	1908	184	3.01639	44	1.76	1.71386	0.777249
LinJ.07.0390	Cytokine-induced anti-apoptosis inhibitor 1, Fe-S biogenesis, putative	360	45	0.737705	43	1.72	0.428898	-1.22129
LinJ.07.0400	hypothetical protein, conserved	1824	17	0.278689	79	3.16	0.0881926	-3.5032
LinJ.07.0410	protein kinase, putative	2756	24	0.393443	38	1.52	0.258844	-1.94985
LinJ.07.0420	homoserine dehydrogenase-like protein	1101	34	0.557377	40	1.6	0.348361	-1.52135
LinJ.07.0430	acetylornithine deacetylase-like protein	1194	124	2.03279	30	1.2	1.69399	0.760425
LinJ.07.0440	ubiquitin-protein ligase-like, putative	18804	489	8.01639	355	14.2	0.564535	-0.824866
LinJ.07.0450	Uncharacterised protein family (UPF0172), putative	765	210	3.44262	27	1.08	3.18761	1.67248
LinJ.07.0460	hypothetical protein, conserved	2553	211	3.45902	31	1.24	2.78953	1.48002
LinJ.07.0470	paraflagellar rod protein, putative	2430	387	6.34426	67	2.68	2.36726	1.24322
LinJ.07.0480	hypothetical protein, conserved	3138	154	2.52459	34	1.36	1.85632	0.892443
LinJ.07.0490	Protein of unknown function (DUF3735)/Abscisic acid G-protein coupled receptor, putative	2508	15	0.245902	14	0.56	0.43911	-1.18735
LinJ.07.0500	NUDIX family hydrolase, putative	2757	13	0.213115	21	0.84	0.253708	-1.97876
LinJ.07.0510	vacuolar-type Ca2+-ATPase, putative	2592	93	1.52459	20	0.8	1.90574	0.93035
LinJ.07.0520	hypothetical protein, conserved	480	24	0.393443	10	0.4	0.983607	-0.0238467
LinJ.07.0530	Dynein heavy chain, N-terminal region 2, putative	14550	291	4.77049	241	9.64	0.494864	-1.0149
LinJ.07.0540	hypothetical protein, conserved	855	18	0.295082	13	0.52	0.567465	-0.817396
LinJ.07.0550	60S ribosomal protein L7a, putative	1047	1890	30.9836	300	12	2.58197	1.36847
LinJ.07.0560	60S ribosomal protein L7a, putative	1002	1177	19.2951	157	6.28	3.07247	1.6194
LinJ.07.0570	QA-SNARE protein putative	711	16	0.262295	14	0.56	0.468384	-1.09424
LinJ.07.0580	adp/ATP carrier-like protein	1095	33	0.540984	20	0.8	0.67623	-0.564415
LinJ.07.0590	hypothetical protein, conserved	3306	19	0.311475	18	0.72	0.432605	-1.20888
LinJ.07.0600	hypothetical protein, conserved	5715	73	1.19672	74	2.96	0.404298	-1.30651
LinJ.07.0610	ras-related protein rab-14, putative	678	47	0.770492	14	0.56	1.37588	0.460353
LinJ.07.0620	hypothetical protein, conserved	1401	164	2.68852	31	1.24	2.16816	1.11647
LinJ.07.0630	Molybdopterin guanine dinucleotide synthesis protein B, putative	4107	86	1.40984	57	2.28	0.618349	-0.693506
LinJ.07.0640	Sel1 repeat, putative	2340	62	1.01639	27	1.08	0.941105	-0.0875723
LinJ.07.0650	Sel1 repeat, putative	2496	74	1.21311	37	1.48	0.819672	-0.286881
LinJ.07.0660	electron transfer flavoprotein-ubiquinone oxidoreductase, putative	1728	211	3.45902	48	1.92	1.80157	0.849256
LinJ.07.0670	hypothetical protein, conserved	588	27	0.442623	105	4.2	0.105386	-3.24624
LinJ.07.0680	hypothetical protein, conserved	753	44	0.721311	69	2.76	0.261345	-1.93597
LinJ.07.0690	hypothetical protein, conserved	1911	110	1.80328	98	3.92	0.46002	-1.12023
LinJ.07.0700	vacuolar-type Ca2+-ATPase, putative (fragment)	2787	90	1.47541	18	0.72	2.04918	1.03505
LinJ.07.0710	eukaryotic translation initiation factor 3 subunit h	1008	632	10.3607	67	2.68	3.86592	1.95081
LinJ.07.0720	vacuolar-type Ca2+-ATPase, putative (fragment)	882	49	0.803279	10	0.4	2.0082	1.0059
LinJ.07.0730	vacuolar-type Ca2+-ATPase, putative	672	0	0	3	0.12	0	#VALUE!
LinJ.07.0740	hypothetical protein, conserved	1560	73	1.19672	31	1.24	0.965098	-0.0512529
LinJ.07.0750	Qa-SNARE protein, putative	507	118	1.93443	13	0.52	3.72005	1.89532
LinJ.07.0760	40S ribosomal protein S9, putative	573	477	7.81967	90	3.6	2.17213	1.11911
LinJ.07.0770	protein kinase, putative	5544	98	1.60656	60	2.4	0.669399	-0.579062
LinJ.07.0780	topoisomerase-related function protein-like protein	2754	119	1.95082	37	1.48	1.31812	0.398483
LinJ.07.0790	centrin, putative	564	80	1.31148	7	0.28	4.68384	2.22769
LinJ.07.0800	hypothetical protein	1746	21	0.344262	21	0.84	0.409836	-1.28688
LinJ.07.0810	hypothetical protein, conserved	3786	183	3	65	2.6	1.15385	0.206451
LinJ.07.0820	malonyl-coa decarboxylase-like protein	2388	7	0.114754	12	0.48	0.239071	-2.06449
LinJ.07.0830	hypothetical protein, conserved	11418	114	1.86885	127	5.08	0.367884	-1.44268
LinJ.07.0840	protein phosphatase inhibitor, putative	453	34	0.557377	4	0.16	3.48361	1.80058
LinJ.07.0850	hypothetical protein, unknown function	837	0	0	5	0.2	0	#VALUE!
LinJ.07.0860	hypothetical protein, conserved	882	6	0.0983607	46	1.84	0.0534569	-4.22548
LinJ.07.0870	6-phosphofructo-2-kinase-like protein	3933	76	1.2459	26	1.04	1.19798	0.260607
LinJ.07.0880	DNAJ-domain transmembrane-like protein	1827	40	0.655738	30	1.2	0.546448	-0.871844
LinJ.07.0890	hypothetical protein, conserved	1698	45	0.737705	18	0.72	1.02459	0.0350469
LinJ.07.0900	hypothetical protein, conserved	978	12	0.196721	7	0.28	0.702576	-0.509274
LinJ.07.0910	flavoprotein subunit-like protein	1704	336	5.5082	42	1.68	3.27869	1.71312
LinJ.07.0920	hypothetical protein, conserved	1059	64	1.04918	17	0.68	1.54291	0.625656
LinJ.07.0930	phosphoacetylglucosamine mutase-like protein	1794	205	3.36066	24	0.96	3.50068	1.80764
LinJ.07.0940	cytochrome b5-like protein	225	0	0	9	0.36	0	#VALUE!
LinJ.07.0950	hypothetical protein, unknown function (fragment)	2400	255	4.18033	47	1.88	2.22358	1.15288
LinJ.07.0960	hypothetical protein, unknown function (fragment)	2571	84	1.37705	35	1.4	0.983607	-0.0238467
LinJ.07.0970	hypothetical protein, conserved (fragment)	4014	209	3.42623	43	1.72	1.99199	0.994213
LinJ.07.0980	hypothetical protein, conserved	1317	129	2.11475	49	1.96	1.07896	0.109636
LinJ.07.0990	hypothetical protein, conserved	7023	187	3.06557	92	3.68	0.833036	-0.263549
LinJ.07.1000	ubiquitin-conjugating enzyme E2, putative	549	127	2.08197	15	0.6	3.46995	1.79491
LinJ.07.1010	hypothetical protein, unknown function	4428	166	2.72131	112	4.48	0.607436	-0.719197
LinJ.07.1020	splicing factor ptsr1-like protein	1128	924	15.1475	123	4.92	3.07877	1.62235
LinJ.07.1030	serine/threonine kinase, putative	891	343	5.62295	36	1.44	3.90483	1.96526
LinJ.07.1040	hypothetical protein, conserved	5484	45	0.737705	167	6.68	0.110435	-3.17873
LinJ.07.1050	protein kinase, putative	4071	163	2.67213	56	2.24	1.19292	0.254492
LinJ.07.1060	hypothetical protein, unknown function	1908	10	0.163934	19	0.76	0.215703	-2.21288
LinJ.07.1070	Protein of unknown function (DUF3608), putative	7710	75	1.22951	134	5.36	0.229386	-2.12415
LinJ.07.1080	hypothetical protein, conserved	1014	117	1.91803	26	1.04	1.84426	0.883044
LinJ.07.1090	Domain of unknown function (DUF3437), putative	7347	113	1.85246	68	2.72	0.681051	-0.554165
LinJ.07.1100	hypothetical protein, conserved	7383	38	0.622951	94	3.76	0.165678	-2.59354
LinJ.07.1110	hypothetical protein, conserved	2202	27	0.442623	19	0.76	0.582399	-0.779921
LinJ.07.1120	hypothetical protein, conserved	2640	47	0.770492	31	1.24	0.621364	-0.686489
LinJ.07.1130	RNA binding protein, putative	357	56	0.918033	7	0.28	3.27869	1.71312
LinJ.07.1140	nucleolar RNA-binding protein, putative	630	279	4.57377	109	4.36	1.04903	0.0690558
LinJ.07.1150	RNA binding protein-like protein	1095	232	3.80328	122	4.88	0.77936	-0.359637
LinJ.07.1160	Domain of unknown function DUF59, putative	489	32	0.52459	11	0.44	1.19225	0.253687
LinJ.07.1170	DNA repair and recombination helicase protein PIF7, putative	3660	36	0.590164	33	1.32	0.447094	-1.16135
LinJ.07.1180	peptidyl-prolyl cis-trans isomerase/rotamase, putative	348	70	1.14754	6	0.24	4.78142	2.25744
LinJ.07.1190	hypothetical protein, conserved	612	15	0.245902	10	0.4	0.614754	-0.701919
LinJ.07.1200	hypothetical protein, conserved	975	10	0.163934	3	0.12	1.36612	0.450084
LinJ.07.1210	cation-transporting ATPase, putative	3735	759	12.4426	179	7.16	1.7378	0.797259
LinJ.07.1220	Dpy-30 motif containing protein, putative	351	6	0.0983607	3	0.12	0.819672	-0.286881
LinJ.07.1230	lipoate-protein ligase-like	1014	21	0.344262	68	2.72	0.126567	-2.98203
LinJ.07.1240	RNA-editing complex protein, putative	1353	26	0.42623	13	0.52	0.819672	-0.286881
LinJ.07.1250	hypothetical protein, conserved	2520	93	1.52459	39	1.56	0.977301	-0.0331246
LinJ.07.1260	delta-5 fatty acid desaturase, putative	1254	182	2.98361	27	1.08	2.7626	1.46603
LinJ.07.1270	hypothetical protein, conserved	915	19	0.311475	16	0.64	0.48668	-1.03895
LinJ.07.1280	ATPase subunit 9, putative, pseudogene	642	96	1.57377	56	2.24	0.702576	-0.509274
LinJ.07.1290	hypothetical protein, conserved	1089	121	1.98361	30	1.2	1.65301	0.725091
LinJ.07.1300	proteasome regulatory non-ATP-ase subunit, putative	1038	176	2.88525	19	0.76	3.79638	1.92462
LinJ.07.1310	hypothetical protein, conserved	1731	55	0.901639	22	0.88	1.02459	0.0350469
LinJ.07.1320	peptide methionine sulfoxide reductase-like	531	120	1.96721	19	0.76	2.58844	1.37208
LinJ.07.1330	N-terminal region of Chorein, a TM vesicle-mediated sorter, putative	7629	219	3.59016	233	9.32	0.385211	-1.37628
LinJ.07.1340	amino acid transporter 19, putative	1476	207	3.39344	167	6.68	0.508	-0.977098
LinJ.08.0010	adaptor complex protein (AP) 3 delta subunit 1, putative	3597	258	4.22951	99	3.96	1.06806	0.0949895
LinJ.08.0020	hypothetical protein, conserved	822	73	1.19672	12	0.48	2.49317	1.31798
LinJ.08.0030	vesicle-associated membrane protein, putative	648	265	4.34426	29	1.16	3.74505	1.90499
LinJ.08.0040	hypothetical protein, conserved	690	62	1.01639	16	0.64	1.58811	0.667315
LinJ.08.0050	hypothetical protein, unknown function	228	138	2.2623	10	0.4	5.65574	2.49972
LinJ.08.0060	phosphoglycerate mutase protein, putative	558	31	0.508197	29	1.16	0.438101	-1.19067
LinJ.08.0070	Putative zinc finger motif, C2HC5-type/ASCH domain containing protein, putative	1890	165	2.70492	32	1.28	2.11322	1.07944
LinJ.08.0080	ATP-dependent DEAD/H RNA helicase, putative	2058	105	1.72131	60	2.4	0.717213	-0.479526
LinJ.08.0090	adaptor complex protein (AP) 3 delta subunit 1, putative	3402	94	1.54098	87	3.48	0.442811	-1.17524
LinJ.08.0100	dual-specificity protein phosphatase, putative	1356	47	0.770492	23	0.92	0.837491	-0.255854
LinJ.08.0110	hypothetical protein, unknown function	1932	53	0.868852	26	1.04	0.835435	-0.2594
LinJ.08.0120	hypothetical protein, conserved	813	39	0.639344	8	0.32	1.99795	0.998521
LinJ.08.0130	hypothetical protein, conserved	3453	407	6.67213	77	3.08	2.16628	1.11522
LinJ.08.0140	hypothetical protein, conserved	1758	44	0.721311	19	0.76	0.949094	-0.075377
LinJ.08.0150	DNA repair protein, putative	3783	51	0.836066	38	1.52	0.550043	-0.862383
LinJ.08.0160	GPI-GlcNAc transferase complex, PIG-H component, putative	1500	47	0.770492	24	0.96	0.802596	-0.317255
LinJ.08.0170	hypothetical protein, conserved	702	26	0.42623	24	0.96	0.443989	-1.1714
LinJ.08.0180	hypothetical protein, unknown function	1935	0	0	14	0.56	0	#VALUE!
LinJ.08.0190	Bacterial transferase hexapeptide (six repeats), putative	885	87	1.42623	18	0.72	1.98087	0.986137
LinJ.08.0200	hypothetical protein, unknown function	2064	54	0.885246	18	0.72	1.22951	0.298081
LinJ.08.0210	Inositol phosphosphingolipids phospholipase C	1962	158	2.59016	34	1.36	1.90453	0.929437
LinJ.08.0220	hypothetical protein, unknown function	1503	5	0.0819672	79	3.16	0.025939	-5.26873
LinJ.08.0230	ubiquitin-activating enzyme-like protein	3288	129	2.11475	59	2.36	0.896082	-0.158297
LinJ.08.0240	ABC1 family, putative	1569	133	2.18033	36	1.44	1.51412	0.598476
LinJ.08.0250	hypothetical protein, conserved	789	53	0.868852	11	0.44	1.97466	0.981608
LinJ.08.0260	hypothetical protein, conserved	354	226	3.70492	21	0.84	4.41062	2.14098
LinJ.08.0270	hypothetical protein, conserved	1317	34	0.557377	21	0.84	0.663544	-0.591736
LinJ.08.0280	hypothetical protein	2502	45	0.737705	37	1.48	0.498449	-1.00448
LinJ.08.0290	ribosomal protein L2, putative	1143	136	2.22951	46	1.84	1.21169	0.27702
LinJ.08.0300	iron superoxide dismutase A, mitochondrial	693	769	12.6066	90	3.6	3.50182	1.80811
LinJ.08.0310	Isochorismatase family, putative	759	10	0.163934	8	0.32	0.512295	-0.964953
LinJ.08.0320	Isochorismatase family, putative	930	43	0.704918	35	1.4	0.503513	-0.989899
LinJ.08.0330	mitochondrial associated ribonuclease, putative	678	124	2.03279	50	2	1.01639	0.023459
LinJ.08.0340	Tim10/DDP family zinc finger, putative	288	52	0.852459	56	2.24	0.380562	-1.3938
LinJ.08.0350	hypothetical protein, conserved	14313	79	1.29508	276	11.04	0.117308	-3.09162
LinJ.08.0360	hypothetical protein, conserved	4239	42	0.688525	42	1.68	0.409836	-1.28688
LinJ.08.0370	hypothetical protein, conserved	1731	88	1.44262	21	0.84	1.71741	0.780233
LinJ.08.0380	hypothetical protein, conserved	663	105	1.72131	10	0.4	4.30328	2.10544
LinJ.08.0390	hypothetical protein, conserved	5733	128	2.09836	73	2.92	0.718617	-0.476706
LinJ.08.0400	hypothetical protein, conserved	5661	103	1.68852	185	7.4	0.228179	-2.13176
LinJ.08.0410	hypothetical protein, conserved	3558	46	0.754098	43	1.72	0.438429	-1.18958
LinJ.08.0420	WD domain, G-beta repeat, putative	4212	641	10.5082	141	5.64	1.86316	0.897748
LinJ.08.0430	hypothetical protein, conserved	5955	491	8.04918	151	6.04	1.33265	0.414293
LinJ.08.0440	hypothetical protein, conserved	2778	191	3.13115	75	3	1.04372	0.061729
LinJ.08.0450	hypothetical protein, conserved	7233	269	4.40984	222	8.88	0.496603	-1.00983
LinJ.08.0460	signal peptidase type I, putative	543	116	1.90164	17	0.68	2.79653	1.48364
LinJ.08.0470	hypothetical protein, unknown function	876	194	3.18033	29	1.16	2.74166	1.45505
LinJ.08.0480	small ubiquitin protein, putative	354	102	1.67213	15	0.6	2.78689	1.47865
LinJ.08.0490	hypothetical protein, conserved	849	60	0.983607	35	1.4	0.702576	-0.509274
LinJ.08.0500	hypothetical protein, conserved	1251	71	1.16393	35	1.4	0.831382	-0.266417
LinJ.08.0510	hypothetical protein, unknown function	1089	9	0.147541	5	0.2	0.737705	-0.438884
LinJ.08.0520	ribose-phosphate pyrophosphokinase, putative	2523	501	8.21311	129	5.16	1.59169	0.670558
LinJ.08.0530	hypothetical protein, conserved	6987	111	1.81967	153	6.12	0.297332	-1.74985
LinJ.08.0540	protein kinase , putative	6339	129	2.11475	240	9.6	0.220287	-2.18254
LinJ.08.0550	hypothetical protein, conserved	1059	93	1.52459	30	1.2	1.27049	0.345387
LinJ.08.0560	cyclopropane-fatty-acyl-phospholipid syntahse	1467	11	0.180328	6	0.24	0.751366	-0.412412
LinJ.08.0570	eukaryotic translation initiation factor 2 beta subunit, putative	1038	852	13.9672	209	8.36	1.67072	0.740469
LinJ.08.0580	hypothetical protein, conserved	714	53	0.868852	118	4.72	0.184079	-2.4416
LinJ.08.0590	hypothetical protein, conserved	540	5	0.0819672	45	1.8	0.0455373	-4.45681
LinJ.08.0600	hypothetical protein, unknown function	501	37	0.606557	7	0.28	2.16628	1.11522
LinJ.08.0610	hypothetical protein, unknown function	1551	51	0.836066	26	1.04	0.803909	-0.314896
LinJ.08.0620	hypothetical protein, unknown function	432	29	0.47541	9	0.36	1.32058	0.401175
LinJ.08.0630	P299	8511	658	10.7869	510	20.4	0.528769	-0.919291
LinJ.08.0640	hypothetical protein, unknown function	6651	112	1.83607	164	6.56	0.279888	-1.83708
LinJ.08.0650	Amastin surface glycoprotein, putative	903	2165	35.4918	340	13.6	2.60969	1.38388
LinJ.08.0660	DnaJ domain containing protein, putative	891	102	1.67213	27	1.08	1.54827	0.630657
LinJ.08.0670	protein kinase, putative	4080	0	0	24	0.96	0	#VALUE!
LinJ.08.0680	amastin-like protein	615	22	0.360656	6	0.24	1.50273	0.587588
LinJ.08.0690	amastin-like protein	615	20	0.327869	5	0.2	1.63934	0.713119
LinJ.08.0700	amastin-like protein	603	1	0.0163934	0	0	#DIV/0!	#DIV/0!
LinJ.08.0710	amastin-like protein	603	0	0	0	0	#DIV/0!	#DIV/0!
LinJ.08.0720	amastin-like protein	612	9	0.147541	4	0.16	0.922131	-0.116956
LinJ.08.0730	tuzin, putative	1530	10	0.163934	31	1.24	0.132205	-2.91915
LinJ.08.0740	tuzin, putative	1908	73	1.19672	42	1.68	0.712334	-0.489374
LinJ.08.0750	tuzin, putative	1029	0	0	65	2.6	0	#VALUE!
LinJ.08.0760	amastin-like protein	582	18	0.295082	20	0.8	0.368852	-1.43888
LinJ.08.0780	amastin-like protein	528	4	0.0655738	4	0.16	0.409836	-1.28688
LinJ.08.0790	amastin-like protein	582	24	0.393443	16	0.64	0.614754	-0.701919
LinJ.08.0800	hypothetical protein, unknown function	873	402	6.59016	59	2.36	2.79244	1.48153
LinJ.08.0810	hypothetical protein, unknown function	1260	144	2.36066	25	1	2.36066	1.23919
LinJ.08.0820	SET domain containing protein, putative	1533	81	1.32787	30	1.2	1.10656	0.146078
LinJ.08.0830	mitochondrial DNA polymerase beta	1131	260	4.2623	29	1.16	3.67439	1.87751
LinJ.08.0840	mitochondrial DNA polymerase beta-PAK, putative	4446	114	1.86885	68	2.72	0.687078	-0.541454
LinJ.08.0850	Beta-lactamase superfamily domain containing protein, putative	6366	104	1.70492	213	8.52	0.200108	-2.32115
LinJ.08.0860	hypothetical protein, conserved	615	25	0.409836	12	0.48	0.853825	-0.227987
LinJ.08.0870	protein kinase, putative	1860	32	0.52459	19	0.76	0.69025	-0.534809
LinJ.08.0880	hypothetical protein, conserved	804	38	0.622951	13	0.52	1.19798	0.260607
LinJ.08.0890	hypothetical protein, conserved	441	30	0.491803	13	0.52	0.945776	-0.0804303
LinJ.08.0900	Dpy-30 motif containing protein, putative	1698	169	2.77049	94	3.76	0.736833	-0.440591
LinJ.08.0910	Protein of unknown function (DUF2453), putative	2502	52	0.852459	20	0.8	1.06557	0.0916305
LinJ.08.0920	hypothetical protein, unknown function	3123	21	0.344262	28	1.12	0.307377	-1.70192
LinJ.08.0930	DnaJ domain containing protein, putative	981	44	0.721311	72	2.88	0.250455	-1.99737
LinJ.08.0940	AAA domain (dynein-related subfamily)/von Willebrand factor type A domain containing protein, putative	7374	380	6.22951	213	8.52	0.731163	-0.451735
LinJ.08.0950	cathepsin L-like protease	1146	165	2.70492	50	2	1.35246	0.435585
LinJ.08.0960	cathepsin L-like protease	1332	418	6.85246	119	4.76	1.43959	0.52566
LinJ.08.1000	histone deacetylase, putative	1962	52	0.852459	20	0.8	1.06557	0.0916305
LinJ.08.1001	Ring finger domain containing protein, putative	1092	38	0.622951	28	1.12	0.556206	-0.846309
LinJ.08.1010	hypothetical protein, conserved	1098	1372	22.4918	163	6.52	3.44966	1.78646
LinJ.08.1020	stress-induced protein sti1	1641	3295	54.0164	266	10.64	5.07673	2.3439
LinJ.08.1030	Repeat of unknown function (DUF1126), putative	2619	352	5.77049	73	2.92	1.9762	0.982726
LinJ.08.1040	phosphoribosylpyrophosphate synthetase	1116	170	2.78689	46	1.84	1.51461	0.598948
LinJ.08.1050	suppressive immunomodulating factor, putative	2841	51	0.836066	49	1.96	0.426564	-1.22917
LinJ.08.1060	Exocyst complex component Sec3, putative	3435	131	2.14754	42	1.68	1.2783	0.354224
LinJ.08.1070	Thiopurine S-methyltransferase (TPMT), putative	1281	81	1.32787	26	1.04	1.2768	0.352529
LinJ.08.1080	MRB1 complex subunit MRB3010	1329	107	1.7541	14	0.56	3.13232	1.64723
LinJ.08.1090	hypothetical protein, conserved	1254	74	1.21311	97	3.88	0.312658	-1.67734
LinJ.08.1100	intraflagellar transport protein 122B, putative	3744	583	9.55738	114	4.56	2.09592	1.06758
LinJ.08.1110	MIX protein, putative	588	50	0.819672	14	0.56	1.4637	0.54962
LinJ.08.1120	hypothetical protein, conserved	1185	68	1.11475	16	0.64	1.7418	0.800582
LinJ.08.1130	Zinc finger, C3HC4 type (RING finger), putative	1521	84	1.37705	36	1.44	0.956284	-0.0644887
LinJ.08.1160	hypothetical protein, conserved	1422	24	0.393443	36	1.44	0.273224	-1.87184
LinJ.08.1190	hypothetical protein, conserved	300	371	6.08197	56	2.24	2.71516	1.44104
LinJ.08.1191	hypothetical protein, unknown function	1299	19	0.311475	180	7.2	0.0432605	-4.53081
LinJ.08.1220	amidinotransferase, putative	861	173	2.83607	18	0.72	3.93898	1.97782
LinJ.08.1250	protein kinase, putative	2565	5	0.0819672	98	3.92	0.02091	-5.57966
LinJ.08.1280	beta tubulin	1332	8404	137.77	903	36.12	3.81424	1.9314
LinJ.08.1290	beta tubulin	1332	10467	171.59	1351	54.04	3.17524	1.66687
LinJ.08.1300	histone deacetylase, putative	1893	55	0.901639	16	0.64	1.40881	0.494479
LinJ.08.1310	hypothetical protein, conserved	720	37	0.606557	8	0.32	1.89549	0.922572
LinJ.08.1320	amastin-like protein	606	59	0.967213	16	0.64	1.51127	0.595762
LinJ.08.1330	amastin-like protein	603	29	0.47541	34	1.36	0.349566	-1.51636
LinJ.09.0010	hypothetical protein, conserved	435	7	0.114754	1	0.04	2.86885	1.52047
LinJ.09.0020	hypothetical protein, conserved	1122	63	1.03279	16	0.64	1.61373	0.690399
LinJ.09.0030	hypothetical protein, conserved	324	192	3.14754	27	1.08	2.91439	1.54319
LinJ.09.0040	hypothetical protein, conserved	1860	106	1.7377	24	0.96	1.81011	0.856077
LinJ.09.0050	Peroxisomal biogenesis factor 11 (PEX11), putative	963	46	0.754098	18	0.72	1.04736	0.0667558
LinJ.09.0060	N-acetyl-D-glucosaminylphosphatidylinositol de-N-acetylase	750	43	0.704918	8	0.32	2.20287	1.13938
LinJ.09.0070	endonuclease III, putative	777	35	0.57377	13	0.52	1.1034	0.141962
LinJ.09.0080	RNA-binding protein 5, putative	396	79	1.29508	19	0.76	1.70406	0.768972
LinJ.09.0090	RNA helicase, putative	3705	153	2.5082	47	1.88	1.33415	0.415918
LinJ.09.0100	RNA-binding protein 5-like protein	738	37	0.606557	14	0.56	1.08314	0.115217
LinJ.09.0110	RNA-binding protein 5-like protein	900	96	1.57377	20	0.8	1.96721	0.976153
LinJ.09.0120	flagellar pocket cytoskeletal protein bilbo1	1749	431	7.06557	67	2.68	2.63641	1.39857
LinJ.09.0130	hypothetical protein, conserved	666	29	0.47541	26	1.04	0.457125	-1.12934
LinJ.09.0140	hypothetical protein, conserved	2136	19	0.311475	21	0.84	0.370804	-1.43127
LinJ.09.0150	kinesin, putative	3255	4	0.0655738	17	0.68	0.096432	-3.37434
LinJ.09.0160	FHA domain/Ring finger domain containing protein, putative	1575	57	0.934426	31	1.24	0.75357	-0.408187
LinJ.09.0170	microtubule associated protein-like protein	375	0	0	1	0.04	0	#VALUE!
LinJ.09.0180	ATG8/AUT7/APG8/PAZ2, putative	405	20	0.327869	17	0.68	0.48216	-1.05242
LinJ.09.0190	microtubule associated protein-like protein	375	0	0	0	0	#DIV/0!	#DIV/0!
LinJ.09.0200	microtubule associated protein-like protein	369	29	0.47541	21	0.84	0.565964	-0.821218
LinJ.09.0210	hypothetical protein, conserved	363	5	0.0819672	2	0.08	1.02459	0.0350469
LinJ.09.0220	NRDE protein, putative	1512	45	0.737705	82	3.28	0.22491	-2.15258
LinJ.09.0230	Domain of unknown function (DUF4586), putative	918	208	3.40984	58	2.32	1.46976	0.555578
LinJ.09.0240	hypothetical protein, conserved	2352	58	0.95082	47	1.88	0.505755	-0.983489
LinJ.09.0250	kinesin, putative	3882	50	0.819672	31	1.24	0.661026	-0.597221
LinJ.09.0260	hypothetical protein, conserved	711	12	0.196721	17	0.68	0.289296	-1.78938
LinJ.09.0270	cdc2-related kinase 12	1437	15	0.245902	14	0.56	0.43911	-1.18735
LinJ.09.0280	hypothetical protein, conserved	2760	22	0.360656	17	0.68	0.530376	-0.914912
LinJ.09.0290	hypothetical protein, conserved	2550	6	0.0983607	22	0.88	0.111773	-3.16135
LinJ.09.0300	hypothetical protein, conserved	2982	36	0.590164	15	0.6	0.983607	-0.0238467
LinJ.09.0310	hypothetical protein, conserved	756	14	0.229508	44	1.76	0.130402	-2.93896
LinJ.09.0320	Ring finger domain containing protein, putative	2628	24	0.393443	40	1.6	0.245902	-2.02385
LinJ.09.0330	DNA photolyase, putative	2799	33	0.540984	29	1.16	0.466365	-1.10047
LinJ.09.0340	Ankyrin repeats (3 copies), putative	633	50	0.819672	13	0.52	1.57629	0.656535
LinJ.09.0350	hypothetical protein	264	17	0.278689	16	0.64	0.435451	-1.19942
LinJ.09.0360	hypothetical protein, conserved	528	4	0.0655738	11	0.44	0.149031	-2.74631
LinJ.09.0370	hypothetical protein, conserved	1782	131	2.14754	29	1.16	1.85133	0.888561
LinJ.09.0380	ATP-dependent protease ATPase subunit HslU2	1512	215	3.52459	45	1.8	1.95811	0.969459
LinJ.09.0390	cysteine peptidase, Clan CA, family C19, putative	2850	100	1.63934	31	1.24	1.32205	0.402779
LinJ.09.0400	DNA replication licensing factor MCM4, putative	2688	56	0.918033	35	1.4	0.655738	-0.608809
LinJ.09.0410	G10 protein, putative	819	73	1.19672	44	1.76	0.679955	-0.556488
LinJ.09.0420	integral membrane transport protein, putative	1866	25	0.409836	13	0.52	0.788146	-0.343465
LinJ.09.0430	catalytic subunit of the vacuolar transporter chaperone 4, putative	2442	214	3.5082	63	2.52	1.39214	0.477306
LinJ.09.0440	hypothetical protein, conserved	5940	72	1.18033	42	1.68	0.702576	-0.509274
LinJ.09.0450	kinetoplastid kinetochore protein 10, putative	1410	576	9.44262	113	4.52	2.08908	1.06286
LinJ.09.0460	kinetoplastid kinetochore protein 19, putative	1434	31	0.508197	12	0.48	1.05874	0.0823527
LinJ.09.0470	tyrosine phosphatase, putative	3015	51	0.836066	15	0.6	1.39344	0.478654
LinJ.09.0480	Zinc finger, C3HC4 type (RING finger), putative	1404	103	1.68852	28	1.12	1.50761	0.592264
LinJ.09.0490	Bardet-Biedl syndrome 8 protein	1908	21	0.344262	28	1.12	0.307377	-1.70192
LinJ.09.0500	hypothetical protein, conserved	2805	29	0.47541	38	1.52	0.31277	-1.67683
LinJ.09.0501	hypothetical protein, conserved	9258	99	1.62295	161	6.44	0.252011	-1.98844
LinJ.09.0520	serine/threonine protein phosphatase, putative	1959	71	1.16393	34	1.36	0.855834	-0.224597
LinJ.09.0530	hypothetical protein, conserved	2235	81	1.32787	22	0.88	1.50894	0.593537
LinJ.09.0540	hypothetical protein, conserved	1236	42	0.688525	63	2.52	0.273224	-1.87184
LinJ.09.0550	hypothetical protein, conserved	4518	27	0.442623	38	1.52	0.291199	-1.77992
LinJ.09.0560	hypothetical protein, conserved	1215	8	0.131148	8	0.32	0.409836	-1.28688
LinJ.09.0570	Flagellum attachment zone protein 3	2313	394	6.45902	70	2.8	2.30679	1.20589
LinJ.09.0580	leucine-rich repeat protein, putative	2994	191	3.13115	52	2.08	1.50536	0.590108
LinJ.09.0590	hypothetical protein, unknown function	3330	139	2.27869	47	1.88	1.21207	0.277471
LinJ.09.0600	Dual specificity phosphatase, catalytic domain containing protein, putative	1758	22	0.360656	39	1.56	0.23119	-2.11285
LinJ.09.0610	Histidine phosphatase superfamily (branch 1), putative	789	130	2.13115	14	0.56	3.80562	1.92813
LinJ.09.0620	hypothetical protein, conserved	1470	25	0.409836	13	0.52	0.788146	-0.343465
LinJ.09.0630	surface antigen-like protein	858	0	0	4	0.16	0	#VALUE!
LinJ.09.0640	ATP-dependent DNA helicase, putative	2991	35	0.57377	25	1	0.57377	-0.801454
LinJ.09.0650	cyclin 1	1008	71	1.16393	29	1.16	1.00339	0.00488498
LinJ.09.0660	Glucosidase II beta subunit-like, putative	2913	274	4.4918	52	2.08	2.15952	1.11071
LinJ.09.0670	hypothetical protein, conserved	1971	26	0.42623	10	0.4	1.06557	0.0916305
LinJ.09.0680	PH domain containing protein, putative	1389	25	0.409836	6	0.24	1.70765	0.772013
LinJ.09.0690	palmitoyl acyltransferase 5, putative	1503	37	0.606557	76	3.04	0.199525	-2.32536
LinJ.09.0700	Zeta toxin, putative	1914	35	0.57377	29	1.16	0.49463	-1.01558
LinJ.09.0710	Methyltransferase TYW3, putative	1059	5	0.0819672	78	3.12	0.0262715	-5.25036
LinJ.09.0720	prefoldin subunit 2, putative	417	116	1.90164	13	0.52	3.657	1.87066
LinJ.09.0730	hypothetical protein, conserved	1113	18	0.295082	81	3.24	0.0910747	-3.45681
LinJ.09.0740	hypothetical protein, conserved	921	4	0.0655738	4	0.16	0.409836	-1.28688
LinJ.09.0750	hypothetical protein, conserved	1548	23	0.377049	4	0.16	2.35656	1.23668
LinJ.09.0760	hypothetical protein, conserved	1551	15	0.245902	15	0.6	0.409836	-1.28688
LinJ.09.0770	cleavage and polyadenylation specificity factor 30 kDa subunit, putative	1011	48	0.786885	28	1.12	0.702576	-0.509274
LinJ.09.0780	hypothetical protein, conserved	1896	26	0.42623	29	1.16	0.367439	-1.44442
LinJ.09.0790	ubiquitin ligase, putative	6687	205	3.36066	69	2.76	1.21763	0.284074
LinJ.09.0800	acyl-CoA binding protein, putative	2997	105	1.72131	40	1.6	1.07582	0.105436
LinJ.09.0810	hypothetical protein, conserved	16383	257	4.21311	218	8.72	0.483155	-1.04944
LinJ.09.0820	oligopeptidase b	2196	1013	16.6066	102	4.08	4.07023	2.02511
LinJ.09.0830	Domain of unknown function (DUF4464), putative	792	54	0.885246	16	0.64	1.3832	0.468006
LinJ.09.0840	hypothetical protein, conserved	3744	141	2.31148	69	2.76	0.837491	-0.255854
LinJ.09.0850	kinetoplast-associated protein-like protein	3873	51	0.836066	45	1.8	0.464481	-1.10631
LinJ.09.0860	prefoldin subunit, putative	645	15	0.245902	13	0.52	0.472888	-1.08043
LinJ.09.0870	hypothetical protein, conserved	1593	25	0.409836	47	1.88	0.217998	-2.19761
LinJ.09.0880	DEAD/DEAH box helicase-like protein	2331	35	0.57377	24	0.96	0.597678	-0.742561
LinJ.09.0890	Uncharacterised protein family (UPF0160), putative	1197	219	3.59016	55	2.2	1.63189	0.706546
LinJ.09.0900	ras family protein-like protein	810	42	0.688525	6	0.24	2.86885	1.52047
LinJ.09.0910	hypothetical protein, conserved	321	26	0.42623	7	0.28	1.52225	0.606204
LinJ.09.0920	hypothetical protein, conserved	1572	89	1.45902	24	0.96	1.51981	0.60389
LinJ.09.0930	histone h1-like protein	1473	228	3.7377	81	3.24	1.15361	0.206159
LinJ.09.0940	phospholipid transporting ATPase-like protein, putative	7587	169	2.77049	182	7.28	0.380562	-1.3938
LinJ.09.0950	polyubiquitin	2601	199	3.2623	82	3.28	0.994602	-0.00780853
LinJ.09.0960	ef-hand protein 5, putative	561	124	2.03279	13	0.52	3.90921	1.96688
LinJ.09.0970	calmodulin, putative	450	2135	35	298	11.92	2.93624	1.55397
LinJ.09.0980	calmodulin, putative	450	4	0.0655738	0	0	#DIV/0!	#DIV/0!
LinJ.09.0990	translation-associated element 2, putative	3687	184	3.01639	110	4.4	0.685544	-0.544679
LinJ.09.1000	O-phosphoseryl-tRNA(Sec) selenium transferase, putative	1788	24	0.393443	39	1.56	0.252207	-1.98732
LinJ.09.1010	hypothetical protein, conserved	1851	99	1.62295	31	1.24	1.30883	0.388279
LinJ.09.1020	elongation factor-1 gamma	1362	1480	24.2623	260	10.4	2.33291	1.22213
LinJ.09.1030	elongation factor-1 gamma	1218	822	13.4754	134	5.36	2.51407	1.33002
LinJ.09.1040	hypothetical protein, conserved	2988	210	3.44262	74	2.96	1.16305	0.217911
LinJ.09.1050	N-terminal region of Chorein, a TM vesicle-mediated sorter, putative	16092	91	1.4918	227	9.08	0.164296	-2.60563
LinJ.09.1060	PUB domain containing protein, putative	939	105	1.72131	13	0.52	3.31021	1.72692
LinJ.09.1070	Present in the outer mitochondrial membrane proteome 10	1848	827	13.5574	131	5.24	2.58729	1.37144
LinJ.09.1080	LEM3 (ligand-effect modulator 3) family / CDC50 family, putative	1788	106	1.7377	21	0.84	2.0687	1.04872
LinJ.09.1090	hypothetical protein, conserved	942	19	0.311475	75	3	0.103825	-3.26777
LinJ.09.1100	phospholipid:diacylglycerol acyltransferase, putative	2061	92	1.5082	53	2.12	0.711414	-0.49124
LinJ.09.1110	MSP (Major sperm protein) domain containing protein, putative	753	88	1.44262	8	0.32	4.5082	2.17255
LinJ.09.1120	DNA-directed RNA polymerase III subunit, putative	894	35	0.57377	14	0.56	1.02459	0.0350469
LinJ.09.1130	eukaryotic translation initiation factor 2 subunit, putative	1440	440	7.21311	72	2.88	2.50455	1.32455
LinJ.09.1140	translation initiation factor EIF-2B gamma subunit, putative	1806	172	2.81967	35	1.4	2.01405	1.0101
LinJ.09.1160	hypothetical protein, conserved	768	75	1.22951	4	0.16	7.68443	2.94194
LinJ.09.1170	hypothetical protein, conserved	1377	84	1.37705	17	0.68	2.02507	1.01797
LinJ.09.1180	mitochondrial RNA binding protein 2	729	334	5.47541	41	1.64	3.33866	1.73927
LinJ.09.1190	mitochondrial import inner membrane translocase subunit TIM17, putative	459	48	0.786885	14	0.56	1.40515	0.490726
LinJ.09.1200	hypothetical protein, conserved	696	53	0.868852	6	0.24	3.62022	1.85608
LinJ.09.1210	hypothetical protein, conserved	858	24	0.393443	6	0.24	1.63934	0.713119
LinJ.09.1220	hypothetical protein, conserved	2220	40	0.655738	37	1.48	0.443066	-1.17441
LinJ.09.1230	hypothetical protein, conserved	591	139	2.27869	27	1.08	2.1099	1.07717
LinJ.09.1240	hypothetical protein, conserved	2175	46	0.754098	21	0.84	0.897736	-0.155637
LinJ.09.1250	hypothetical protein, conserved	1797	8	0.131148	11	0.44	0.298063	-1.74631
LinJ.09.1260	hypothetical protein, conserved	4635	32	0.52459	62	2.48	0.211528	-2.24108
LinJ.09.1270	Zinc finger, C3HC4 type (RING finger), putative	1263	75	1.22951	16	0.64	1.92111	0.941938
LinJ.09.1280	AAA family ATPase, putative	3867	122	2	62	2.48	0.806452	-0.31034
LinJ.09.1290	hypothetical protein, conserved	1326	27	0.442623	154	6.16	0.0718544	-3.79878
LinJ.09.1300	ATP-dependent helicase, putative	7539	100	1.63934	105	4.2	0.39032	-1.35727
LinJ.09.1310	hypothetical protein, conserved	555	14	0.229508	21	0.84	0.273224	-1.87184
LinJ.09.1320	Bromodomain, putative	1959	74	1.21311	31	1.24	0.978318	-0.0316241
LinJ.09.1330	mitochondrial carrier protein, putative	1029	25	0.409836	21	0.84	0.4879	-1.03534
LinJ.09.1340	hypothetical protein, conserved	1104	44	0.721311	6	0.24	3.00546	1.58759
LinJ.09.1350	hypothetical protein, conserved	1731	30	0.491803	13	0.52	0.945776	-0.0804303
LinJ.09.1360	PPPDE putative peptidase domain containing protein, putative	657	42	0.688525	6	0.24	2.86885	1.52047
LinJ.09.1370	PPPDE putative peptidase domain containing protein, putative	765	0	0	1	0.04	0	#VALUE!
LinJ.09.1371	hypothetical protein	1053	6	0.0983607	9	0.36	0.273224	-1.87184
LinJ.09.1390	paraflagellar rod component, putative	1818	365	5.98361	47	1.88	3.18277	1.67028
LinJ.09.1400	hypothetical protein, conserved	1824	93	1.52459	17	0.68	2.24204	1.16481
LinJ.09.1410	histone H2B	336	969	15.8852	353	14.12	1.12502	0.169947
LinJ.09.1420	hypothetical protein, conserved	579	19	0.311475	5	0.2	1.55738	0.639118
LinJ.09.1430	hypothetical protein, unknown function	543	0	0	4	0.16	0	#VALUE!
LinJ.09.1440	hypothetical protein, conserved	807	6	0.0983607	6	0.24	0.409836	-1.28688
LinJ.09.1450	hypothetical protein, conserved	1743	43	0.704918	14	0.56	1.25878	0.332029
LinJ.09.1460	hypothetical protein, conserved	1986	41	0.672131	30	1.2	0.560109	-0.83622
LinJ.09.1470	hypothetical protein, unknown function	1611	75	1.22951	17	0.68	1.8081	0.854475
LinJ.09.1480	SET domain containing protein, putative	1722	23	0.377049	20	0.8	0.471311	-1.08525
LinJ.09.1490	hypothetical protein, conserved	420	60	0.983607	28	1.12	0.87822	-0.187345
LinJ.09.1500	ubiquinone biosynthesis protein-like protein, putative	564	39	0.639344	6	0.24	2.66393	1.41356
LinJ.09.1510	ABC transporter (pseudogene)	214	0	0	3	0.12	0	#VALUE!
LinJ.09.1520	DnaJ domain containing protein, putative	1242	28	0.459016	7	0.28	1.63934	0.713119
LinJ.09.1530	hypothetical protein, conserved	396	20	0.327869	8	0.32	1.02459	0.0350469
LinJ.09.1540	hypothetical protein, conserved	453	10	0.163934	14	0.56	0.29274	-1.77231
LinJ.09.1550	hypothetical protein, conserved	360	94	1.54098	13	0.52	2.96343	1.56727
LinJ.09.1560	J-binding protein	2445	51	0.836066	34	1.36	0.614754	-0.701919
LinJ.09.1570	cytochrome b5-like protein, putative	354	161	2.63934	8	0.32	8.24795	3.04404
LinJ.09.1580	cytochrome b5-like protein	420	23	0.377049	3	0.12	3.14208	1.65172
LinJ.09.1590	hypothetical protein, conserved	366	114	1.86885	24	0.96	1.94672	0.961046
LinJ.09.1600	hypothetical protein, conserved	4635	373	6.11475	87	3.48	1.75711	0.813207
LinJ.09.1610	hypothetical protein, conserved	1017	82	1.34426	30	1.2	1.12022	0.16378
LinJ.09.1620	Radial spoke protein 11	486	55	0.901639	8	0.32	2.81762	1.49448
LinJ.09.1630	hypothetical protein, conserved	1824	40	0.655738	17	0.68	0.96432	-0.0524159
LinJ.09.1640	hypothetical protein, conserved	546	31	0.508197	6	0.24	2.11749	1.08235
LinJ.10.0010	phosphate-Repressible Phosphate Permease-like protein (fragment)	1481	132	2.16393	30	1.2	1.80328	0.850622
LinJ.10.0020	Gryzun, putative trafficking through Golgi, putative	2814	97	1.59016	53	2.12	0.750077	-0.414889
LinJ.10.0030	Dos2-interacting transcription regulator of RNA-Pol-II, putative	2760	91	1.4918	37	1.48	1.00798	0.0114601
LinJ.10.0040	thymidylate kinase-like protein	1092	30	0.491803	11	0.44	1.11773	0.160578
LinJ.10.0050	ribosomal protein l35a, putative	435	96	1.57377	31	1.24	1.26917	0.343885
LinJ.10.0060	hypothetical protein, unknown function	1032	25	0.409836	17	0.68	0.6027	-0.730488
LinJ.10.0070	dehydrogenase-like protein	1239	143	2.34426	27	1.08	2.17061	1.1181
LinJ.10.0080	SRP40, C-terminal domain containing protein, putative	774	56	0.918033	10	0.4	2.29508	1.19855
LinJ.10.0090	hypothetical protein, conserved	1188	57	0.934426	98	3.92	0.238374	-2.0687
LinJ.10.0100	PSP1 C-terminal conserved region, putative	1089	82	1.34426	15	0.6	2.24044	1.16378
LinJ.10.0110	hypothetical protein, conserved	2214	171	2.80328	30	1.2	2.33607	1.22408
LinJ.10.0120	DEAD/DEAH box helicase, putative	2343	18	0.295082	26	1.04	0.283733	-1.8174
LinJ.10.0130	conserved protein, unknown function	1110	142	2.32787	40	1.6	1.45492	0.540938
LinJ.10.0140	hypothetical protein, conserved	1518	165	2.70492	37	1.48	1.82765	0.869988
LinJ.10.0150	nucleoside phosphatase, putative	2034	108	1.77049	31	1.24	1.42782	0.51381
LinJ.10.0160	leucine-rich repeat protein, putative	717	135	2.21311	15	0.6	3.68852	1.88304
LinJ.10.0170	hypothetical protein	516	0	0	358	14.32	0	#VALUE!
LinJ.10.0180	hypothetical protein, unknown function	2007	23	0.377049	7	0.28	1.3466	0.429326
LinJ.10.0190	hypothetical protein, conserved	666	36	0.590164	9	0.36	1.63934	0.713119
LinJ.10.0200	Mitogen-activated protein kinase 10, putative	1224	159	2.60656	85	3.4	0.766635	-0.383389
LinJ.10.0210	nucleolar protein 56, putative	1422	573	9.39344	95	3.8	2.47196	1.30565
LinJ.10.0220	hypothetical protein, unknown function	2148	22	0.360656	58	2.32	0.155455	-2.68543
LinJ.10.0230	hypothetical protein, unknown function	837	202	3.31148	22	0.88	3.76304	1.9119
LinJ.10.0240	Amastin surface glycoprotein, putative	1473	220	3.60656	39	1.56	2.3119	1.20908
LinJ.10.0250	Amastin surface glycoprotein, putative	1257	11	0.180328	3	0.12	1.50273	0.587588
LinJ.10.0260	hypothetical protein, conserved	2211	30	0.491803	21	0.84	0.58548	-0.772308
LinJ.10.0270	pterin 4 alpha carbinolamine dehydratase, putative	780	22	0.360656	10	0.4	0.901639	-0.149378
LinJ.10.0280	COPI associated protein, putative	390	138	2.2623	37	1.48	1.52858	0.61219
LinJ.10.0290	exonuclease, putative	2790	57	0.934426	39	1.56	0.598991	-0.739393
LinJ.10.0300	hypothetical protein, conserved	5937	122	2	68	2.72	0.735294	-0.443607
LinJ.10.0310	isocitrate dehydrogenase [NADP], mitochondrial precursor, putative	1308	1493	24.4754	134	5.36	4.56631	2.19103
LinJ.10.0320	kinetoplastid kinetochore protein 4, putative	2298	88	1.44262	19	0.76	1.89819	0.924623
LinJ.10.0330	protein transport protein SEC23, putative	2412	229	3.7541	37	1.48	2.53655	1.34287
LinJ.10.0340	hypothetical protein, conserved	5874	147	2.40984	78	3.12	0.772383	-0.372611
LinJ.10.0350	hypothetical protein, conserved	1308	50	0.819672	9	0.36	2.27687	1.18705
LinJ.10.0360	folate/biopterin transporter, putative	2238	9	0.147541	15	0.6	0.245902	-2.02385
LinJ.10.0370	S-adenosylmethionine transporter	2076	167	2.7377	29	1.16	2.36009	1.23884
LinJ.10.0380	folate/biopterin transporter, putative	2061	100	1.63934	37	1.48	1.10767	0.147522
LinJ.10.0390	folate/biopterin transporter, putative	2103	335	5.4918	53	2.12	2.59047	1.37322
LinJ.10.0400	folate/biopterin transporter, putative	2115	168	2.7541	33	1.32	2.08644	1.06104
LinJ.10.0410	folate/biopterin transporter, putative	2097	253	4.14754	64	2.56	1.62013	0.696112
LinJ.10.0420	folate/biopterin transporter, putative	1977	378	6.19672	105	4.2	1.47541	0.561116
LinJ.10.0430	dihydroxyacetone kinase 1-like protein	1770	55	0.901639	18	0.72	1.25228	0.324554
LinJ.10.0440	hypothetical protein	1908	2	0.0327869	11	0.44	0.0745156	-3.74631
LinJ.10.0450	Zinc finger, C3HC4 type (RING finger), putative	486	9	0.147541	7	0.28	0.526932	-0.924311
LinJ.10.0460	Zinc finger, C3HC4 type (RING finger), putative	498	69	1.13115	9	0.36	3.14208	1.65172
LinJ.10.0480	4F5 protein family/Zinc-binding, putative	252	50	0.819672	9	0.36	2.27687	1.18705
LinJ.10.0490	GP63, leishmanolysin	1800	88	1.44262	52	2.08	0.693569	-0.527889
LinJ.10.0500	GP63, leishmanolysin	1800	453	7.42623	214	8.56	0.86755	-0.204981
LinJ.10.0510	GP63, leishmanolysin	1926	233	3.81967	110	4.4	0.868107	-0.204055
LinJ.10.0520	GP63, leishmanolysin	2292	215	3.52459	84	3.36	1.04899	0.0689943
LinJ.10.0521	hypothetical protein, unknown function	894	5	0.0819672	45	1.8	0.0455373	-4.45681
LinJ.10.0530	GP63, leishmanolysin	1797	423	6.93443	172	6.88	1.00791	0.011368
LinJ.10.0540	mitogen-activated protein kinase 3, putative	1167	181	2.96721	27	1.08	2.74742	1.45808
LinJ.10.0550	hypothetical protein, conserved	20409	601	9.85246	434	17.36	0.567538	-0.817211
LinJ.10.0560	glycerol-3-phosphate dehydrogenase [NAD+], glycosomal	1104	424	6.95082	40	1.6	4.34426	2.11911
LinJ.10.0570	hypothetical protein, conserved	2721	15	0.245902	26	1.04	0.236444	-2.08043
LinJ.10.0580	hypothetical protein, conserved	3468	135	2.21311	57	2.28	0.970664	-0.0429556
LinJ.10.0590	hypothetical protein, unknown function	3270	34	0.557377	27	1.08	0.51609	-0.954306
LinJ.10.0600	hypothetical protein, conserved	1296	30	0.491803	34	1.36	0.36162	-1.46745
LinJ.10.0610	zinc binding dehydrogenase-like protein	1116	53	0.868852	12	0.48	1.81011	0.856077
LinJ.10.0620	zinc-binding dehydrogenase-like protein	1437	85	1.39344	12	0.48	2.90301	1.53755
LinJ.10.0630	Chromatin assembly factor 1 subunit A, putative	2313	101	1.65574	43	1.72	0.962638	-0.0549344
LinJ.10.0640	hypothetical protein, conserved	804	59	0.967213	7	0.28	3.45433	1.78841
LinJ.10.0650	ABC1 family, putative	1788	88	1.44262	20	0.8	1.80328	0.850622
LinJ.10.0660	endonuclease G, putative	1524	10	0.163934	30	1.2	0.136612	-2.87184
LinJ.10.0670	FLA1-binding protein	2271	260	4.2623	46	1.84	2.31646	1.21192
LinJ.10.0680	Flagellum adhesion protein 1	1782	238	3.90164	38	1.52	2.56687	1.36001
LinJ.10.0690	hypothetical protein, conserved	732	33	0.540984	9	0.36	1.50273	0.587588
LinJ.10.0700	hypothetical protein, unknown function	1128	15	0.245902	22	0.88	0.279434	-1.83942
LinJ.10.0710	hypothetical protein, unknown function	5037	57	0.934426	49	1.96	0.476748	-1.0687
LinJ.10.0720	hypothetical protein, conserved	975	114	1.86885	33	1.32	1.4158	0.501615
LinJ.10.0730	hypothetical protein, unknown function	1518	7	0.114754	8	0.32	0.358607	-1.47953
LinJ.10.0740	hypothetical protein, conserved	5028	46	0.754098	74	2.96	0.254763	-1.97277
LinJ.10.0750	RNA recognition motif. (a.k.a. RRM, RBD, or RNP domain), putative	2865	59	0.967213	22	0.88	1.09911	0.13633
LinJ.10.0760	amino acid permease 24, putative	1467	462	7.57377	87	3.48	2.17637	1.12192
LinJ.10.0770	amino acid permease 24, putative	1467	1480	24.2623	224	8.96	2.70785	1.43715
LinJ.10.0780	deaminase, putative	846	14	0.229508	10	0.4	0.57377	-0.801454
LinJ.10.0790	hypothetical protein, conserved	378	177	2.90164	21	0.84	3.45433	1.78841
LinJ.10.0800	hypothetical protein, conserved	5976	36	0.590164	64	2.56	0.230533	-2.11696
LinJ.10.0810	hypothetical protein, conserved	1926	9	0.147541	17	0.68	0.216972	-2.20442
LinJ.10.0820	hypothetical protein, unknown function	1983	11	0.180328	11	0.44	0.409836	-1.28688
LinJ.10.0830	WD domain, G-beta repeat, putative	1260	318	5.21311	48	1.92	2.71516	1.44104
LinJ.10.0840	hypothetical protein, conserved	666	224	3.67213	43	1.72	2.13496	1.09421
LinJ.10.0850	hypothetical protein, conserved	3825	130	2.13115	81	3.24	0.657762	-0.604363
LinJ.10.0860	hypothetical protein, conserved	6222	48	0.786885	46	1.84	0.427655	-1.22548
LinJ.10.0870	hypothetical protein, conserved	1203	38	0.622951	12	0.48	1.29781	0.376084
LinJ.10.0880	serine/threonine-protein kinase, putative	5265	54	0.885246	76	3.04	0.291199	-1.77992
LinJ.10.0890	hypothetical protein, conserved	2199	53	0.868852	23	0.92	0.944405	-0.0825226
LinJ.10.0900	nuclear transport factor 2, putative	375	251	4.11475	46	1.84	2.23628	1.1611
LinJ.10.0910	Ribosome biogenesis protein Nop16, putative	591	31	0.508197	18	0.72	0.705829	-0.50261
LinJ.10.0920	histone H3	393	2906	47.6393	909	36.36	1.31021	0.389801
LinJ.10.0930	hypothetical protein, conserved	3501	79	1.29508	58	2.32	0.558225	-0.841081
LinJ.10.0940	FKBP-type peptidyl-prolyl cis-trans isomerase, putative	480	396	6.4918	50	2	3.2459	1.69862
LinJ.10.0950	hypothetical protein, conserved	4725	101	1.65574	55	2.2	0.752608	-0.410029
LinJ.10.0960	small GTP-binding protein Rab11, putative	627	352	5.77049	44	1.76	3.27869	1.71312
LinJ.10.0980	hypothetical protein, conserved	600	109	1.78689	17	0.68	2.62777	1.39384
LinJ.10.0990	hypothetical protein, conserved	1056	0	0	66	2.64	0	#VALUE!
LinJ.10.1000	hypothetical protein	2343	9	0.147541	17	0.68	0.216972	-2.20442
LinJ.10.1010	hypothetical protein, conserved	4002	136	2.22951	46	1.84	1.21169	0.27702
LinJ.10.1020	Archaic translocase of outer membrane 12 kDa subunit, putative	324	113	1.85246	14	0.56	3.30796	1.72594
LinJ.10.1030	guanine nucleotide exchange factor subunit GCD7	1602	68	1.11475	27	1.08	1.03218	0.0456942
LinJ.10.1040	hypothetical protein, conserved	2421	81	1.32787	37	1.48	0.897209	-0.156485
LinJ.10.1050	histone H3	261	1318	21.6066	469	18.76	1.15174	0.203809
LinJ.10.1060	hypothetical protein, unknown function	1851	3	0.0491803	10	0.4	0.122951	-3.02385
LinJ.10.1070	histone H3	393	30	0.491803	2	0.08	6.14754	2.62001
LinJ.10.1080	ARP2/3 complex subunit, putative	1203	1	0.0163934	54	2.16	0.00758956	-7.04177
LinJ.10.1090	nucleoside phosphorylase-like protein	1026	81	1.32787	36	1.44	0.922131	-0.116956
LinJ.10.1100	carrier protein, putative	1188	21	0.344262	14	0.56	0.614754	-0.701919
LinJ.10.1110	RNA-binding protein-like protein	1149	119	1.95082	36	1.44	1.35474	0.438012
LinJ.10.1120	Domain of Unknown Function (DUF1042), putative	3672	111	1.81967	32	1.28	1.42162	0.507535
LinJ.10.1130	DnaJ domain containing protein, putative	828	17	0.278689	50	2	0.139344	-2.84327
LinJ.10.1140	hypothetical protein, conserved	969	21	0.344262	27	1.08	0.318761	-1.64945
LinJ.10.1150	hypothetical protein, unknown function	1779	25	0.409836	19	0.76	0.539258	-0.890952
LinJ.10.1160	Eukaryotic translation initiation factor 4 gamma 5	2196	398	6.52459	59	2.36	2.76466	1.4671
LinJ.10.1170	hypothetical protein, conserved	1959	10	0.163934	33	1.32	0.124193	-3.00935
LinJ.10.1180	hypothetical protein, conserved	534	159	2.60656	22	0.88	2.962	1.56657
LinJ.10.1190	hypothetical protein, conserved	1275	5	0.0819672	3	0.12	0.68306	-0.549916
LinJ.10.1200	PAB1-binding protein , putative	1572	392	6.42623	52	2.08	3.08953	1.62739
LinJ.10.1210	hypothetical protein, conserved	420	45	0.737705	12	0.48	1.53689	0.620009
LinJ.10.1220	hypothetical protein, conserved	4584	179	2.93443	61	2.44	1.20263	0.266197
LinJ.10.1230	Zinc finger, C3HC4 type (RING finger), putative	1083	28	0.459016	15	0.6	0.765027	-0.386417
LinJ.10.1240	Tumour suppressor, Mitostatin, putative	1443	212	3.47541	65	2.6	1.3367	0.418671
LinJ.10.1250	Ras-related protein RabX1, putative	651	172	2.81967	14	0.56	5.03513	2.33203
LinJ.10.1260	small GTP-binding protein Rab7, putative	669	75	1.22951	17	0.68	1.8081	0.854475
LinJ.10.1270	hypothetical protein, conserved	423	7	0.114754	1	0.04	2.86885	1.52047
LinJ.10.1280	flagellar protofilament ribbon protein-like protein	1194	358	5.86885	44	1.76	3.33458	1.7375
LinJ.10.1290	hypothetical protein, conserved	570	10	0.163934	9	0.36	0.455373	-1.13488
LinJ.10.1300	hypothetical protein, conserved	3189	39	0.639344	35	1.4	0.456674	-1.13076
LinJ.10.1310	hypothetical protein, conserved	1704	20	0.327869	15	0.6	0.546448	-0.871844
LinJ.10.1330	Spinocerebellar ataxia type 10 protein domain containing protein, putative	921	130	2.13115	10	0.4	5.32787	2.41356
LinJ.10.1340	hypothetical protein	987	35	0.57377	54	2.16	0.265634	-1.91249
LinJ.10.1350	kinetoplastid kinetochore protein 20	738	9	0.147541	7	0.28	0.526932	-0.924311
LinJ.10.1360	methyltransferase domain containing protein, putative	741	14	0.229508	13	0.52	0.441362	-1.17997
LinJ.10.1370	Protein of unknown function (DUF1861), putative	987	283	4.63934	22	0.88	5.27198	2.39835
LinJ.10.1380	Protein of unknown function (DUF1861), putative	966	254	4.16393	54	2.16	1.92775	0.946916
LinJ.10.1390	Protein of unknown function (DUF1861), putative	957	138	2.2623	16	0.64	3.53484	1.82164
LinJ.10.1400	Protein of unknown function (DUF1861), putative	948	44	0.721311	25	1	0.721311	-0.471306
LinJ.10.1410	Protein of unknown function (DUF1861), putative	942	35	0.57377	5	0.2	2.86885	1.52047
LinJ.10.1420	Protein of unknown function (DUF1861), putative	951	107	1.7541	23	0.92	1.90663	0.931024
LinJ.10.1430	Protein of unknown function (DUF1861), putative	936	51	0.836066	13	0.52	1.60782	0.685104
LinJ.10.1440	phosphate-Repressible Phosphate Permease-like protein	1482	341	5.59016	73	2.92	1.91444	0.936922
LinJ.10.1450	pteridine transporter, putative	1980	6	0.0983607	17	0.68	0.144648	-2.78938
LinJ.10.1460	fatty acid desaturase, putative	1185	163	2.67213	31	1.24	2.15494	1.10765
LinJ.11.0010	hypothetical protein, conserved	513	12	0.196721	5	0.2	0.983607	-0.0238467
LinJ.11.0020	Endoplasmic Reticulum-Golgi Intermediate Compartment (ERGIC)/Endoplasmic reticulum vesicle transporter, putative	1107	38	0.622951	18	0.72	0.865209	-0.208879
LinJ.11.0030	Bacterial transferase hexapeptide (six repeats), putative	924	97	1.59016	10	0.4	3.97541	1.9911
LinJ.11.0040	ATP-binding cassette protein subfamily H, member 1, putative	906	98	1.60656	19	0.76	2.11389	1.0799
LinJ.11.0050	SNF2/RAD54 related DNA helicase, putative	2877	1	0.0163934	48	1.92	0.00853825	-6.87184
LinJ.11.0060	protein kinase, putative	3372	79	1.29508	34	1.36	0.952266	-0.0705632
LinJ.11.0070	GRIP domain containing protein, putative	4005	187	3.06557	86	3.44	0.891155	-0.166251
LinJ.11.0080	hypothetical protein, conserved	678	56	0.918033	13	0.52	1.76545	0.820034
LinJ.11.0090	MORN repeat, putative	1581	65	1.06557	16	0.64	1.66496	0.735487
LinJ.11.0100	seryl-tRNA synthetase	1425	861	14.1148	80	3.2	4.41086	2.14106
LinJ.11.0110	cdc2-related kinase 8, putative	1194	19	0.311475	39	1.56	0.199664	-2.32436
LinJ.11.0120	hypothetical protein, conserved	570	24	0.393443	6	0.24	1.63934	0.713119
LinJ.11.0130	NGG1 interacting factor 3-like protein	840	50	0.819672	9	0.36	2.27687	1.18705
LinJ.11.0140	cell cycle sequence binding phosphoprotein (RBP45), putative	879	90	1.47541	20	0.8	1.84426	0.883044
LinJ.11.0150	hypothetical protein, conserved	2643	148	2.42623	44	1.76	1.37854	0.463141
LinJ.11.0160	hypothetical protein, conserved	3084	81	1.32787	33	1.32	1.00596	0.00857474
LinJ.11.0170	myotubularin-associated protein, putative	2154	81	1.32787	34	1.36	0.976374	-0.034494
LinJ.11.0180	cytoplasmic translation machinery associated protein, putative	591	55	0.901639	21	0.84	1.07338	0.102161
LinJ.11.0190	DEAD-boc ATP-dependent (RNA) helicase, putative	1830	37	0.606557	9	0.36	1.68488	0.752647
LinJ.11.0200	hypothetical protein, conserved	555	30	0.491803	7	0.28	1.75644	0.812655
LinJ.11.0210	acidocalcisomal pyrophosphatase	1332	380	6.22951	70	2.8	2.22482	1.15369
LinJ.11.0220	pterin-4-alpha-carbinolamine dehydratase, putative	336	50	0.819672	232	9.28	0.0883267	-3.50101
LinJ.11.0230	Rad51, putative	1557	19	0.311475	64	2.56	0.12167	-3.03895
LinJ.11.0240	proteasome alpha 7 subunit, putative	744	451	7.39344	100	4	1.84836	0.886246
LinJ.11.0250	serine/threonine protein kinase, putative	2955	14	0.229508	5	0.2	1.14754	0.198546
LinJ.11.0260	hypothetical protein, conserved	1785	164	2.68852	30	1.2	2.24044	1.16378
LinJ.11.0270	NADH-cytochrome b5 reductase-like protein	1038	39	0.639344	13	0.52	1.22951	0.298081
LinJ.11.0280	hypothetical protein, unknown function	627	0	0	5	0.2	0	#VALUE!
LinJ.11.0290	hypothetical protein, unknown function	1392	50	0.819672	26	1.04	0.788146	-0.343465
LinJ.11.0300	Sec20, putative	825	12	0.196721	9	0.36	0.546448	-0.871844
LinJ.11.0310	hypothetical protein, conserved	5418	102	1.67213	52	2.08	0.803909	-0.314896
LinJ.11.0320	DNA repair and recombination helicase protein PIF2, putative	4548	9	0.147541	75	3	0.0491803	-4.34577
LinJ.11.0330	PIF1 helicase-like protein, putative	2985	130	2.13115	36	1.44	1.47996	0.565562
LinJ.11.0340	hypothetical protein, unknown function	1413	3	0.0491803	3	0.12	0.409836	-1.28688
LinJ.11.0350	14-3-3 protein 2, putative	762	1232	20.1967	128	5.12	3.94467	1.97991
LinJ.11.0360	Optic atrophy 3 protein (OPA3), putative	1197	15	0.245902	31	1.24	0.198308	-2.33419
LinJ.11.0370	hypothetical protein, conserved	1857	36	0.590164	20	0.8	0.737705	-0.438884
LinJ.11.0380	Domain of unknown function(DUF2779), putative	3378	91	1.4918	50	2	0.745902	-0.422943
LinJ.11.0390	hypothetical protein, conserved	1530	38	0.622951	16	0.64	0.973361	-0.0389536
LinJ.11.0400	tubulin-tyrsoine ligase-like protein	3306	322	5.27869	95	3.8	1.38913	0.47418
LinJ.11.0410	BOP1NT (NUC169) domain/WD domain, G-beta repeat, putative	2427	163	2.67213	47	1.88	1.42135	0.507258
LinJ.11.0420	regulator of chromatin condensation, putative	2328	41	0.672131	24	0.96	0.700137	-0.514292
LinJ.11.0430	hypothetical protein, conserved	1932	33	0.540984	14	0.56	0.966042	-0.049842
LinJ.11.0440	hypothetical protein, conserved	1743	26	0.42623	18	0.72	0.591985	-0.756366
LinJ.11.0450	DNA ligase, putative	2241	57	0.934426	43	1.72	0.543271	-0.880256
LinJ.11.0460	hypothetical protein, unknown function	1932	24	0.393443	18	0.72	0.546448	-0.871844
LinJ.11.0470	pumillio protein 10, putative	2232	132	2.16393	27	1.08	2.00364	1.00263
LinJ.11.0480	hypothetical protein	1647	4	0.0655738	34	1.36	0.048216	-4.37434
LinJ.11.0490	cytochrome b5, putative	429	57	0.934426	20	0.8	1.16803	0.224081
LinJ.11.0500	argonaute like protein (pseudogene)	288	0	0	19	0.76	0	#VALUE!
LinJ.11.0510	transcription modulator/accessory protein, putative	3249	89	1.45902	43	1.72	0.848265	-0.237412
LinJ.11.0520	nucleobase transporter	1653	536	8.78689	110	4.4	1.99702	0.997848
LinJ.11.0530	Protein of unknown function (DUF563), putative	1944	22	0.360656	37	1.48	0.243686	-2.0369
LinJ.11.0540	hypothetical protein, conserved	2163	39	0.639344	6	0.24	2.66393	1.41356
LinJ.11.0550	amino acid permease/transporter, putative	1401	50	0.819672	27	1.08	0.758956	-0.397912
LinJ.11.0560	protein kinase, putative	1737	39	0.639344	24	0.96	0.665984	-0.586441
LinJ.11.0570	hypothetical protein, conserved	399	52	0.852459	6	0.24	3.55191	1.8286
LinJ.11.0580	tetratricopeptide repeat (TPR) protein	1224	90	1.47541	14	0.56	2.63466	1.39762
LinJ.11.0590	mRNA cap guanine-N7 methyltransferase, putative	3183	377	6.18033	43	1.72	3.59321	1.84527
LinJ.11.0600	3-methylcrotonoyl-CoA carboxylase beta subunit, putative	1611	323	5.29508	96	3.84	1.37893	0.463547
LinJ.11.0610	hypothetical protein, conserved	1797	53	0.868852	21	0.84	1.03435	0.0487219
LinJ.11.0620	conserved protein, unknown function	3216	82	1.34426	63	2.52	0.533437	-0.906609
LinJ.11.0630	aminopeptidase, putative	855	0	0	0	0	#DIV/0!	#DIV/0!
LinJ.11.0640	metallo-peptidase, Clan MF, Family M17	1608	1028	16.8525	98	3.92	4.2991	2.10403
LinJ.11.0650	hypothetical protein, unknown function	5598	25	0.409836	58	2.32	0.176653	-2.50101
LinJ.11.0660	Protein Associated with Differentiation, putative	1926	120	1.96721	24	0.96	2.04918	1.03505
LinJ.11.0670	Protein Associated with Differentiation, putative	2100	30	0.491803	17	0.68	0.72324	-0.467453
LinJ.11.0680	major facilitator superfamily, putative	1869	31	0.508197	44	1.76	0.288748	-1.79212
LinJ.11.0690	major facilitator superfamily, putative	1758	27	0.442623	76	3.04	0.1456	-2.77992
LinJ.11.0700	Ankyrin repeats (3 copies)/Ankyrin repeats (many copies), putative	681	30	0.491803	6	0.24	2.04918	1.03505
LinJ.11.0710	anion-transporting ATPase-like protein	1230	178	2.91803	30	1.2	2.43169	1.28196
LinJ.11.0720	hypothetical protein, conserved	1671	44	0.721311	9	0.36	2.00364	1.00263
LinJ.11.0730	PUF nine target 1	1962	91	1.4918	73	2.92	0.510892	-0.968911
LinJ.11.0740	hypothetical protein, conserved	3804	94	1.54098	31	1.24	1.24273	0.313511
LinJ.11.0750	hypothetical protein, conserved	1335	127	2.08197	14	0.56	3.7178	1.89445
LinJ.11.0760	hypothetical protein, conserved	618	51	0.836066	11	0.44	1.90015	0.926113
LinJ.11.0770	40S ribosomal protein S21, putative	495	132	2.16393	34	1.36	1.59113	0.67005
LinJ.11.0780	40S ribosomal protein S21, putative	882	649	10.6393	164	6.56	1.62185	0.697642
LinJ.11.0790	hypothetical protein, conserved	771	34	0.557377	8	0.32	1.7418	0.800582
LinJ.11.0800	hypothetical protein, conserved	444	31	0.508197	28	1.12	0.453747	-1.14004
LinJ.11.0810	hypothetical protein, conserved	2928	459	7.52459	53	2.12	3.54933	1.82755
LinJ.11.0820	hypothetical protein, conserved	1014	896	14.6885	119	4.76	3.08582	1.62566
LinJ.11.0830	hypothetical protein, conserved	4215	446	7.31148	167	6.68	1.09453	0.130314
LinJ.11.0840	Alpha/beta hydrolase family, putative	618	1	0.0163934	5	0.2	0.0819672	-3.60881
LinJ.11.0850	Alpha/beta hydrolase family, putative	1419	97	1.59016	77	3.08	0.516287	-0.953755
LinJ.11.0860	hypothetical protein, conserved	5328	99	1.62295	39	1.56	1.04035	0.0570733
LinJ.11.0870	kinesin, putative	3144	80	1.31148	35	1.4	0.936768	-0.0942361
LinJ.11.0880	START domain containing protein, putative	1242	138	2.2623	30	1.2	1.88525	0.914753
LinJ.11.0890	hypothetical protein, conserved	3033	332	5.44262	64	2.56	2.12602	1.08816
LinJ.11.0900	60S ribosomal protein L24, putative	573	133	2.18033	38	1.52	1.43443	0.520474
LinJ.11.0910	ATPase, putative	4647	110	1.80328	65	2.6	0.693569	-0.527889
LinJ.11.0920	Short C-terminal domain/PUB domain containing protein, putative	1863	40	0.655738	16	0.64	1.02459	0.0350469
LinJ.11.0930	hypothetical protein, conserved	1134	87	1.42623	19	0.76	1.87662	0.908135
LinJ.11.0940	hypothetical protein, unknown function	4362	118	1.93443	50	2	0.967213	-0.0480943
LinJ.11.0950	hypothetical protein, conserved	1242	25	0.409836	15	0.6	0.68306	-0.549916
LinJ.11.0960	40S ribosomal protein S5	573	398	6.52459	89	3.56	1.83275	0.87401
LinJ.11.0970	40S ribosomal protein S5	420	512	8.39344	136	5.44	1.54291	0.625656
LinJ.11.0980	HIT zinc finger, putative	1455	35	0.57377	17	0.68	0.84378	-0.245061
LinJ.11.0990	adaptin-related protein-like protein	2976	105	1.72131	29	1.16	1.48389	0.569383
LinJ.11.1000	pyruvate phosphate dikinase, putative	2745	2443	40.0492	375	15	2.66995	1.41681
LinJ.11.1010	inositol-1,4,5-trisphosphate (IP3) 5-phosphatase, putative	2067	77	1.2623	21	0.84	1.50273	0.587588
LinJ.11.1020	hypothetical protein, conserved	5568	15	0.245902	32	1.28	0.192111	-2.37999
LinJ.11.1030	hypothetical protein, conserved	807	351	5.7541	47	1.88	3.06069	1.61386
LinJ.11.1040	hypothetical protein, conserved	2445	23	0.377049	72	2.88	0.13092	-2.93324
LinJ.11.1050	protein transport protein SEC61 subunit alpha, putative	1461	1130	18.5246	106	4.24	4.36901	2.12731
LinJ.11.1060	hypothetical protein	1647	0	0	15	0.6	0	#VALUE!
LinJ.11.1070	hypothetical protein	1695	0	0	32	1.28	0	#VALUE!
LinJ.11.1080	palmitoyl acyltransferase 7, putative	1563	109	1.78689	33	1.32	1.3537	0.436909
LinJ.11.1090	palmitoyl acyltransferase 7, putative	1398	14	0.229508	5	0.2	1.14754	0.198546
LinJ.11.1100	sterol 14-alpha-demethylase	1443	421	6.90164	74	2.96	2.33163	1.22134
LinJ.11.1110	60S ribosomal protein L28, putative	444	215	3.52459	86	3.44	1.02459	0.0350469
LinJ.11.1120	hypothetical protein, conserved	1011	27	0.442623	10	0.4	1.10656	0.146078
LinJ.11.1130	60S ribosomal protein L28, putative	444	451	7.39344	196	7.84	0.943041	-0.0846074
LinJ.11.1140	protein transport protein SEC31, putative (fragment)	1734	301	4.93443	65	2.6	1.89786	0.924371
LinJ.11.1150	protein transport protein SEC31, putative (fragment)	1308	220	3.60656	36	1.44	2.50455	1.32455
LinJ.11.1160	eukaryotic release factor 3, putative	2271	765	12.541	118	4.72	2.65699	1.40979
LinJ.11.1170	60Kd inner membrane protein, putative	1326	64	1.04918	24	0.96	1.0929	0.128156
LinJ.11.1180	40S ribosomal protein S15A, putative	393	631	10.3443	76	3.04	3.40272	1.76669
LinJ.11.1190	Organic solute transporter Ostalpha, putative	2079	144	2.36066	27	1.08	2.18579	1.12816
LinJ.11.1200	SKP1-like protein	552	214	3.5082	27	1.08	3.24833	1.6997
LinJ.11.1210	ATP-binding cassette protein subfamily A, member 2, putative	5331	127	2.08197	112	4.48	0.464725	-1.10555
LinJ.11.1220	ABC transporter-like protein	1977	1	0.0163934	15	0.6	0.0273224	-5.19377
LinJ.11.1230	ATP-binding cassette protein subfamily A, member 3, putative	5418	41	0.672131	105	4.2	0.160031	-2.64357
LinJ.11.1240	ATP-binding cassette protein subfamily A, member 4, putative	5694	85	1.39344	77	3.08	0.452416	-1.14428
LinJ.11.1250	ABC transporter-like protein	336	0	0	4	0.16	0	#VALUE!
LinJ.11.1260	ATP-binding cassette protein subfamily A, member 5, putative	5355	16	0.262295	52	2.08	0.126103	-2.98732
LinJ.11.1270	tatD related deoxyribonuclease, putative	1011	44	0.721311	24	0.96	0.751366	-0.412412
LinJ.11.1280	ATP-binding cassette protein subfamily A, member 6, putative	5688	19	0.311475	27	1.08	0.288403	-1.79384
LinJ.11.1290	hypothetical protein, conserved	561	43	0.704918	3	0.12	5.87432	2.55442
LinJ.11.1300	hypothetical protein, conserved	1209	72	1.18033	14	0.56	2.10773	1.07569
LinJ.11.1310	hypothetical protein, conserved	1335	53	0.868852	15	0.6	1.44809	0.534149
LinJ.11.1320	Flagellar-associated PapD-like, putative	5328	257	4.21311	64	2.56	1.64575	0.718743
LinJ.11.1330	Nodulin-like/Major Facilitator Superfamily, putative	1884	33	0.540984	14	0.56	0.966042	-0.049842
LinJ.11.1340	hypothetical protein, conserved	603	69	1.13115	19	0.76	1.48835	0.573716
LinJ.11.1350	ribosomal protein L4/L1 family, putative	1311	123	2.01639	20	0.8	2.52049	1.33371
LinJ.11.1360	tRNA pseudouridine synthase D (TruD), putative	1857	53	0.868852	17	0.68	1.27772	0.353576
LinJ.11.1370	Variant SH3 domain containing protein, putative	1161	5	0.0819672	19	0.76	0.107852	-3.21288
LinJ.12.0001	translation initiation factor EIF-2b alpha subunit, putative	906	88	1.44262	27	1.08	1.33576	0.417663
LinJ.12.0002	PITH domain-containing protein	867	120	1.96721	27	1.08	1.82149	0.865122
LinJ.12.0003	proteasome beta-1 subunit, putative	852	474	7.77049	58	2.32	3.34935	1.74388
LinJ.12.0004	Mitochondrial SSU ribosomal protein 29, putative	1497	126	2.06557	21	0.84	2.45902	1.29808
LinJ.12.0005	hypothetical protein, conserved	324	23	0.377049	26	1.04	0.362547	-1.46376
LinJ.12.0006	hypothetical protein, conserved	1272	68	1.11475	8	0.32	3.48361	1.80058
LinJ.12.0007	MAR1 ribonuclease, putative	579	143	2.34426	24	0.96	2.44194	1.28803
LinJ.12.0008	hypothetical protein, conserved	1866	67	1.09836	36	1.44	0.76275	-0.390717
LinJ.12.0009	hypothetical protein, conserved	273	0	0	61	2.44	0	#VALUE!
LinJ.12.0011	kinetoplastid kinetochore protein 6, putative	840	84	1.37705	13	0.52	2.64817	1.405
LinJ.12.0012	hypothetical protein, conserved	1446	58	0.95082	28	1.12	0.848946	-0.236255
LinJ.12.0013	Plus-3 domain/Zinc finger, C3HC4 type (RING finger), putative	882	34	0.557377	9	0.36	1.54827	0.630657
LinJ.12.0014	hypothetical protein, conserved	2703	48	0.786885	25	1	0.786885	-0.345775
LinJ.12.0015	hypothetical protein, conserved	4113	90	1.47541	66	2.64	0.558867	-0.839422
LinJ.12.0016	Cell division protein kinase, putative	1749	126	2.06557	39	1.56	1.32409	0.404997
LinJ.12.0017	hypothetical protein, conserved	2022	63	1.03279	64	2.56	0.403432	-1.3096
LinJ.12.0018	leucine-rich repeat protein, putative	4095	35	0.57377	33	1.32	0.434675	-1.20199
LinJ.12.0050	hypothetical protein, unknown function (fragment)	1770	16	0.262295	236	9.44	0.0277855	-5.16952
LinJ.12.0060	WD repeat and HMG-box DNA-binding protein, putative	4233	110	1.80328	38	1.52	1.18637	0.246551
LinJ.12.0070	hypothetical protein, conserved	2712	59	0.967213	50	2	0.483607	-1.04809
LinJ.12.0100	ornithine decarboxylase, putative	2124	188	3.08197	74	2.96	1.04121	0.0582543
LinJ.12.0140	dolichyl-P-Man:GDP-Man5GlcNAc2-PP-dolichyl alpha-1,2-mannosyltransferase, putative	2451	95	1.55738	34	1.36	1.14513	0.195512
LinJ.12.0150	hypothetical protein, conserved	1203	15	0.245902	43	1.72	0.142966	-2.80626
LinJ.12.0160	hypothetical protein, conserved	2727	20	0.327869	25	1	0.327869	-1.60881
LinJ.12.0170	ubiquitin hydrolase, putative	4941	55	0.901639	51	2.04	0.44198	-1.17795
LinJ.12.0180	hypothetical protein, unknown function	3285	15	0.245902	28	1.12	0.219555	-2.18735
LinJ.12.0190	proteasome regulatory ATPase subunittcc1l8.3, putative	1236	425	6.96721	100	4	1.7418	0.800582
LinJ.12.0200	glyoxalase II	888	184	3.01639	28	1.12	2.69321	1.42933
LinJ.12.0210	hypothetical protein, conserved	5133	31	0.508197	79	3.16	0.160822	-2.63647
LinJ.12.0220	hypothetical protein, unknown function	2097	59	0.967213	19	0.76	1.27265	0.347834
LinJ.12.0230	cysteinyl-tRNA synthetase, putative	2355	490	8.03279	100	4	2.0082	1.0059
LinJ.12.0231	Helicase associated domain (HA2), putative	8793	70	1.14754	92	3.68	0.311832	-1.68116
LinJ.12.0232	hypothetical protein, conserved	2055	16	0.262295	27	1.08	0.242866	-2.04177
LinJ.12.0240	hypothetical protein, unknown function	4704	28	0.459016	251	10.04	0.0457188	-4.45107
LinJ.12.0250	hypothetical protein, conserved	5697	147	2.40984	103	4.12	0.584912	-0.773709
LinJ.12.0260	hypothetical protein, conserved	1929	35	0.57377	17	0.68	0.84378	-0.245061
LinJ.12.0270	Myotubularin-related protein, putative	9693	77	1.2623	106	4.24	0.297711	-1.74802
LinJ.12.0280	hypothetical protein, unknown function	3885	12	0.196721	46	1.84	0.106914	-3.22548
LinJ.12.0290	hypothetical protein, unknown function	6024	18	0.295082	31	1.24	0.237969	-2.07115
LinJ.12.0300	CCR4-NOT transcription complex subunit 2, putative	1686	334	5.47541	62	2.48	2.20783	1.14263
LinJ.12.0310	Glutathione S-transferase, N-terminal domain containing protein, putative	1113	102	1.67213	12	0.48	3.48361	1.80058
LinJ.12.0320	hypothetical protein, conserved	954	40	0.655738	9	0.36	1.82149	0.865122
LinJ.12.0330	pumillio protein 4, putative	4440	437	7.16393	145	5.8	1.23516	0.304699
LinJ.12.0340	hypothetical protein, conserved	1251	180	2.95082	53	2.12	1.3919	0.477051
LinJ.12.0350	3'-nucleotidase/nuclease, putative	1146	630	10.3279	124	4.96	2.08223	1.05813
LinJ.12.0360	hypothetical protein	1233	21	0.344262	17	0.68	0.506268	-0.982027
LinJ.12.0370	Eukaryotic protein of unknown function (DUF866), putative	486	117	1.91803	24	0.96	1.99795	0.998521
LinJ.12.0380	Iron-containing alcohol dehydrogenase, putative	210	0	0	1	0.04	0	#VALUE!
LinJ.12.0390	hypothetical protein, conserved	2004	44	0.721311	18	0.72	1.00182	0.00262547
LinJ.12.0400	hypothetical protein, conserved	1956	106	1.7377	26	1.04	1.67087	0.7406
LinJ.12.0410	hypothetical protein, unknown function	3270	224	3.67213	57	2.28	1.61058	0.687584
LinJ.12.0420	hypothetical protein, unknown function	2355	0	0	8	0.32	0	#VALUE!
LinJ.12.0430	hypothetical protein, unknown function	2250	9	0.147541	5	0.2	0.737705	-0.438884
LinJ.12.0440	hypothetical protein, unknown function	1830	0	0	9	0.36	0	#VALUE!
LinJ.12.0450	hypothetical protein, unknown function	954	51	0.836066	21	0.84	0.995316	-0.00677323
LinJ.12.0460	hypothetical protein, unknown function	4422	1	0.0163934	29	1.16	0.0141323	-6.14486
LinJ.12.0470	WW domain containing protein, putative	2910	80	1.31148	36	1.44	0.910747	-0.134878
LinJ.12.0480	vacuolar ATP synthase subunit, putative	414	162	2.65574	21	0.84	3.16159	1.66065
LinJ.12.0490	glucose-6-phosphate isomerase	1818	1521	24.9344	164	6.56	3.80098	1.92637
LinJ.12.0500	Present in the outer mitochondrial membrane proteome 18	504	28	0.459016	14	0.56	0.819672	-0.286881
LinJ.12.0510	hypothetical protein, unknown function	1500	11	0.180328	6	0.24	0.751366	-0.412412
LinJ.12.0520	hypothetical protein, conserved	4110	58	0.95082	39	1.56	0.6095	-0.714302
LinJ.12.0530	Fusaric acid resistance protein-like, putative	3339	49	0.803279	41	1.64	0.489804	-1.02972
LinJ.12.0540	Fusaric acid resistance protein-like, putative	5754	1	0.0163934	30	1.2	0.0136612	-6.19377
LinJ.12.0550	hypothetical protein, conserved	1557	172	2.81967	33	1.32	2.13612	1.09499
LinJ.12.0560	TPR repeat, putative	3042	74	1.21311	36	1.44	0.842441	-0.247353
LinJ.12.0570	hypothetical protein, conserved	4395	49	0.803279	51	2.04	0.393764	-1.3446
LinJ.12.0580	alanine aminotransferase	1494	386	6.32787	71	2.84	2.22812	1.15583
LinJ.12.0590	primase 2, putative	1638	98	1.60656	17	0.68	2.36258	1.24037
LinJ.12.0600	hypothetical protein, conserved	1854	56	0.918033	26	1.04	0.882724	-0.179966
LinJ.12.0610	ser/thr protein phosphatase, putative	2886	271	4.44262	66	2.64	1.68281	0.750874
LinJ.12.0620	cytochrome oxidase subunit IV, putative	1032	1373	22.5082	137	5.48	4.10734	2.0382
LinJ.12.0630	Bardet-Biedl syndrome 5 protein	1299	41	0.672131	31	1.24	0.542041	-0.883525
LinJ.12.0640	hypothetical protein, conserved	495	18	0.295082	16	0.64	0.461066	-1.11696
LinJ.12.0650	hypothetical protein, conserved	2553	53	0.868852	34	1.36	0.638862	-0.646424
LinJ.12.0660	Protein of unknown function (DUF962), putative	327	65	1.06557	7	0.28	3.80562	1.92813
LinJ.12.0661	hypothetical protein, conserved	1320	205	3.36066	428	17.12	0.1963	-2.34887
LinJ.12.0662	surface antigen protein 2, putative	660	128	2.09836	80	3.2	0.655738	-0.608809
LinJ.12.0663	surface antigen protein 2, putative	1995	155	2.54098	91	3.64	0.698072	-0.518551
LinJ.12.0664	hypothetical protein, conserved	1320	38	0.622951	85	3.4	0.183221	-2.44834
LinJ.12.0665	surface antigen protein 2, putative	1392	82	1.34426	47	1.88	0.715033	-0.483918
LinJ.12.0666	surface antigen protein 2, putative	1254	282	4.62295	136	5.44	0.849807	-0.234793
LinJ.12.0667	hypothetical protein	774	4	0.0655738	1228	49.12	0.00133497	-9.54898
LinJ.12.0668	surface antigen protein 2, putative	1884	206	3.37705	111	4.44	0.760597	-0.394796
LinJ.12.0669	hypothetical protein, conserved	1320	46	0.754098	130	5.2	0.145019	-2.78569
LinJ.12.0670	surface antigen protein 2, putative	1212	125	2.04918	39	1.56	1.31358	0.393501
LinJ.12.0671	surface antigen protein, putative	1626	1544	25.3115	231	9.24	2.73934	1.45383
LinJ.12.0680	Protein of unknown function (DUF962), putative	327	10	0.163934	5	0.2	0.819672	-0.286881
LinJ.12.0690	promastigote surface antigen 38S	1134	418	6.85246	111	4.44	1.54335	0.626062
LinJ.12.0700	hypothetical protein, conserved	5094	30	0.491803	66	2.64	0.186289	-2.42438
LinJ.12.0710	DnaJ domain containing protein, putative	1827	42	0.688525	25	1	0.688525	-0.53842
LinJ.12.0720	Flagellum attachment zone protein 2	3864	447	7.32787	86	3.44	2.13019	1.09099
LinJ.12.0730	NADH:flavin oxidoreductase/NADH oxidase, putative	1098	92	1.5082	15	0.6	2.51366	1.32979
LinJ.12.0740	n-ethylmaleimide reductase-like protein	2487	84	1.37705	14	0.56	2.45902	1.29808
LinJ.12.0750	hypothetical protein, unknown function	3369	5	0.0819672	9	0.36	0.227687	-2.13488
LinJ.12.0760	Putative integral membrane protein conserved region (DUF2404), putative	2844	39	0.639344	16	0.64	0.998975	-0.00147893
LinJ.12.0770	Putative integral membrane protein conserved region (DUF2404), putative	2103	22	0.360656	8	0.32	1.12705	0.17255
LinJ.12.0780	hypothetical protein, conserved	2634	89	1.45902	35	1.4	1.04215	0.0595693
LinJ.12.0790	ABC transporter, putative	4827	37	0.606557	29	1.16	0.522894	-0.935409
LinJ.12.0800	hypothetical protein, unknown function	1302	107	1.7541	19	0.76	2.30802	1.20666
LinJ.12.0810	SNARE associated Golgi protein, putative	882	24	0.393443	15	0.6	0.655738	-0.608809
LinJ.12.0820	hypothetical protein, unknown function	2601	19	0.311475	16	0.64	0.48668	-1.03895
LinJ.12.0830	puromycin-sensitive aminopeptidase-like protein	4119	30	0.491803	51	2.04	0.24108	-2.05242
LinJ.12.0840	hypothetical protein, conserved	1320	191	3.13115	29	1.16	2.69927	1.43257
LinJ.12.0850	arginine N-methyltransferase-like protein	1032	351	5.7541	38	1.52	3.78559	1.92052
LinJ.12.0860	hypothetical protein, unknown function	1920	34	0.557377	14	0.56	0.995316	-0.00677323
LinJ.12.0870	hypothetical protein, conserved	642	28	0.459016	11	0.44	1.04322	0.0610422
LinJ.12.0880	SET domain containing protein, putative	1869	115	1.88525	40	1.6	1.17828	0.236681
LinJ.12.0890	hypothetical protein, conserved	312	4	0.0655738	12	0.48	0.136612	-2.87184
LinJ.12.0900	FAM91 N-terminus/FAM91 C-terminus, putative	2613	19	0.311475	17	0.68	0.458052	-1.12642
LinJ.12.0910	Vacuolar sorting protein 39 domain 1/Vacuolar sorting protein 39 domain 2, putative	2916	77	1.2623	23	0.92	1.37206	0.456343
LinJ.12.0920	Alpha/beta hydrolase domain-containing protein	1863	117	1.91803	24	0.96	1.99795	0.998521
LinJ.12.0930	hypothetical protein, conserved	1317	23	0.377049	11	0.44	0.85693	-0.222751
LinJ.13.0010	hypothetical protein, conserved	1953	95	1.55738	19	0.76	2.04918	1.03505
LinJ.13.0020	cis-prenyltransferase-like protein	1176	28	0.459016	13	0.52	0.882724	-0.179966
LinJ.13.0030	hypothetical protein, conserved	606	32	0.52459	55	2.2	0.23845	-2.06824
LinJ.13.0040	hypothetical protein, conserved	885	62	1.01639	26	1.04	0.977301	-0.0331246
LinJ.13.0050	ribonuclease HII, putative	807	14	0.229508	29	1.16	0.197852	-2.33751
LinJ.13.0060	hypothetical protein, conserved	1671	16	0.262295	38	1.52	0.172563	-2.53481
LinJ.13.0070	hypothetical protein, unknown function	873	57	0.934426	16	0.64	1.46004	0.546009
LinJ.13.0080	mitochondrial DNA polymerase I protein B, putative	4293	133	2.18033	64	2.56	0.851691	-0.231599
LinJ.13.0090	metallo-peptidase, Clan MA(E) Family M32	1512	389	6.37705	47	1.88	3.39205	1.76216
LinJ.13.0100	hypothetical protein, unknown function	1311	11	0.180328	13	0.52	0.346784	-1.52789
LinJ.13.0110	SURF1 family, putative	1059	111	1.81967	25	1	1.81967	0.863679
LinJ.13.0120	hypothetical protein, conserved	360	5	0.0819672	5	0.2	0.409836	-1.28688
LinJ.13.0130	Kinesin-13 2, putative	2181	45	0.737705	14	0.56	1.31733	0.397617
LinJ.13.0140	hypothetical protein, conserved	561	76	1.2459	12	0.48	2.59563	1.37608
LinJ.13.0150	hypothetical protein, conserved	1422	15	0.245902	20	0.8	0.307377	-1.70192
LinJ.13.0160	protein kinase A regulatory subunit	1509	710	11.6393	70	2.8	4.15691	2.05551
LinJ.13.0170	MOZ/SAS family acetyltransferase, putative	1872	7	0.114754	22	0.88	0.130402	-2.93896
LinJ.13.0180	Tetratricopeptide repeat, putative	1266	22	0.360656	14	0.56	0.644028	-0.634804
LinJ.13.0190	hypothetical protein, unknown function	747	44	0.721311	5	0.2	3.60656	1.85062
LinJ.13.0200	Lipase (class 3), putative	2430	11	0.180328	11	0.44	0.409836	-1.28688
LinJ.13.0210	Triglyceride lipase, putative	1998	16	0.262295	9	0.36	0.728597	-0.456806
LinJ.13.0220	ras-related protein RAB5B, putative	636	57	0.934426	14	0.56	1.66862	0.738654
LinJ.13.0230	zinc-RING finger domain containing protein, putative	1260	0	0	6	0.24	0	#VALUE!
LinJ.13.0240	Domain of unknown function (DUF4200), putative	924	45	0.737705	9	0.36	2.04918	1.03505
LinJ.13.0250	hypothetical protein, conserved	1602	73	1.19672	19	0.76	1.57463	0.655016
LinJ.13.0260	N-acetyltransferase subunit ARD1, putative	783	104	1.70492	57	2.28	0.747771	-0.419331
LinJ.13.0270	ALBA-domain protein 1	366	2642	43.3115	222	8.88	4.87742	2.28612
LinJ.13.0280	mitogen-activated protein kinase kinase 2	3273	202	3.31148	24	0.96	3.44945	1.78637
LinJ.13.0290	Flagellar radial spoke protein 4/6	1797	179	2.93443	67	2.68	1.09494	0.130845
LinJ.13.0300	long-chain-fatty-acid-CoA ligase, putative	2010	44	0.721311	74	2.96	0.243686	-2.0369
LinJ.13.0310	hypothetical protein, conserved	3297	35	0.57377	89	3.56	0.161171	-2.63333
LinJ.13.0320	Sister chromatid cohesion C-terminus, putative	6072	76	1.2459	90	3.6	0.346084	-1.53081
LinJ.13.0330	alpha tubulin	1356	589	9.65574	63	2.52	3.83164	1.93796
LinJ.13.0340	hypothetical protein, conserved	5235	42	0.688525	83	3.32	0.207387	-2.2696
LinJ.13.0350	hypothetical protein, conserved	1494	663	10.8689	74	2.96	3.67191	1.87653
LinJ.13.0360	hypothetical protein, conserved	1479	44	0.721311	20	0.8	0.901639	-0.149378
LinJ.13.0370	TATA element modulatory factor 1 TATA binding, putative	1440	23	0.377049	32	1.28	0.29457	-1.76332
LinJ.13.0380	Histidine phosphatase superfamily (branch 1), putative	1539	47	0.770492	23	0.92	0.837491	-0.255854
LinJ.13.0390	ATP-dependent RNA helicase, putative	6504	400	6.55738	191	7.64	0.858295	-0.220454
LinJ.13.0400	hypothetical protein, conserved	750	10	0.163934	26	1.04	0.157629	-2.66539
LinJ.13.0410	Protein of unknown function (DUF1014), putative	837	122	2	52	2.08	0.961538	-0.0565835
LinJ.13.0420	hypothetical protein, conserved	3708	14	0.229508	73	2.92	0.0785987	-3.66935
LinJ.13.0430	hypothetical protein, conserved	597	28	0.459016	15	0.6	0.765027	-0.386417
LinJ.13.0440	Uncharacterized ACR, COG1678, putative	2004	115	1.88525	41	1.64	1.14954	0.201057
LinJ.13.0450	60S ribosomal protein L18, putative	597	919	15.0656	231	9.24	1.63047	0.705291
LinJ.13.0460	40S ribosomal protein S12, putative	426	780	12.7869	144	5.76	2.21995	1.15052
LinJ.13.0470	hypothetical protein, conserved	5196	108	1.77049	77	3.08	0.574835	-0.79878
LinJ.13.0480	hypothetical protein, conserved	978	20	0.327869	14	0.56	0.58548	-0.772308
LinJ.13.0490	Protein of unknown function, DUF607, putative	894	7	0.114754	19	0.76	0.150992	-2.72745
LinJ.13.0500	actyltransferase-like protein	825	9	0.147541	10	0.4	0.368852	-1.43888
LinJ.13.0510	hypothetical protein, conserved	1275	22	0.360656	49	1.96	0.184008	-2.44216
LinJ.13.0520	hypothetical protein, conserved	885	28	0.459016	14	0.56	0.819672	-0.286881
LinJ.13.0530	hypothetical protein, conserved	4014	157	2.57377	63	2.52	1.02134	0.0304597
LinJ.13.0540	palmitoyl acyltransferase 6, putative	1824	129	2.11475	38	1.52	1.39129	0.476419
LinJ.13.0550	hypothetical protein, conserved	2115	145	2.37705	27	1.08	2.20097	1.13814
LinJ.13.0560	mannose-specific lectin, putative	1347	279	4.57377	54	2.16	2.11749	1.08235
LinJ.13.0570	Metallopeptidase family M24, putative	1725	84	1.37705	25	1	1.37705	0.46158
LinJ.13.0580	PSP1 C-terminal conserved region, putative	2871	184	3.01639	58	2.32	1.30017	0.3787
LinJ.13.0590	kinesin, putative	4272	9	0.147541	74	2.96	0.0498449	-4.32641
LinJ.13.0600	Putative GTPase activating protein for Arf, putative	1329	98	1.60656	23	0.92	1.74626	0.804267
LinJ.13.0610	oxidoreductase-like protein	1029	28	0.459016	9	0.36	1.27505	0.350549
LinJ.13.0620	ubiquitin-like protein	2544	574	9.40984	85	3.4	2.7676	1.46863
LinJ.13.0630	Calcium-activated chloride channel, putative	2934	46	0.754098	58	2.32	0.325042	-1.6213
LinJ.13.0640	hypothetical protein, conserved	657	10	0.163934	5	0.2	0.819672	-0.286881
LinJ.13.0650	C2 domain containing protein, putative	6189	93	1.52459	68	2.72	0.560511	-0.835185
LinJ.13.0660	Dual specificity phosphatase, catalytic domain containing protein, putative	1656	19	0.311475	14	0.56	0.556206	-0.846309
LinJ.13.0670	protein kinase, putative	2148	112	1.83607	77	3.08	0.596125	-0.746313
LinJ.13.0680	hypothetical protein, conserved	2085	13	0.213115	81	3.24	0.0657762	-3.92629
LinJ.13.0690	hypothetical protein, conserved	672	57	0.934426	20	0.8	1.16803	0.224081
LinJ.13.0700	hypothetical protein, conserved	7950	186	3.04918	85	3.4	0.896818	-0.157113
LinJ.13.0710	Complex1_LYR-like, putative	759	27	0.442623	36	1.44	0.307377	-1.70192
LinJ.13.0720	hypothetical protein, conserved	3711	71	1.16393	25	1	1.16393	0.21901
LinJ.13.0730	hypothetical protein, unknown function	3498	28	0.459016	79	3.16	0.145258	-2.78331
LinJ.13.0740	hypothetical protein, conserved	3132	172	2.81967	58	2.32	1.21538	0.281403
LinJ.13.0750	hypothetical protein, conserved	1179	36	0.590164	13	0.52	1.13493	0.182604
LinJ.13.0760	mitochondrial processing peptidase alpha subunit, putative	1587	903	14.8033	122	4.88	3.03346	1.60096
LinJ.13.0770	hypothetical protein, conserved	2088	705	11.5574	100	4	2.88934	1.53074
LinJ.13.0780	hypothetical protein, conserved	1035	46	0.754098	7	0.28	2.69321	1.42933
LinJ.13.0790	hypothetical protein, conserved	1851	56	0.918033	31	1.24	0.740349	-0.433723
LinJ.13.0800	hypothetical protein, conserved	2466	27	0.442623	25	1	0.442623	-1.17585
LinJ.13.0810	hypothetical protein, conserved	4569	62	1.01639	53	2.12	0.479431	-1.06061
LinJ.13.0820	glycosyltransferase family-like protein	828	31	0.508197	32	1.28	0.397029	-1.33268
LinJ.13.0830	N(2), N(2)-dimethylguanosine tRNA methyltransferase, putative	2178	45	0.737705	52	2.08	0.354666	-1.49547
LinJ.13.0840	actin-like protein, putative	1452	99	1.62295	23	0.92	1.76408	0.818914
LinJ.13.0850	katanin-like protein	1698	28	0.459016	37	1.48	0.310146	-1.68898
LinJ.13.0860	hypothetical protein, conserved	1932	249	4.08197	51	2.04	2.00096	1.0007
LinJ.13.0870	AMP deaminase, putative	4971	98	1.60656	56	2.24	0.717213	-0.479526
LinJ.13.0880	hypothetical protein, conserved	1473	50	0.819672	8	0.32	2.56148	1.35698
LinJ.13.0890	hypothetical protein, conserved	1389	72	1.18033	16	0.64	1.84426	0.883044
LinJ.13.0900	hypothetical protein, conserved	984	22	0.360656	6	0.24	1.50273	0.587588
LinJ.13.0910	Cryptococcal mannosyltransferase 1, putative	3918	152	2.4918	56	2.24	1.11241	0.153691
LinJ.13.0920	hypothetical protein, conserved	1101	22	0.360656	17	0.68	0.530376	-0.914912
LinJ.13.0930	subtilisin peptidase (fragment)	1275	6	0.0983607	21	0.84	0.117096	-3.09424
LinJ.13.0940	subtilisin peptidase (fragment)	3576	16	0.262295	14	0.56	0.468384	-1.09424
LinJ.13.0950	Dpy-30 motif containing protein, putative	720	88	1.44262	33	1.32	1.0929	0.128156
LinJ.13.0960	NADH-cytochrome b5 reductase, putative	927	286	4.68852	31	1.24	3.78107	1.91879
LinJ.13.0970	hypothetical protein, unknown function	6726	291	4.77049	144	5.76	0.82821	-0.271931
LinJ.13.0980	hypothetical protein, unknown function	4323	62	1.01639	86	3.44	0.295463	-1.75895
LinJ.13.0990	proteasome regulatory ATPase subunit 2, putative	1317	384	6.29508	55	2.2	2.8614	1.51672
LinJ.13.1000	leucyl-tRNA synthetase, putative	3228	1095	17.9508	185	7.4	2.42579	1.27845
LinJ.13.1010	hypothetical protein, conserved	1548	153	2.5082	23	0.92	2.7263	1.44694
LinJ.13.1020	DNA-directed RNA polymerase I subunit, putative	270	85	1.39344	17	0.68	2.04918	1.03505
LinJ.13.1030	Uncharacterised ACR, YagE family COG1723, putative	1779	205	3.36066	37	1.48	2.27071	1.18315
LinJ.13.1040	Alpha/beta hydrolase family, putative	1212	37	0.606557	24	0.96	0.631831	-0.66239
LinJ.13.1050	hypothetical protein, conserved	963	37	0.606557	31	1.24	0.489159	-1.03162
LinJ.13.1060	calmodulin, putative	609	59	0.967213	7	0.28	3.45433	1.78841
LinJ.13.1070	hypothetical protein, conserved	1629	25	0.409836	21	0.84	0.4879	-1.03534
LinJ.13.1080	dynein light chain Tctex-type, putative	357	74	1.21311	10	0.4	3.03279	1.60064
LinJ.13.1090	adenylosuccinate synthetase, putative	2133	738	12.0984	98	3.92	3.08632	1.62589
LinJ.13.1100	hypothetical protein, conserved	558	40	0.655738	12	0.48	1.36612	0.450084
LinJ.13.1110	nucleobase transporter	1506	100	1.63934	221	8.84	0.185446	-2.43093
LinJ.13.1120	40S ribosomal protein S4, putative	822	498	8.16393	94	3.76	2.17126	1.11853
LinJ.13.1130	40S ribosomal protein S4, putative	1443	1488	24.3934	313	12.52	1.94836	0.962259
LinJ.13.1140	Thiamin pyrophosphokinase, vitamin B1 binding domain containing protein, putative	1632	33	0.540984	7	0.28	1.93208	0.950158
LinJ.13.1150	hypothetical protein, unknown function	453	1	0.0163934	4	0.16	0.102459	-3.28688
LinJ.13.1160	hypothetical protein, unknown function	579	10	0.163934	4	0.16	1.02459	0.0350469
LinJ.13.1170	DNA/RNA non-specific endonuclease-like protein	2643	16	0.262295	17	0.68	0.385728	-1.37434
LinJ.13.1180	XPA-interacting protein, putative	984	44	0.721311	18	0.72	1.00182	0.00262547
LinJ.13.1190	hypothetical protein, conserved	2781	40	0.655738	28	1.12	0.58548	-0.772308
LinJ.13.1200	Complex 1 protein (LYR family), putative	591	7	0.114754	3	0.12	0.956284	-0.0644887
LinJ.13.1210	hypothetical protein, unknown function	1263	54	0.885246	14	0.56	1.5808	0.660651
LinJ.13.1220	hypothetical protein, conserved	1398	39	0.639344	44	1.76	0.363264	-1.46091
LinJ.13.1230	hypothetical protein, conserved	1470	140	2.29508	40	1.6	1.43443	0.520474
LinJ.13.1240	hypothetical protein, conserved	4179	75	1.22951	50	2	0.614754	-0.701919
LinJ.13.1250	AAA domain/Dpy-30 motif containing protein, putative	3435	229	3.7541	82	3.28	1.14454	0.194771
LinJ.13.1260	hypothetical protein, conserved	2514	852	13.9672	107	4.28	3.26337	1.70636
LinJ.13.1270	Sin-like protein conserved region, putative	2094	84	1.37705	28	1.12	1.22951	0.298081
LinJ.13.1280	endomembrane protein, putative	1770	250	4.09836	39	1.56	2.62715	1.3935
LinJ.13.1290	Beta-lactamase superfamily domain containing protein, putative	1215	10	0.163934	7	0.28	0.58548	-0.772308
LinJ.13.1300	hypothetical protein, conserved	1974	58	0.95082	111	4.44	0.214149	-2.22332
LinJ.13.1310	hypothetical protein, unknown function	3000	13	0.213115	23	0.92	0.231646	-2.11
LinJ.13.1320	ubiquitin-conjugating enzyme, putative	417	264	4.32787	39	1.56	2.77427	1.47211
LinJ.13.1330	Spindle assembly abnormal 4	2253	160	2.62295	38	1.52	1.72563	0.787119
LinJ.13.1340	hypothetical protein, conserved	3615	84	1.37705	30	1.2	1.14754	0.198546
LinJ.13.1350	Kinesin-13 5, putative	2187	399	6.54098	58	2.32	2.81939	1.49538
LinJ.13.1360	squalene monooxygenase-like protein	1710	420	6.88525	53	2.12	3.24776	1.69944
LinJ.13.1370	mitochondrial DNA polymerase I protein D, putative	4740	156	2.55738	52	2.08	1.22951	0.298081
LinJ.13.1380	mitogen-activated protein kinase, putative	1725	16	0.262295	22	0.88	0.298063	-1.74631
LinJ.13.1390	dynein heavy chain, putative	13998	2986	48.9508	840	33.6	1.45687	0.542872
LinJ.13.1400	chaperonin TCP20, putative	1617	1376	22.5574	168	6.72	3.35675	1.74707
LinJ.13.1410	60S ribosomal protein L44, putative	321	610	10	86	3.44	2.90698	1.53952
LinJ.13.1420	pyrroline-5-carboxylate reductase	819	556	9.11475	76	3.04	2.99827	1.58413
LinJ.13.1430	Protein Associated with Differentiation, putative	1824	36	0.590164	13	0.52	1.13493	0.182604
LinJ.13.1440	hypothetical protein, unknown function	1374	57	0.934426	14	0.56	1.66862	0.738654
LinJ.13.1450	alpha tubulin	984	6379	104.574	528	21.12	4.95141	2.30784
LinJ.13.1460	alpha tubulin	1473	40869	669.984	7672	306.88	2.18321	1.12645
LinJ.13.1470	Leucine Rich repeats (2 copies), putative	1878	9	0.147541	14	0.56	0.263466	-1.92431
LinJ.13.1480	hypothetical protein, conserved	4815	69	1.13115	48	1.92	0.589139	-0.763319
LinJ.13.1490	EF hand-like protein	639	7	0.114754	2	0.08	1.43443	0.520474
LinJ.13.1500	programmed cell death 6 protein-like protein	705	93	1.52459	19	0.76	2.00604	1.00435
LinJ.13.1510	hypothetical protein, conserved	588	22	0.360656	23	0.92	0.392017	-1.35101
LinJ.13.1520	SPRY domain/HECT-domain (ubiquitin-transferase), putative	15435	383	6.27869	211	8.44	0.74392	-0.42678
LinJ.13.1530	Ran-binding protein 1, putative	477	82	1.34426	28	1.12	1.20023	0.263316
LinJ.13.1540	hypothetical protein, conserved	2319	36	0.590164	23	0.92	0.641483	-0.640518
LinJ.13.1550	PIN domain containing protein, putative	3174	34	0.557377	22	0.88	0.633383	-0.65885
LinJ.13.1560	hypothetical protein, conserved	741	8	0.131148	9	0.36	0.364299	-1.45681
LinJ.13.1570	phosphoprotein phosphatase, putative	1302	13	0.213115	24	0.96	0.221995	-2.1714
LinJ.13.1580	ATPase family associated with various cellular activities (AAA), putative	2838	144	2.36066	38	1.52	1.55306	0.635116
LinJ.13.1590	phospholipid-transporting ATPase 1-like protein	3294	111	1.81967	40	1.6	1.1373	0.185607
LinJ.13.1600	hypothetical protein, unknown function	1464	17	0.278689	27	1.08	0.258045	-1.95431
LinJ.13.1610	hypothetical protein, conserved	3555	105	1.72131	31	1.24	1.38815	0.473168
LinJ.13.1620	ras-like small GTPases, putative	1098	37	0.606557	19	0.76	0.798102	-0.325355
LinJ.13.1630	phosphoprotein phosphatase-like protein	1764	81	1.32787	18	0.72	1.84426	0.883044
LinJ.14.0010	exosome complex exonuclease, putative	924	59	0.967213	10	0.4	2.41803	1.27383
LinJ.14.0020	phosphatidylinositol 3-kinase 2, putative	3144	19	0.311475	30	1.2	0.259563	-1.94584
LinJ.14.0030	hypothetical protein, conserved	813	69	1.13115	22	0.88	1.28539	0.362212
LinJ.14.0040	J Biosynthesis Protein 2	3069	102	1.67213	27	1.08	1.54827	0.630657
LinJ.14.0050	hypothetical protein, conserved	2199	75	1.22951	19	0.76	1.61777	0.69401
LinJ.14.0060	hypothetical protein, conserved	576	32	0.52459	8	0.32	1.63934	0.713119
LinJ.14.0070	DHHC palmitoyltransferase, putative	840	22	0.360656	12	0.48	0.751366	-0.412412
LinJ.14.0080	hypothetical protein, conserved	837	54	0.885246	10	0.4	2.21311	1.14608
LinJ.14.0090	hypothetical protein, conserved	1155	19	0.311475	17	0.68	0.458052	-1.12642
LinJ.14.0100	hypothetical protein, conserved	3090	73	1.19672	62	2.48	0.482549	-1.05125
LinJ.14.0110	DnaJ domain containing protein, putative	1572	37	0.606557	22	0.88	0.68927	-0.536859
LinJ.14.0120	hypothetical protein, conserved	1074	63	1.03279	21	0.84	1.22951	0.298081
LinJ.14.0130	inosine-guanine nucleoside hydrolase, putative	1059	242	3.96721	37	1.48	2.68055	1.42253
LinJ.14.0140	histone acetyltransferase, putative	1578	22	0.360656	22	0.88	0.409836	-1.28688
LinJ.14.0150	60S ribosomal protein, putative	546	173	2.83607	26	1.04	2.72699	1.44731
LinJ.14.0160	hypothetical protein, conserved	1083	11	0.180328	10	0.4	0.45082	-1.14938
LinJ.14.0170	hypothetical protein, conserved	2058	25	0.409836	8	0.32	1.28074	0.356975
LinJ.14.0180	carboxypeptidase, putative	1515	2191	35.918	305	12.2	2.9441	1.55783
LinJ.14.0190	Thioredoxin-like, putative	600	1013	16.6066	107	4.28	3.88004	1.95607
LinJ.14.0200	Bardet-Biedl syndrome 18 protein	522	6	0.0983607	8	0.32	0.307377	-1.70192
LinJ.14.0210	Domain of unknown function (DUF4201), putative	1332	48	0.786885	15	0.6	1.31148	0.391191
LinJ.14.0220	PX domain containing protein, putative	1365	178	2.91803	22	0.88	3.31595	1.72942
LinJ.14.0230	hypothetical protein, conserved	5511	91	1.4918	57	2.28	0.6543	-0.611977
LinJ.14.0240	HIT domain containing protein, putative	429	93	1.52459	53	2.12	0.719146	-0.475643
LinJ.14.0250	hypothetical protein, conserved	519	217	3.55738	86	3.44	1.03412	0.0484053
LinJ.14.0260	von Willebrand factor type A domain containing protein, putative	2169	188	3.08197	29	1.16	2.65687	1.40973
LinJ.14.0270	hypothetical protein, conserved	1485	58	0.95082	14	0.56	1.69789	0.763745
LinJ.14.0280	hypothetical protein, conserved	2892	153	2.5082	32	1.28	1.95953	0.970507
LinJ.14.0290	hypothetical protein, conserved	843	28	0.459016	80	3.2	0.143443	-2.80145
LinJ.14.0300	hypothetical protein, conserved	723	26	0.42623	8	0.32	1.33197	0.413559
LinJ.14.0310	proteasome alpha 3 subunit, putative	858	299	4.90164	50	2	2.45082	1.29326
LinJ.14.0320	Polyamine transporter 1, putative	2412	136	2.22951	56	2.24	0.995316	-0.00677323
LinJ.14.0330	transmembrane amino acid transporter protein, putative	2136	13	0.213115	13	0.52	0.409836	-1.28688
LinJ.14.0340	inositol polyphosphate kinase-like protein, putative	3285	40	0.655738	33	1.32	0.496771	-1.00935
LinJ.14.0350	threonine synthase, putative	2031	147	2.40984	18	0.72	3.34699	1.74287
LinJ.14.0360	hypothetical protein, conserved	3126	42	0.688525	33	1.32	0.52161	-0.938958
LinJ.14.0370	hypothetical protein, conserved	8736	47	0.770492	99	3.96	0.194569	-2.36165
LinJ.14.0380	Plasma-membrane choline transporter, putative	1824	139	2.27869	28	1.12	2.03454	1.02471
LinJ.14.0390	hypothetical protein, conserved	933	109	1.78689	18	0.72	2.48179	1.31138
LinJ.14.0400	hypothetical protein, conserved	933	165	2.70492	23	0.92	2.94013	1.55588
LinJ.14.0410	hypothetical protein, conserved	576	12	0.196721	12	0.48	0.409836	-1.28688
LinJ.14.0420	Protein of unknown function (DUF1253), putative	3213	147	2.40984	39	1.56	1.54477	0.627389
LinJ.14.0430	Iguana/Dzip1-like DAZ-interacting protein N-terminal, putative	2463	46	0.754098	28	1.12	0.673302	-0.570674
LinJ.14.0440	mRNA capping enzyme, beta chain, putative	1314	35	0.57377	15	0.6	0.956284	-0.0644887
LinJ.14.0450	pyridine nucleotide-disulphide oxidoreductase, putative	1653	38	0.622951	16	0.64	0.973361	-0.0389536
LinJ.14.0460	N-terminal conserved domain of Nudc./CS domain containing protein, putative	969	678	11.1148	179	7.16	1.55234	0.634445
LinJ.14.0470	cystathionine beta-lyase-like protein	1560	158	2.59016	25	1	2.59016	1.37304
LinJ.14.0480	UDP-glucoronosyl and UDP-glucosyl transferase, putative	1533	0	0	6	0.24	0	#VALUE!
LinJ.14.0490	hypothetical protein, unknown function	825	365	5.98361	47	1.88	3.18277	1.67028
LinJ.14.0500	hypothetical protein, unknown function	828	286	4.68852	24	0.96	4.88388	2.28803
LinJ.14.0510	hypothetical protein, unknown function	1647	32	0.52459	15	0.6	0.874317	-0.193772
LinJ.14.0520	stearic acid desaturase, putative	1404	1	0.0163934	4	0.16	0.102459	-3.28688
LinJ.14.0530	hypothetical protein, conserved	330	61	1	34	1.36	0.735294	-0.443607
LinJ.14.0540	Ion channel, putative	1515	70	1.14754	18	0.72	1.59381	0.672477
LinJ.14.0550	ion transport protein-like protein	1500	116	1.90164	41	1.64	1.15954	0.213548
LinJ.14.0560	hypothetical protein, unknown function	1095	3	0.0491803	8	0.32	0.153689	-2.70192
LinJ.14.0570	hypothetical protein, unknown function	1467	3	0.0491803	8	0.32	0.153689	-2.70192
LinJ.14.0580	WD domain, G-beta repeat, putative	3525	273	4.47541	54	2.16	2.07195	1.05099
LinJ.14.0590	hypothetical protein, conserved	381	45	0.737705	12	0.48	1.53689	0.620009
LinJ.14.0600	hypothetical protein, conserved	4152	1	0.0163934	117	4.68	0.00350287	-8.15725
LinJ.14.0610	hypothetical protein, conserved	1470	5	0.0819672	29	1.16	0.0706614	-3.82293
LinJ.14.0620	hypothetical protein, conserved	1392	28	0.459016	13	0.52	0.882724	-0.179966
LinJ.14.0630	hypothetical protein, conserved	1776	39	0.639344	12	0.48	1.33197	0.413559
LinJ.14.0640	LSD1 zinc finger, putative	681	91	1.4918	15	0.6	2.48634	1.31402
LinJ.14.0650	hypothetical protein, unknown function	918	10	0.163934	5	0.2	0.819672	-0.286881
LinJ.14.0660	fatty acid elongase, putative	843	366	6	46	1.84	3.26087	1.70526
LinJ.14.0670	fatty acid elongase, putative	858	1128	18.4918	205	8.2	2.2551	1.17319
LinJ.14.0680	fatty acid elongase, putative	855	417	6.83607	37	1.48	4.61896	2.20757
LinJ.14.0690	fatty acid elongase, putative	1233	20	0.327869	20	0.8	0.409836	-1.28688
LinJ.14.0700	fatty acid elongase, putative	885	1375	22.541	267	10.68	2.11058	1.07764
LinJ.14.0710	fatty acid elongase, putative	900	117	1.91803	17	0.68	2.82064	1.49602
LinJ.14.0720	fatty acid elongase, putative	900	354	5.80328	22	0.88	6.59463	2.72129
LinJ.14.0730	fatty acid elongase, putative	900	71	1.16393	23	0.92	1.26515	0.339304
LinJ.14.0740	fatty acid elongase, putative	1008	113	1.85246	28	1.12	1.65398	0.725943
LinJ.14.0750	fatty acid elongase, putative	981	9	0.147541	11	0.44	0.33532	-1.57639
LinJ.14.0760	fatty acid elongase, putative	972	475	7.78689	54	2.16	3.60504	1.85002
LinJ.14.0770	fatty acid elongase, putative	1128	8	0.131148	3	0.12	1.0929	0.128156
LinJ.14.0780	fatty acid elongase, putative	1125	27	0.442623	11	0.44	1.00596	0.00857474
LinJ.14.0790	fatty acid elongase, putative	1179	6	0.0983607	5	0.2	0.491803	-1.02385
LinJ.14.0800	fatty acid elongase, putative	912	323	5.29508	50	2	2.64754	1.40465
LinJ.14.0810	hypothetical protein, conserved	5853	57	0.934426	86	3.44	0.271636	-1.88026
LinJ.14.0820	guanine nucleotide-binding protein-like protein	1254	25	0.409836	27	1.08	0.379478	-1.39791
LinJ.14.0830	hypothetical protein, unknown function	1194	162	2.65574	16	0.64	4.14959	2.05297
LinJ.14.0840	ribosomal protein L21, putative	561	58	0.95082	11	0.44	2.16095	1.11167
LinJ.14.0850	hypothetical protein, conserved	12747	178	2.91803	204	8.16	0.357602	-1.48357
LinJ.14.0860	hypothetical protein, conserved	1290	402	6.59016	57	2.28	2.89042	1.53128
LinJ.14.0870	kinesin, putative	3924	58	0.95082	39	1.56	0.6095	-0.714302
LinJ.14.0880	Domain of unknown function (DUF4201), putative	1734	125	2.04918	21	0.84	2.4395	1.28659
LinJ.14.0890	protein kinase, putative	1782	10	0.163934	13	0.52	0.315259	-1.66539
LinJ.14.0900	SNF2 family helicase-like protein, putative	3786	68	1.11475	90	3.6	0.309654	-1.69127
LinJ.14.0910	calpain-like cysteine peptidase, putative	348	916	15.0164	100	4	3.7541	1.90847
LinJ.14.0920	calpain-like cysteine peptidase, putative	348	560	9.18033	69	2.76	3.32621	1.73388
LinJ.14.0930	hypothetical protein, conserved	933	0	0	30	1.2	0	#VALUE!
LinJ.14.0940	hypothetical protein, conserved	3264	56	0.918033	27	1.08	0.85003	-0.234414
LinJ.14.0950	hypothetical protein, conserved	1974	138	2.2623	33	1.32	1.71386	0.777249
LinJ.14.0960	protein phosphatase 2C-like protein	2913	61	1	25	1	1	0
LinJ.14.0970	glutathione synthetase, putative	1821	462	7.57377	92	3.68	2.05809	1.04131
LinJ.14.0980	mitochondrial DNA polymerase I protein C	4647	189	3.09836	54	2.16	1.43443	0.520474
LinJ.14.0990	immunodominant antigen, putative	2586	571	9.36066	91	3.64	2.57161	1.36267
LinJ.14.1000	hypothetical protein, conserved	2637	10	0.163934	30	1.2	0.136612	-2.87184
LinJ.14.1010	Ribosomal protein L16p/L10e, putative	507	48	0.786885	6	0.24	3.27869	1.71312
LinJ.14.1020	RNA editing 3' terminal uridylyl transferase 1	3345	81	1.32787	37	1.48	0.897209	-0.156485
LinJ.14.1030	hypothetical protein, conserved	864	87	1.42623	12	0.48	2.97131	1.5711
LinJ.14.1040	sodium/hydrogen exchanger, putative	1941	75	1.22951	27	1.08	1.13843	0.18705
LinJ.14.1050	ADP/ATP mitochondrial carrier-like protein	1131	182	2.98361	35	1.4	2.13115	1.09163
LinJ.14.1060	hypothetical protein, conserved	1296	17	0.278689	10	0.4	0.696721	-0.521346
LinJ.14.1070	hypothetical protein, conserved	3060	19	0.311475	75	3	0.103825	-3.26777
LinJ.14.1080	hypothetical protein, conserved	945	121	1.98361	17	0.68	2.91707	1.54452
LinJ.14.1090	hypothetical protein, conserved	1518	22	0.360656	16	0.64	0.563525	-0.82745
LinJ.14.1100	Domain of unknown function (DUF202), putative	543	259	4.2459	25	1	4.2459	2.08607
LinJ.14.1110	hypothetical protein, conserved	624	43	0.704918	12	0.48	1.46858	0.554421
LinJ.14.1120	COQ9, putative	813	27	0.442623	19	0.76	0.582399	-0.779921
LinJ.14.1130	dynein heavy chain, putative	12807	634	10.3934	209	8.36	1.24323	0.314099
LinJ.14.1140	protein kinase, putative	3117	370	6.06557	74	2.96	2.04918	1.03505
LinJ.14.1150	hypothetical protein, conserved	1197	7	0.114754	26	1.04	0.11034	-3.17997
LinJ.14.1160	PQ loop repeat, putative	693	59	0.967213	65	2.6	0.372005	-1.42661
LinJ.14.1170	hypothetical protein, unknown function	1422	0	0	13	0.52	0	#VALUE!
LinJ.14.1180	kinesin K39, putative	9843	72	1.18033	106	4.24	0.278379	-1.84488
LinJ.14.1190	kinesin K39, putative	8781	163	2.67213	504	20.16	0.132546	-2.91543
LinJ.14.1200	hypothetical protein, conserved	2808	44	0.721311	40	1.6	0.45082	-1.14938
LinJ.14.1210	hypothetical protein, conserved	1431	90	1.47541	18	0.72	2.04918	1.03505
LinJ.14.1220	tub family protein-like protein	1551	72	1.18033	15	0.6	1.96721	0.976153
LinJ.14.1230	hypothetical protein	1044	30	0.491803	9	0.36	1.36612	0.450084
LinJ.14.1240	enolase	1290	5459	89.4918	485	19.4	4.61298	2.2057
LinJ.14.1250	ras-like small GTPases, putative	1209	9	0.147541	3	0.12	1.22951	0.298081
LinJ.14.1260	poly(A) polymerase, putative	2130	146	2.39344	43	1.72	1.39154	0.476679
LinJ.14.1270	Bifunctional NAD(P)H-hydrate repair enzyme	1683	82	1.34426	19	0.76	1.76877	0.822743
LinJ.14.1280	phosphatidylserine synthase, putative	1596	129	2.11475	24	0.96	2.20287	1.13938
LinJ.14.1290	NLI interacting factor-like phosphatase, putative	786	56	0.918033	20	0.8	1.14754	0.198546
LinJ.14.1300	hypothetical protein, conserved	2796	305	5	53	2.12	2.35849	1.23786
LinJ.14.1310	hypothetical protein, unknown function	1707	20	0.327869	16	0.64	0.512295	-0.964953
LinJ.14.1320	hypothetical protein, conserved	909	59	0.967213	63	2.52	0.383815	-1.38152
LinJ.14.1330	hypothetical protein, unknown function	618	73	1.19672	20	0.8	1.4959	0.581015
LinJ.14.1340	hypothetical protein, unknown function	459	96	1.57377	13	0.52	3.02648	1.59764
LinJ.14.1350	ubiquitin/ribosomal protein S27a, putative	459	477	7.81967	41	1.64	4.76809	2.25341
LinJ.14.1360	NADP oxidoreductase coenzyme F420-dependent, putative	1737	29	0.47541	46	1.84	0.258375	-1.95246
LinJ.14.1370	hypothetical protein, conserved	2406	1	0.0163934	9	0.36	0.0455373	-4.45681
LinJ.14.1380	protein kinase, putative	2400	92	1.5082	34	1.36	1.10897	0.149218
LinJ.14.1390	hypothetical protein, conserved	1074	44	0.721311	14	0.56	1.28806	0.365196
LinJ.14.1400	serine hydroxymethyltranferase (SHMT-S)	1398	290	4.7541	38	1.52	3.1277	1.6451
LinJ.14.1410	DnaJ domain containing protein, putative	1725	123	2.01639	29	1.16	1.73827	0.797652
LinJ.14.1420	delta-4 fatty acid desaturase, putative	1245	71	1.16393	14	0.56	2.07845	1.05551
LinJ.14.1430	hypothetical protein, conserved	1869	85	1.39344	28	1.12	1.24415	0.315155
LinJ.14.1440	pteridine transporter	840	0	0	15	0.6	0	#VALUE!
LinJ.14.1450	myo-inositol-1-phosphate synthase	1254	946	15.5082	97	3.88	3.99696	1.9989
LinJ.14.1460	tyrosyl-tRNA synthetase, putative	2049	248	4.06557	53	2.12	1.91772	0.939395
LinJ.14.1470	hypothetical protein, unknown function	954	16	0.262295	4	0.16	1.63934	0.713119
LinJ.14.1480	emp24/gp25L/p24 family/GOLD, putative	666	44	0.721311	7	0.28	2.57611	1.3652
LinJ.14.1490	hypothetical protein, conserved	447	275	4.5082	21	0.84	5.3669	2.42409
LinJ.14.1500	phosphoglycan beta 1,3 galactosyltransferase, putative	4080	57	0.934426	37	1.48	0.631369	-0.663444
LinJ.14.1510	protein kinase, putative	1668	10	0.163934	12	0.48	0.34153	-1.54992
LinJ.14.1520	hypothetical protein, conserved	2013	59	0.967213	55	2.2	0.439642	-1.1856
LinJ.14.1530	hypothetical protein, conserved	5250	228	3.7377	71	2.84	1.31609	0.396262
LinJ.14.1540	cytoskeleton associated protein, putative	3021	1558	25.541	293	11.72	2.17926	1.12384
LinJ.14.1550	Vacuolar 14 Fab1-binding region/Vacuolar protein 14 C-terminal Fig4p binding, putative	2058	73	1.19672	24	0.96	1.24658	0.317981
LinJ.14.1560	Mitochondrial pyruvate carrier 2	423	94	1.54098	16	0.64	2.40779	1.26771
LinJ.14.1570	hypothetical protein, conserved	1455	37	0.606557	30	1.2	0.505464	-0.984318
LinJ.14.1580	glutathione-S-transferase/glutaredoxin, putative	936	190	3.11475	22	0.88	3.53949	1.82354
LinJ.14.1590	synaptojanin (N-terminal domain), putative	2538	76	1.2459	25	1	1.2459	0.31719
LinJ.14.1600	kinesin K39, putative (fragment)	2577	6	0.0983607	105	4.2	0.0234192	-5.41616
LinJ.15.0010	histone H4	303	370	6.06557	63	2.52	2.40697	1.26722
LinJ.15.0020	hypothetical protein, conserved	1863	30	0.491803	22	0.88	0.558867	-0.839422
LinJ.15.0030	ATP diphosphohydrolase	1278	27	0.442623	11	0.44	1.00596	0.00857474
LinJ.15.0040	Possible lysine decarboxylase, putative	999	305	5	39	1.56	3.20513	1.68038
LinJ.15.0050	cytochrome-b5 reductase, putative	840	57	0.934426	11	0.44	2.1237	1.08658
LinJ.15.0060	Eukaryotic translation initiation factor 4 gamma 1	3051	613	10.0492	79	3.16	3.18012	1.66908
LinJ.15.0070	hypothetical protein, conserved	1407	34	0.557377	15	0.6	0.928962	-0.106309
LinJ.15.0080	hypothetical protein, conserved	966	72	1.18033	26	1.04	1.13493	0.182604
LinJ.15.0090	ATP-dependent protease ATPase subunit HslU1, putative	1272	259	4.2459	39	1.56	2.72173	1.44452
LinJ.15.0100	Flavin-binding monooxygenase-like, putative	1695	40	0.655738	18	0.72	0.910747	-0.134878
LinJ.15.0110	hypothetical protein, conserved	2394	68	1.11475	25	1	1.11475	0.156726
LinJ.15.0120	mitochondrial carrier protein, putative	957	42	0.688525	17	0.68	1.01254	0.0179734
LinJ.15.0130	ATP-dependent RNA helicase, putative	1953	93	1.52459	22	0.88	1.73249	0.792846
LinJ.15.0140	zinc finger (CCCH type) protein, putative	648	36	0.590164	8	0.32	1.84426	0.883044
LinJ.15.0150	hypothetical protein, unknown function	549	26	0.42623	5	0.2	2.13115	1.09163
LinJ.15.0160	zinc finger (CCCH type) protein, putative	2532	88	1.44262	32	1.28	1.12705	0.17255
LinJ.15.0170	protein phosphatase 2C, putative	1215	385	6.31148	130	5.2	1.21375	0.279466
LinJ.15.0180	serine/threonine-protein kinase, putative	2238	90	1.47541	43	1.72	0.857796	-0.221293
LinJ.15.0190	hypothetical protein, conserved	1758	47	0.770492	12	0.48	1.60519	0.682745
LinJ.15.0200	cytochrome b5-like Heme/Steroid binding domain containing protein, putative	492	25	0.409836	14	0.56	0.73185	-0.45038
LinJ.15.0210	hypothetical protein, conserved	1095	66	1.08197	8	0.32	3.38115	1.75751
LinJ.15.0220	60S ribosomal protein L13a, putative	669	1345	22.0492	182	7.28	3.02873	1.59871
LinJ.15.0230	hypothetical protein, conserved	1560	61	1	20	0.8	1.25	0.321928
LinJ.15.0240	protein phosphatase 1 catalitic subunit, putative	1125	28	0.459016	9	0.36	1.27505	0.350549
LinJ.15.0250	hypothetical protein, conserved	648	49	0.803279	6	0.24	3.34699	1.74287
LinJ.15.0260	WD domain, G-beta repeat, putative	1044	39	0.639344	6	0.24	2.66393	1.41356
LinJ.15.0270	lysyl-tRNA synthetase, putative	1761	848	13.9016	96	3.84	3.62022	1.85608
LinJ.15.0280	nonspecific lipid-transfer protein, putative	1218	55	0.901639	27	1.08	0.834851	-0.260409
LinJ.15.0290	hypothetical protein, conserved	5838	122	2	74	2.96	0.675676	-0.565597
LinJ.15.0300	hypothetical protein, conserved	1434	107	1.7541	15	0.6	2.9235	1.5477
LinJ.15.0310	replication Factor A 28 kDa subunit, putative	774	232	3.80328	22	0.88	4.32191	2.11167
LinJ.15.0320	ribonucleoprotein p18, mitochondrial precursor, putative	564	597	9.78689	73	2.92	3.35167	1.74488
LinJ.15.0330	ribonucleoprotein p18, mitochondrial precursor, putative	564	525	8.60656	75	3	2.86885	1.52047
LinJ.15.0340	hypothetical protein, conserved	2403	50	0.819672	20	0.8	1.02459	0.0350469
LinJ.15.0350	Ecotin-like protein	441	51	0.836066	22	0.88	0.950075	-0.0738874
LinJ.15.0360	hypothetical protein, conserved	1968	22	0.360656	25	1	0.360656	-1.47131
LinJ.15.0370	Isoprenylcysteine alpha-carbonyl methylesterase, putative	2280	299	4.90164	57	2.28	2.14984	1.10423
LinJ.15.0380	alpha/beta hydrolase fold, putative	3063	56	0.918033	37	1.48	0.620292	-0.68898
LinJ.15.0390	hypothetical protein, conserved	1485	21	0.344262	41	1.64	0.209916	-2.25212
LinJ.15.0400	hypothetical protein, conserved	1965	23	0.377049	86	3.44	0.109607	-3.18958
LinJ.15.0410	RNA pseudouridylate synthase, putative	1551	24	0.393443	28	1.12	0.351288	-1.50927
LinJ.15.0420	60S acidic ribosomal protein, putative	327	282	4.62295	179	7.16	0.645664	-0.631146
LinJ.15.0430	60S acidic ribosomal protein, putative	327	963	15.7869	139	5.56	2.83937	1.50557
LinJ.15.0440	cytoplasmic l-asparaginase i-like protein	1197	64	1.04918	29	1.16	0.904466	-0.144862
LinJ.15.0450	hypothetical protein, conserved	2040	42	0.688525	28	1.12	0.614754	-0.701919
LinJ.15.0460	hypothetical protein, conserved	2085	124	2.03279	46	1.84	1.10478	0.143753
LinJ.15.0470	hypothetical protein, conserved	441	44	0.721311	3	0.12	6.01093	2.58759
LinJ.15.0480	hypothetical protein, conserved	1038	83	1.36066	21	0.84	1.61983	0.695841
LinJ.15.0490	hypothetical protein (pseudogene)	10065	28	0.459016	48	1.92	0.239071	-2.06449
LinJ.15.0500	hypothetical protein	6177	71	1.16393	470	18.8	0.0619114	-4.01365
LinJ.15.0510	hypothetical protein, conserved	2586	33	0.540984	882	35.28	0.015334	-6.02712
LinJ.15.0520	metalloprotease, putative	3009	79	1.29508	57	2.28	0.568018	-0.81599
LinJ.15.0530	ecotin, putative	477	14	0.229508	9	0.36	0.637523	-0.649451
LinJ.15.0540	ecotin, putative	1137	72	1.18033	11	0.44	2.68256	1.42361
LinJ.15.0550	hypothetical protein, conserved	5340	47	0.770492	41	1.64	0.469812	-1.08984
LinJ.15.0560	hypothetical protein, conserved	1242	177	2.90164	24	0.96	3.02254	1.59576
LinJ.15.0570	hypothetical protein, unknown function	5241	24	0.393443	71	2.84	0.138536	-2.85167
LinJ.15.0580	hypothetical protein, conserved	1629	25	0.409836	14	0.56	0.73185	-0.45038
LinJ.15.0590	hypothetical protein, unknown function	999	10	0.163934	3	0.12	1.36612	0.450084
LinJ.15.0600	signal peptidase subunit, putative	978	105	1.72131	34	1.36	1.26567	0.339902
LinJ.15.0610	hypothetical protein, conserved	708	103	1.68852	26	1.04	1.62358	0.69918
LinJ.15.0620	hypothetical protein	5304	22	0.360656	56	2.24	0.161007	-2.6348
LinJ.15.0630	hypothetical protein, conserved	3744	49	0.803279	31	1.24	0.647805	-0.626368
LinJ.15.0640	CRAL/TRIO domain containing protein, putative	1554	234	3.83607	54	2.16	1.77596	0.828596
LinJ.15.0650	hypothetical protein, conserved	1347	56	0.918033	10	0.4	2.29508	1.19855
LinJ.15.0660	hypothetical protein, unknown function	2868	5	0.0819672	24	0.96	0.0853825	-3.54992
LinJ.15.0670	Galactose oxidase, central domain/Kelch motif containing protein, putative	4110	87	1.42623	26	1.04	1.37137	0.455623
LinJ.15.0680	hypothetical protein, unknown function	2100	59	0.967213	32	1.28	0.755635	-0.404238
LinJ.15.0690	hypothetical protein, conserved	1431	231	3.78689	43	1.72	2.20168	1.1386
LinJ.15.0700	hypothetical protein, conserved	3102	114	1.86885	31	1.24	1.50714	0.591813
LinJ.15.0710	hypothetical protein, conserved	606	109	1.78689	10	0.4	4.46721	2.15938
LinJ.15.0720	hypothetical protein, conserved	1476	162	2.65574	71	2.84	0.935119	-0.0967783
LinJ.15.0730	hypothetical protein	4239	66	1.08197	1325	53	0.0204145	-5.61426
LinJ.15.0740	hypothetical protein, conserved	2850	43	0.704918	16	0.64	1.10143	0.139384
LinJ.15.0750	hypothetical protein, conserved	9375	18	0.295082	114	4.56	0.064711	-3.94985
LinJ.15.0760	flavoprotein monooxygenase, putative	1968	18	0.295082	19	0.76	0.388266	-1.36488
LinJ.15.0770	Putative methyltransferase, putative	1443	32	0.52459	14	0.56	0.936768	-0.0942361
LinJ.15.0780	Protein of unknown function (DUF2871), putative	723	210	3.44262	26	1.04	3.31021	1.72692
LinJ.15.0790	hypothetical protein, unknown function	1998	0	0	5	0.2	0	#VALUE!
LinJ.15.0800	ATP-binding cassette protein subfamily A, member 7, putative	8040	15	0.245902	76	3.04	0.0808887	-3.62792
LinJ.15.0810	protein kinase, putative	1983	403	6.60656	66	2.64	2.50248	1.32336
LinJ.15.0820	hypothetical protein, conserved	1968	196	3.21311	62	2.48	1.29561	0.373632
LinJ.15.0830	hypothetical protein, unknown function	6348	49	0.803279	105	4.2	0.191257	-2.38642
LinJ.15.0840	hypothetical protein, conserved	6249	360	5.90164	216	8.64	0.68306	-0.549916
LinJ.15.0850	peroxisomal membrane protein (Pex16), putative	1692	200	3.27869	33	1.32	2.48385	1.31258
LinJ.15.0860	dolichol phosphate-mannose biosynthesis regulatory protein (DPM2), putative	336	7	0.114754	27	1.08	0.106254	-3.23441
LinJ.15.0870	GDP dissociation inhibitor, putative	3135	137	2.2459	35	1.4	1.60422	0.681868
LinJ.15.0880	hypothetical protein, conserved	1311	1	0.0163934	149	5.96	0.00275058	-8.50605
LinJ.15.0890	hypothetical protein, conserved	2481	10	0.163934	42	1.68	0.09758	-3.35727
LinJ.15.0900	nucleotide sugar transporter, putative	1386	28	0.459016	20	0.8	0.57377	-0.801454
LinJ.15.0910	hypothetical protein, conserved	2895	25	0.409836	39	1.56	0.262715	-1.92843
LinJ.15.0920	hypothetical protein, conserved	972	31	0.508197	23	0.92	0.552388	-0.856247
LinJ.15.0930	Sugar (and other) transporter, putative	1878	5	0.0819672	111	4.44	0.0184611	-5.75937
LinJ.15.0940	myo-inositol-1 phosphatase, putative	1422	47	0.770492	27	1.08	0.713418	-0.48718
LinJ.15.0950	ATP-binding cassette protein subfamily G, member 4, putative	2226	338	5.54098	45	1.8	3.07832	1.62215
LinJ.15.0960	hypothetical protein, conserved	1815	17	0.278689	32	1.28	0.217725	-2.19942
LinJ.15.0970	hypothetical protein, conserved	7617	59	0.967213	93	3.72	0.260004	-1.9434
LinJ.15.0980	protein phosphatase 2A regulatory subunit, putative	2496	73	1.19672	18	0.72	1.66211	0.733018
LinJ.15.0990	calmodulin-like protein	564	91	1.4918	29	1.16	1.28604	0.362932
LinJ.15.1000	Microtubule associated protein (MAP65/ASE1 family), putative	3618	57	0.934426	125	5	0.186885	-2.41978
LinJ.15.1010	40S ribosomal protein S3, putative	660	1165	19.0984	222	8.88	2.15072	1.10482
LinJ.15.1020	ERV/ALR sulfhydryl oxidase domain-containing protein	939	30	0.491803	7	0.28	1.75644	0.812655
LinJ.15.1030	E1-like ubiquitin-activating enzyme	1203	121	1.98361	30	1.2	1.65301	0.725091
LinJ.15.1040	DNA repair protein Rad9, putative	2586	45	0.737705	107	4.28	0.172361	-2.5365
LinJ.15.1050	succinate dehydrogenase, putative	594	209	3.42623	50	2	1.71311	0.776622
LinJ.15.1060	60S ribosomal protein L6, putative	588	765	12.541	519	20.76	0.604094	-0.727156
LinJ.15.1070	glutamate dehydrogenase	3063	2857	46.8361	433	17.32	2.70416	1.43518
LinJ.15.1080	solanesyl-diphosphate synthase, putative	1080	121	1.98361	43	1.72	1.15326	0.205717
LinJ.15.1090	SKIP/SNW domain containing protein, putative	1284	111	1.81967	52	2.08	0.874842	-0.192905
LinJ.15.1100	tryparedoxin peroxidase	600	1743	28.5738	180	7.2	3.96858	1.98862
LinJ.15.1110	developmentally regulated protein, putative	351	33	0.540984	79	3.16	0.171197	-2.54627
LinJ.15.1120	tryparedoxin peroxidase	573	1803	29.5574	156	6.24	4.73676	2.2439
LinJ.15.1130	developmentally regulated protein, putative	351	0	0	0	0	#DIV/0!	#DIV/0!
LinJ.15.1140	tryparedoxin peroxidase	600	540	8.85246	90	3.6	2.45902	1.29808
LinJ.15.1150	hypothetical protein, conserved	1287	36	0.590164	20	0.8	0.737705	-0.438884
LinJ.15.1160	hypothetical protein, conserved	9474	109	1.78689	153	6.12	0.291975	-1.77608
LinJ.15.1170	cyclic nucleotide-binding domain containing protein, putative	3765	521	8.54098	80	3.2	2.66906	1.41633
LinJ.15.1180	protein kinase, putative	8097	146	2.39344	145	5.8	0.412663	-1.27697
LinJ.15.1190	60S acidic ribosomal protein P2	336	333	5.45902	123	4.92	1.10956	0.149983
LinJ.15.1200	60S acidic ribosomal protein P2	336	5	0.0819672	2	0.08	1.02459	0.0350469
LinJ.15.1210	inositol/phosphatidylinositol phosphatase, putative	2379	62	1.01639	21	0.84	1.20999	0.274998
LinJ.15.1220	DnaJ domain/DnaJ central domain containing protein, putative	1437	37	0.606557	28	1.12	0.541569	-0.884783
LinJ.15.1230	nucleoside transporter 1, putative	1476	202	3.31148	178	7.12	0.465095	-1.1044
LinJ.15.1240	nucleoside transporter 1, putative	1476	15	0.245902	20	0.8	0.307377	-1.70192
LinJ.15.1250	nucleoside transporter 1, putative	1476	108	1.77049	84	3.36	0.526932	-0.924311
LinJ.15.1260	nucleoside transporter 1, putative	1476	68	1.11475	94	3.76	0.296477	-1.75401
LinJ.15.1270	E2-like ubiquitin-conjugation enzyme	516	71	1.16393	25	1	1.16393	0.21901
LinJ.15.1280	SET domain containing protein, putative	1224	26	0.42623	25	1	0.42623	-1.2303
LinJ.15.1290	hypothetical protein, conserved	1635	50	0.819672	30	1.2	0.68306	-0.549916
LinJ.15.1300a	hypothetical protein, conserved (fragment)	792	7	0.114754	1	0.04	2.86885	1.52047
LinJ.15.1300b	hypothetical protein, conserved (fragment)	4911	57	0.934426	50	2	0.467213	-1.09785
LinJ.15.1310	mitochondrial DNA topoisomerase II	3711	190	3.11475	72	2.88	1.08151	0.113049
LinJ.15.1320	ubiquitin hydrolase, putative	4242	275	4.5082	24972	998.88	0.00451325	-7.79162
LinJ.15.1330	MGT1 magnesium transporter	2502	95	1.55738	21	0.84	1.85402	0.890657
LinJ.15.1340	Eukaryotic translation initiation factor 4 gamma 2	4368	377	6.18033	247	9.88	0.625539	-0.676828
LinJ.15.1350	actin-like protein, putative	1323	84	1.37705	22	0.88	1.56483	0.646005
LinJ.15.1360	hypothetical protein, conserved	1116	84	1.37705	28	1.12	1.22951	0.298081
LinJ.15.1370	hypothetical protein	1113	1	0.0163934	82	3.28	0.004998	-7.64443
LinJ.15.1380	hypothetical protein, conserved	912	26	0.42623	5	0.2	2.13115	1.09163
LinJ.15.1390	hypothetical protein, conserved	2115	79	1.29508	88	3.52	0.367921	-1.44253
LinJ.15.1400	2OG-Fe(II) oxygenase superfamily, putative	915	3	0.0491803	121	4.84	0.0101612	-6.62078
LinJ.15.1410	actin-related protein 3, putative arp3	1218	5	0.0819672	23	0.92	0.0890948	-3.48852
LinJ.15.1420	Putative papain-like cysteine peptidase (DUF1796), putative	1218	25	0.409836	16	0.64	0.640369	-0.643025
LinJ.15.1430	nucleolar RNA binding protein, putative	1338	689	11.2951	95	3.8	2.97239	1.57162
LinJ.15.1440	TMEM164 family, putative	900	74	1.21311	21	0.84	1.44418	0.530255
LinJ.15.1450	hypothetical protein, conserved	888	38	0.622951	86	3.44	0.18109	-2.46522
LinJ.15.1460	ERAD-associated E3 ubiquitin-protein ligase HRD1, putative	1437	73	1.19672	25	1	1.19672	0.259087
LinJ.15.1470	mismatch repair protein MSH3, putative	3027	96	1.57377	33	1.32	1.19225	0.253687
LinJ.15.1480	hypothetical protein, conserved	288	32	0.52459	99	3.96	0.132472	-2.91624
LinJ.15.1490	glutaminyl-tRNA synthetase, putative	1713	329	5.39344	41	1.64	3.28868	1.71751
LinJ.15.1500	proliferative cell nuclear antigen (PCNA), putative	882	420	6.88525	50	2	3.44262	1.78351
LinJ.15.1510	phosphomevalonate kinase protein, putative	1377	92	1.5082	22	0.88	1.71386	0.777249
LinJ.15.1520	hypothetical protein, conserved	378	2	0.0327869	10	0.4	0.0819672	-3.60881
LinJ.15.1530	ribosomal protein S6, putative	381	300	4.91803	40	1.6	3.07377	1.62001
LinJ.15.1540	cAMP specific phosphodiesterase, putative	2793	136	2.22951	27	1.08	2.06436	1.04569
LinJ.15.1550	cAMP specific phosphodiesterase, putative	2823	305	5	37	1.48	3.37838	1.75633
LinJ.15.1560	hypothetical protein, conserved	2001	114	1.86885	21	0.84	2.22482	1.15369
LinJ.15.1570	hypothetical protein, conserved	879	17	0.278689	14	0.56	0.497658	-1.00677
LinJ.15.1580	hypothetical protein, conserved	597	39	0.639344	16	0.64	0.998975	-0.00147893
LinJ.15.1590	hypothetical protein, conserved	330	453	7.42623	316	12.64	0.587518	-0.767295
LinJ.15.1600	presenilin-like aspartic peptidase, putative	1059	28	0.459016	17	0.68	0.675024	-0.566989
LinJ.15.1610	Radical SAM superfamily/Wyosine base formation, putative	1251	50	0.819672	16	0.64	1.28074	0.356975
LinJ.15.1620	hypothetical protein, conserved	669	49	0.803279	12	0.48	1.6735	0.742866
LinJ.15.1630	protein kinase, putative	1161	42	0.688525	10	0.4	1.72131	0.783508
LinJ.15.1640	condensin subunit 1, putative	3771	163	2.67213	46	1.84	1.45225	0.538285
LinJ.15.1650	hypothetical protein, conserved	1632	37	0.606557	6	0.24	2.52732	1.33761
LinJ.15.1660	hypothetical protein (fragment)	3141	0	0	0	0	#DIV/0!	#DIV/0!
LinJ.16.0010	anti-silencing protein a-like protein	558	38	0.622951	5	0.2	3.11475	1.63912
LinJ.16.0020	hypothetical protein, conserved	1125	102	1.67213	49	1.96	0.853128	-0.229166
LinJ.16.0030	AAA domain containing protein, putative	645	29	0.47541	2	0.08	5.94262	2.5711
LinJ.16.0040	arginine N-methyltransferase, type I	1098	49	0.803279	40	1.6	0.502049	-0.994099
LinJ.16.0050	2OG-Fe(II) oxygenase superfamily, putative	954	19	0.311475	14	0.56	0.556206	-0.846309
LinJ.16.0060	DEAD/DEAH box helicase/Helicase conserved C-terminal domain containing protein, putative	1974	78	1.27869	24	0.96	1.33197	0.413559
LinJ.16.0070	peroxisome assembly protein, putative	2634	126	2.06557	27	1.08	1.91257	0.935511
LinJ.16.0080	hypothetical protein, conserved	1200	27	0.442623	86	3.44	0.128669	-2.95826
LinJ.16.0090	Galactose oxidase, central domain/Domain of unknown function (DUF4110), putative	2208	211	3.45902	43	1.72	2.01106	1.00795
LinJ.16.0100	hypothetical protein, conserved	984	0	0	5	0.2	0	#VALUE!
LinJ.16.0110	MORN repeat, putative	2097	37	0.606557	20	0.8	0.758197	-0.399356
LinJ.16.0120	Phosphotransferase enzyme family, putative	2481	354	5.80328	40	1.6	3.62705	1.8588
LinJ.16.0130	hypothetical protein, conserved	2361	33	0.540984	19	0.76	0.711821	-0.490415
LinJ.16.0140	hypothetical protein, unknown function	627	1	0.0163934	5	0.2	0.0819672	-3.60881
LinJ.16.0150	eukaryotic translation initiation factor 1A, putative	507	609	9.98361	65	2.6	3.83985	1.94105
LinJ.16.0160	hypothetical protein, conserved	708	18	0.295082	8	0.32	0.922131	-0.116956
LinJ.16.0170	50S ribosomal protein L17, putative	918	81	1.32787	17	0.68	1.95275	0.965506
LinJ.16.0180	hypothetical protein, conserved	13323	178	2.91803	155	6.2	0.47065	-1.08727
LinJ.16.0190	hypothetical protein, conserved	459	36	0.590164	4	0.16	3.68852	1.88304
LinJ.16.0200	Las1-like, putative	1062	51	0.836066	17	0.68	1.22951	0.298081
LinJ.16.0210	mitochondrial ornithine carrier protein-like protein	900	11	0.180328	10	0.4	0.45082	-1.14938
LinJ.16.0220	mitochondrial ornithine transporter 1-like protein	1152	59	0.967213	11	0.44	2.19821	1.13633
LinJ.16.0230	hypothetical protein, unknown function	396	22	0.360656	16	0.64	0.563525	-0.82745
LinJ.16.0240	protein tyrosine phosphatase-like protein	528	286	4.68852	61	2.44	1.92153	0.942253
LinJ.16.0250	Elongator-like Protein 3a, putative	2280	81	1.32787	50	2	0.663934	-0.590887
LinJ.16.0260	protein tyrosine phosphatase-likie protein	531	49	0.803279	6	0.24	3.34699	1.74287
LinJ.16.0270	Ankyrin repeats (many copies)/Alpha/beta hydrolase family, putative	1488	187	3.06557	27	1.08	2.83849	1.50513
LinJ.16.0280	hypothetical protein, conserved	3129	12	0.196721	46	1.84	0.106914	-3.22548
LinJ.16.0290	inositol 1,4,5-trisphosphate receptor, putative	8625	15	0.245902	63	2.52	0.09758	-3.35727
LinJ.16.0300	proteasome 26S non-ATPase subunit 9, putative	774	19	0.311475	26	1.04	0.299496	-1.73939
LinJ.16.0310	protein kinase, putative	1836	27	0.442623	124	4.96	0.0892385	-3.48619
LinJ.16.0320	Met-10+ like-protein, putative	2070	50	0.819672	50	2	0.409836	-1.28688
LinJ.16.0330	FHA domain containing protein, putative	3813	74	1.21311	40	1.6	0.758197	-0.399356
LinJ.16.0340	hypothetical protein, conserved	1164	22	0.360656	5	0.2	1.80328	0.850622
LinJ.16.0350	3-Beta-hydroxysteroid-delta(8), delta(7)-isomerase, putative	510	55	0.901639	10	0.4	2.2541	1.17255
LinJ.16.0360	2OG-Fe(II) oxygenase superfamily, putative	1107	21	0.344262	16	0.64	0.53791	-0.894564
LinJ.16.0370	hypothetical protein, conserved	2064	75	1.22951	41	1.64	0.7497	-0.415614
LinJ.16.0380	hypothetical protein, conserved	1446	1	0.0163934	45	1.8	0.00910747	-6.77873
LinJ.16.0390	tubulin tyrosine ligase, putative	2454	120	1.96721	24	0.96	2.04918	1.03505
LinJ.16.0400	XRN 5'-3' exonuclease N-terminus, putative	3003	131	2.14754	36	1.44	1.49135	0.576617
LinJ.16.0410	hypothetical protein, conserved	1059	4	0.0655738	11	0.44	0.149031	-2.74631
LinJ.16.0420	hypothetical protein, conserved	1728	40	0.655738	16	0.64	1.02459	0.0350469
LinJ.16.0430	Pyridoxal-dependent decarboxylase conserved domain containing protein, putative	1707	26	0.42623	36	1.44	0.295993	-1.75637
LinJ.16.0440	hypothetical protein, conserved	558	15	0.245902	3	0.12	2.04918	1.03505
LinJ.16.0450	fucose kinase, putative	3561	28	0.459016	55	2.2	0.208644	-2.26089
LinJ.16.0460	hypothetical protein, conserved	705	27	0.442623	3	0.12	3.68852	1.88304
LinJ.16.0470	60S ribosomal protein L21, putative	480	473	7.7541	194	7.76	0.999239	-0.00109762
LinJ.16.0480	hypothetical protein, conserved	555	26	0.42623	14	0.56	0.761124	-0.393796
LinJ.16.0490	fucose kinase, putative	3561	6	0.0983607	47	1.88	0.0523195	-4.25651
LinJ.16.0500	hypothetical protein, conserved	600	17	0.278689	4	0.16	1.7418	0.800582
LinJ.16.0510	hypothetical protein, unknown function	669	9	0.147541	2	0.08	1.84426	0.883044
LinJ.16.0520	hypothetical protein, conserved	3519	77	1.2623	49	1.96	0.644028	-0.634804
LinJ.16.0530	hypothetical protein, conserved	987	448	7.34426	35	1.4	5.2459	2.39119
LinJ.16.0540	dihydroorotate dehydrogenase (fumarate)	942	126	2.06557	21	0.84	2.45902	1.29808
LinJ.16.0550	aspartate carbamoyltransferase, putative	984	256	4.19672	30	1.2	3.49727	1.80623
LinJ.16.0560	orotidine-5-phosphate decarboxylase/orotate phosphoribosyltransferase, putative	1374	846	13.8689	87	3.48	3.9853	1.99469
LinJ.16.0570	AAA domain containing protein, putative	2205	13	0.213115	48	1.92	0.110997	-3.1714
LinJ.16.0580	dihydroorotase, putative	1218	71	1.16393	15	0.6	1.93989	0.955975
LinJ.16.0590	carbamoyl-phosphate synthase, putative	5529	747	12.2459	229	9.16	1.33689	0.418879
LinJ.16.0600	histone H3, putative	393	1165	19.0984	642	25.68	0.743706	-0.427196
[truncated: 6,240 more rows]
