# Supplementary material for: Ribosome Profiling Reveals HSP90 Inhibitor Effects on Stage-Specific Protein Synthesis in Leishmania donovani
Source: mSystems. 2018 Nov 20;3(6):e00214-18. doi: 10.1128/mSystems.00214-18 (PMC6247020; doi:10.1128/mSystems.00214-18)
Supplement: TABLE S5 [file sys006182293st5.xls]

## Sheet: Table S5
		WT+RAD vs WT-RAD			WT+RAD vs Hsp90rr+RAD			Hsp90rr+RAD vs WT-RAD
Gene ID	Annotation	∆RFP	∆RNA	∆TE	∆RFP	∆RNA	∆TE	∆RFP	∆RNA	∆TE
LinJ.01.0010	Protein of unknown function (DUF2946), putative	-0.521456	0.0485167	-0.569973	-0.404251	-0.844394	0.440143	-0.117205	0.892911	-1.01012
LinJ.01.0020	Endonuclease/Exonuclease/phosphatase family, putative	-0.0278086	-0.919062	0.891253	-0.207854	-0.73397	0.526116	0.180046	-0.185091	0.365137
LinJ.01.0030	Kinesin-13 1, putative	0.229846	0.495976	-0.26613	0.224579	0.458675	-0.234096	0.00526686	0.0373011	-0.0320342
LinJ.01.0040	hypothetical protein, unknown function	1.59719	0.12158	1.47561	0.773287	-1.27829	2.05158	0.823902	1.39987	-0.575969
LinJ.01.0050	carboxylase, putative	-1.06578	0.536618	-1.60239	-1.13479	0.359139	-1.49393	0.0690142	0.177479	-0.108465
LinJ.01.0060	hypothetical protein, conserved	0.388789	-0.410915	0.799704	-0.265187	-1.0559	0.790711	0.653977	0.644984	0.00899305
LinJ.01.0070	BSD domain containing protein, putative	0.23509	0.437082	-0.201992	-0.287642	-0.143361	-0.144281	0.522732	0.580443	-0.0577112
LinJ.01.0080	hypothetical protein, conserved	-0.27877	-0.977956	0.699185	-0.337137	-0.792864	0.455727	0.058367	-0.185091	0.243458
LinJ.01.0090	UMP-CMP kinase, mitochondrial, putative	-1.16531	-0.919062	-0.24625	-0.404251	0.26603	-0.670281	-0.761061	-1.18509	0.424031
LinJ.01.0100	Glycosyl transferase family 11, putative	1.12185	-0.893067	2.01492	-0.532126	0.751456	-1.28358	1.65398	-1.64452	3.2985
LinJ.01.0110	monothiol glutaredoxin, putative	0.200118	-0.401455	0.601572	0.124677	-0.427867	0.552545	0.0754405	0.0264128	0.0490277
LinJ.01.0120	hypothetical protein, conserved	-0.0245538	0.884541	-0.909095	0.172606	0.828624	-0.656018	-0.19716	0.0559167	-0.253077
LinJ.01.0130	hypothetical protein, conserved	-0.00304069	0.244437	-0.247478	0.577448	-1.49647	2.07392	-0.580489	1.74091	-2.3214
LinJ.01.0150	hypothetical protein, conserved	0.87764	-2.14788	3.02552	0.754178	-1.86325	2.61743	0.123462	-0.284627	0.408089
LinJ.01.0160	LSM domain containing protein, putative	1.51919	-0.919062	2.43825	-0.304716	-0.73397	0.429255	1.8239	-0.185091	2.00899
LinJ.01.0170	hypothetical protein, conserved	-0.0227077	0.681008	-0.703715	0.197785	0.654595	-0.45681	-0.220492	0.0264128	-0.246905
LinJ.01.0180	CLC-type chloride channel, putative	-0.288169	-0.24099	-0.0471789	-0.0702504	-0.0014508	-0.0687996	-0.217918	-0.239539	0.0216207
LinJ.01.0190	hypothetical protein, conserved	-1.53526	1.18785	-2.72312	-1.09613	-0.35288	-0.743249	-0.439133	1.54073	-1.97987
LinJ.01.0200	Low molecular weight phosphotyrosine protein phosphatase, putative	-0.244747	-0.162987	-0.0817592	-0.805614	-0.852365	0.0467513	0.560867	0.689378	-0.12851
LinJ.01.0210	CUE domain/Domain of unknown function (DUF1771)/Smr domain containing protein, putative	-0.405626	0.582132	-0.987759	-0.17508	-0.117299	-0.0577812	-0.230546	0.699431	-0.929978
LinJ.01.0220	cyclophilin 12, putative	-0.831311	-0.24099	-0.590321	-0.420193	-0.181429	-0.238763	-0.411118	-0.0595605	-0.351558
LinJ.01.0230	hypothetical protein, conserved	0.493651	-0.134075	0.627726	-0.141217	-0.833506	0.692289	0.634868	0.699431	-0.0645636
LinJ.01.0240	DNA excision/repair protein SNF2, putative	-0.585784	-0.746225	0.160442	-0.44716	-0.230985	-0.216175	-0.138624	-0.51524	0.376616
LinJ.01.0250	Right handed beta helix region, putative	-0.0262481	0.0960451	-0.122293	0.232312	-0.470936	0.703248	-0.25856	0.566981	-0.825542
LinJ.01.0260	Calmodulin-binding, putative	-0.461705	-0.504024	0.0423192	-0.0109844	-0.541325	0.530341	-0.450721	0.0373011	-0.488022
LinJ.01.0270	thioredoxin, putative	-0.934532	-0.977956	0.0434236	0.0489213	-0.470936	0.519857	-0.983453	-0.507019	-0.476434
LinJ.01.0280	pseudouridylate synthase-like protein	-0.283007	-0.919062	0.636055	0.184322	0.0961045	0.0882179	-0.46733	-1.01517	0.547837
LinJ.01.0290	hypothetical protein, conserved	-0.25219	0.137522	-0.389711	-0.279625	-0.0558986	-0.223726	0.0274351	0.19342	-0.165985
LinJ.01.0300	4F5 protein family, putative	0.536888	0.146033	0.390855	0.346858	0.224209	0.122649	0.19003	-0.0781761	0.268206
LinJ.01.0310	acidocalcisomal exopolyphosphatase, putative	0.387229	-0.630936	1.01817	0.0461915	-0.48332	0.529511	0.341037	-0.147617	0.488654
LinJ.01.0320	hypothetical protein, conserved	-1.32881	0.75901	-2.08782	0.0172124	0.359139	-0.341926	-1.34602	0.399871	-1.74589
LinJ.01.0330	poly(A) export protein, putative	-0.438688	0.174048	-0.612736	-0.128289	0.774176	-0.902465	-0.310399	-0.600129	0.289729
LinJ.01.0340	hypothetical protein, conserved	0.171263	0.0809382	0.0903246	0.18509	1.26603	-1.08094	-0.0138269	-1.18509	1.17126
LinJ.01.0350	Mitochondrial pyruvate carrier 1	-0.239313	0.45945	-0.698762	0.22309	0.557078	-0.333989	-0.462402	-0.0976285	-0.364774
LinJ.01.0360	hypothetical protein, conserved	0.249725	0.174048	0.0756778	0.669749	0.622173	0.0475759	-0.420024	-0.448126	0.0281019
LinJ.01.0370	hypothetical protein, conserved	-0.258422	0.495976	-0.754397	-0.238828	0.516008	-0.754835	-0.0195938	-0.0200321	0.000438293
LinJ.01.0380	hypothetical protein, conserved	0.872823	-0.504024	1.37685	0.463959	-0.903895	1.36785	0.408864	0.399871	0.00899305
LinJ.01.0390	Protein of unknown function (DUF788), putative	0.263531	-0.347905	0.611436	1.4031	-0.603386	2.00649	-1.13957	0.255481	-1.39505
LinJ.01.0400	Dyggve-Melchior-Clausen syndrome protein, putative	-0.288169	0.191969	-0.480138	-0.0416812	0.175427	-0.217108	-0.246488	0.0165425	-0.26303
LinJ.01.0410	hypothetical protein, conserved	0.171263	0.75901	-0.587747	-0.282689	0.0436371	-0.326326	0.453952	0.715373	-0.261421
LinJ.01.0420	hypothetical protein, conserved	-0.650739	-0.0710649	-0.579674	1.11032	-1.27829	2.38861	-1.76106	1.20723	-2.96829
LinJ.01.0430	ribosomal protein S7, putative	-1.0595	-0.00719275	-1.0523	-0.167138	-0.216961	0.0498226	-0.892358	0.209768	-1.10213
LinJ.01.0440	ribosomal protein S7, putative	0.68051	-0.0916123	0.772122	-0.0105562	0.482521	-0.493078	0.691066	-0.574134	1.2652
LinJ.01.0450	Ring finger domain/Zn-finger in ubiquitin-hydrolases and other protein, putative	-0.258422	-0.893067	0.634645	-0.404251	-1.49647	1.09222	0.14583	0.603405	-0.457575
LinJ.01.0460	Protein of unknown function (DUF791), putative	-0.246118	0.152674	-0.398792	-0.192665	0.309751	-0.502416	-0.0534534	-0.157077	0.103624
LinJ.01.0470	nicotinamidase	-0.157199	-0.134075	-0.0231247	-0.0868106	1.05102	-1.13783	-0.0703889	-1.18509	1.1147
LinJ.01.0480	conserved protein	-0.156879	-0.00939858	-0.147481	-0.166659	0.212035	-0.378693	0.00977966	-0.221433	0.231213
LinJ.01.0490	fatty acyl CoA syntetase 1, putative	0.103381	-0.274157	0.377538	0.0443243	-0.0390248	0.0833491	0.0590571	-0.235132	0.294189
LinJ.01.0500	hypothetical protein, conserved	-1.0054	-0.726417	-0.278987	-0.800243	-0.470936	-0.329307	-0.205161	-0.255481	0.0503199
LinJ.01.0510	long-chain-fatty-acid-CoA ligase, putative	0.137623	0.015024	0.122599	0.0625892	0.427184	-0.364595	0.075034	-0.41216	0.487194
LinJ.01.0520	fatty acyl CoA synthetase 2, putative	-1.91753	-0.793531	-1.12399	-1.38153	-0.396936	-0.984596	-0.535994	-0.396595	-0.139399
LinJ.01.0530	fatty acyl CoA synthetase 2, putative	-0.0657764	-0.378493	0.312717	-2.30472	-1.12629	-1.17843	2.23894	0.747794	1.49114
LinJ.01.0540	long-chain-fatty-acid-CoA ligase, putative	-1.66311	-0.0135794	-1.64953	-1.30044	0.658699	-1.95914	-0.362671	-0.672279	0.309608
LinJ.01.0550	long-chain-fatty-acid-CoA ligase, putative	0.162848	2.2703	-2.10745	0.0141065	2.88929	-2.87518	0.148741	-0.618988	0.767729
LinJ.01.0560	hypothetical protein, conserved	-0.389352	-0.397109	0.00775674	-1.27767	0.0289903	-1.30666	0.888318	-0.426099	1.31442
LinJ.01.0570	hypothetical protein, conserved	0.464738	0.0809382	0.3838	-0.189238	-0.318933	0.129695	0.653977	0.399871	0.254106
LinJ.01.0580	pre-mRNA processing factor 3 (PRP3)/Protein of unknown function (DUF1115), putative	0.20341	0.327294	-0.123884	0.205479	-0.674028	0.879507	-0.0020689	1.00132	-1.00339
LinJ.01.0590	tricarboxylate carrier, putative	0.0888714	-0.771505	0.860376	0.389298	-0.500683	0.889981	-0.300426	-0.270821	-0.0296052
LinJ.01.0600	hypothetical protein, conserved	0.082157	-0.490349	0.572506	0.265044	-0.457261	0.722306	-0.182887	-0.0330883	-0.149799
LinJ.01.0610	KREL1	0.0915601	-0.392993	0.484553	0.548615	-0.301011	0.849626	-0.457055	-0.0919819	-0.365073
LinJ.01.0620	Rab-GTPase-TBC domain containing protein, putative	-0.0913115	-0.633307	0.541996	0.0596958	-0.716149	0.775845	-0.151007	0.0828419	-0.233849
LinJ.01.0630	DNA-damage inducible protein DDI1-like protein	-0.891747	-0.693502	-0.198245	0.110322	-0.508411	0.618733	-1.00207	-0.185091	-0.816978
LinJ.01.0640	hypothetical protein, conserved	-0.319728	-0.172818	-0.146909	-0.913624	0.381507	-1.29513	0.593896	-0.554325	1.14822
LinJ.01.0650	hypothetical protein, unknown function	0.329083	0.361675	-0.0325914	0.505181	0.301653	0.203528	-0.176098	0.0600211	-0.236119
LinJ.01.0660	HSP70-like protein	-0.407468	-0.812532	0.405064	-0.23137	-0.718864	0.487494	-0.176098	-0.0936683	-0.08243
LinJ.01.0670	mitochondrial-processing peptidase subunit beta, putative	0.759893	0.15387	0.606024	0.419075	0.338961	0.0801135	0.340819	-0.185091	0.52591
LinJ.01.0680	hypothetical protein, conserved	-0.263716	-0.24099	-0.0227259	0.497345	-0.0924245	0.589769	-0.761061	-0.148565	-0.612495
LinJ.01.0690	hypothetical protein, conserved	0.325014	-0.162987	0.488001	0.211605	0.0221039	0.189501	0.113408	-0.185091	0.2985
LinJ.01.0700	hypothetical protein, unknown function	-0.272227	0.157559	-0.429787	0.936292	0.994727	-0.058435	-1.20852	-0.837168	-0.371352
LinJ.01.0710	PLAC8 family, putative	1.01712	0.295063	0.722054	0.465587	0.632157	-0.16657	0.551529	-0.337094	0.888624
LinJ.01.0720	hypothetical protein, unknown function	-0.743848	0.437082	-1.18093	-0.527108	0.359139	-0.886247	-0.21674	0.0779431	-0.294683
LinJ.01.0730	ubiquitin activating enzyme, putative	1.0497	-0.129097	1.1788	0.488833	-0.744697	1.23353	0.560867	0.6156	-0.0547325
LinJ.01.0740	hypothetical protein, conserved	-0.0227077	-0.545845	0.523137	0.442897	-1.08391	1.52681	-0.465605	0.538068	-1.00367
LinJ.01.0750	Meckel syndrome type 6 protein, putative	0.156616	0.148957	0.00765939	0.379257	-0.250915	0.630171	-0.222641	0.399871	-0.622512
LinJ.01.0760	hypothetical protein, conserved	-1.17157	-1.20446	0.0328929	-0.224097	-0.591951	0.367854	-0.947474	-0.612513	-0.334961
LinJ.01.0770	protein kinase, putative	-0.136166	-0.0233985	-0.112767	0.159231	-0.270023	0.429255	-0.295397	0.246625	-0.542022
LinJ.01.0780	hypothetical protein, conserved	-1.92637	-0.24099	-1.68538	-1.10118	-0.470936	-0.630246	-0.825191	0.229946	-1.05514
LinJ.01.0790	Eukaryotic initiation factor 4A-1	0.051231	0.282572	-0.231341	0.182723	0.637588	-0.454866	-0.131492	-0.355016	0.223525
LinJ.01.0810	hypothetical protein, conserved	-0.672113	-0.873258	0.201146	0.047128	-0.640861	0.687989	-0.719241	-0.232397	-0.486844
LinJ.01.0820	hypothetical protein, conserved	-1.13617	-0.392993	-0.743173	-0.26819	-1.2079	0.939712	-0.867976	0.814909	-1.68288
LinJ.01.0830	calcium/potassium channel (CAKC), putative	-0.0473979	0.00693758	-0.0543355	-0.17086	-0.392934	0.222074	0.123462	0.399871	-0.276409
LinJ.01.0840	potassium channel subunit-like protein	0.584478	0.0809382	0.503539	-0.0236955	-0.0140784	-0.00961709	0.608173	0.0950166	0.513156
LinJ.02.0010	Xaa-Pro aminopeptidase, putative	0.568527	0.0161679	0.552359	0.0763017	0.132547	-0.0562448	0.492226	-0.116379	0.608604
LinJ.02.0020	cytochrome b-domain protein, putative	0.0917648	1.02204	-0.93028	-0.201622	1.9441	-2.14572	0.293387	-0.922057	1.21544
LinJ.02.0030	hypothetical protein, conserved	-0.454342	-0.562918	0.108576	-0.46587	-0.0558986	-0.409972	0.0115287	-0.507019	0.518548
LinJ.02.0040	hypothetical protein, conserved	-0.148239	0.665901	-0.814139	-0.124143	-0.0558986	-0.0682448	-0.0240952	0.721799	-0.745894
LinJ.02.0050	hypothetical protein, conserved	0.0431579	-0.633307	0.676465	-0.152713	-0.810786	0.658074	0.19587	0.177479	0.0183918
LinJ.02.0060	hypothetical protein, conserved	1.93422	-0.0185975	1.95282	0.373356	-0.248544	0.6219	1.56087	0.229946	1.33092
LinJ.02.0070	hypothetical protein, conserved	-0.00953234	-0.272699	0.263166	-0.109644	0.39156	-0.501204	0.100111	-0.664259	0.764371
LinJ.02.0080	hypothetical protein, conserved	-1.26372	0.318437	-1.58215	-0.802215	-0.106525	-0.695691	-0.461501	0.424962	-0.886463
LinJ.02.0090	exportin-T, putative	-0.328811	0.392882	-0.721693	0.43225	0.188027	0.244223	-0.761061	0.204855	-0.965916
LinJ.02.0100	phosphatidylinositol kinase related protein, putative	-0.0784875	-0.286078	0.20759	-0.113893	-0.859978	0.746085	0.0354058	0.573901	-0.538495
LinJ.02.0110	hypothetical protein, conserved	0.52917	-0.681563	1.21073	0.336035	-0.496471	0.832506	0.193136	-0.185091	0.378227
LinJ.02.0120	Ankyrin repeats (3 copies)/Zinc finger, C3HC4 type (RING finger), putative	-0.253849	0.928935	-1.18278	-0.286337	0.654595	-0.940932	0.0324883	0.27434	-0.241852
LinJ.02.0130	Vps51/Vps67, putative	-0.24674	-0.580476	0.333737	-0.01077	-0.113614	0.102844	-0.23597	-0.466862	0.230893
LinJ.02.0140	phosphoglycan beta 1,3 galactosyltransferase	-0.611211	0.993475	-1.60469	-0.48758	-0.475437	-0.0121422	-0.123631	1.46891	-1.59254
LinJ.02.0150	phosphoglycan beta 1,3 galactosyltransferase	0.0497008	0.102964	-0.0532637	-0.691739	-0.140787	-0.550951	0.74144	0.243752	0.497688
LinJ.02.0160	phosphoglycan beta 1,3 galactosyltransferase	-0.416274	0.154939	-0.571212	-0.091312	-0.541325	0.450013	-0.324962	0.696264	-1.02123
LinJ.02.0170	phosphoglycan beta 1,3 galactosyltransferase	0.308619	0.45945	-0.150831	-0.135435	-0.399853	0.264418	0.444054	0.859303	-0.415249
LinJ.02.0180	phosphoglycan beta 1,3 galactosyltransferase	0.379008	0.331589	0.0474196	-0.157611	0.342651	-0.500262	0.53662	-0.011062	0.547682
LinJ.02.0190	phosphoglycan beta 1,2 arabinosyltransferase	0.283373	0.174048	0.109326	-0.256736	0.0372108	-0.293946	0.540109	0.136837	0.403272
LinJ.02.0200	phosphoglycan beta 1,3 galactosyltransferase	0.14533	-0.0483449	0.193675	0.179956	0.221635	-0.0416794	-0.0346259	-0.26998	0.235354
LinJ.02.0210	glycosyltransferase (GlcNAc), putative	0.101334	0.366693	-0.265359	0.227679	0.300245	-0.0725664	-0.126345	0.0664474	-0.192793
LinJ.02.0220	hypothetical protein, conserved	-0.170746	0.327294	-0.49804	-0.146651	0.0484381	-0.195089	-0.0240952	0.278856	-0.302951
LinJ.02.0230	small GTP binding protein rab6-like protein	-0.215802	-0.0483449	-0.167457	-0.254442	0.136746	-0.391189	0.0386406	-0.185091	0.223732
LinJ.02.0240	hypothetical protein, conserved	0.934224	0.174048	0.760176	0.958319	-0.0558986	1.01422	-0.0240952	0.229946	-0.254041
LinJ.02.0250	hypothetical protein, conserved	0.0691531	-0.410915	0.480068	0.917677	0.136746	0.78093	-0.848524	-0.547661	-0.300862
LinJ.02.0260	Mitogen-activated kinase kinase kinase, putative	0.273312	-0.00395074	0.277263	0.319775	0.740568	-0.420793	-0.046463	-0.744519	0.698056
LinJ.02.0280	Soluble NSF attachment protein, SNAP, putative	-0.255573	0.102312	-0.357884	-0.791177	0.446602	-1.23778	0.535604	-0.34429	0.879894
LinJ.02.0290	ribosomal RNA processing protein 41B, putative	0.370323	0.0809382	0.289385	0.311956	0.150552	0.161403	0.058367	-0.0696141	0.127981
LinJ.02.0300	glycosyl transferase, putative	0.0497008	-0.423854	0.473555	0.225799	-1.01637	1.24217	-0.176098	0.592516	-0.768615
LinJ.02.0310	UAA transporter family, putative	0.119779	-0.125513	0.245292	0.575985	0.18511	0.390876	-0.456206	-0.310622	-0.145584
LinJ.02.0320	hypothetical protein, conserved	0.444418	-0.392993	0.837411	-0.727407	-0.500683	-0.226723	1.17183	0.10769	1.06413
LinJ.02.0330	casein kinase II, alpha chain, putative	0.00220035	-0.344083	0.346284	0.324688	0.611526	-0.286838	-0.322488	-0.95561	0.633122
LinJ.02.0340	proteasome regulatory non-ATPase subunit 6, putative	-0.0903545	0.69875	-0.789104	-0.00553668	0.746337	-0.751874	-0.0848178	-0.0475878	-0.03723
LinJ.02.0350	FtsJ-like methyltransferase, putative	-0.802742	-0.588913	-0.213829	-0.0823232	-0.988784	0.906461	-0.720419	0.399871	-1.12029
LinJ.02.0360	ubiquitin-conjugating enzyme E2, putative	-0.297102	0.174048	-0.47115	0.633884	-0.640861	1.27474	-0.930986	0.814909	-1.74589
LinJ.02.0380	Kinetoplastid RNA editing protein 1, putative	-0.0795822	-0.173876	0.0942935	-0.211606	0.233608	-0.445214	0.132024	-0.407484	0.539508
LinJ.02.0390	hypothetical protein, conserved	-0.0833705	-0.0393561	-0.0440144	-0.000381616	-0.232776	0.232395	-0.0829889	0.19342	-0.276409
LinJ.02.0400	rhomboid-like protein	-0.361232	0.273583	-0.634816	-0.130686	-0.821433	0.690747	-0.230546	1.09502	-1.32556
LinJ.02.0420	voltage-dependent anion-selective channel, putative	-0.219607	0.213576	-0.433183	-0.27818	1.10916	-1.38734	0.0585725	-0.895585	0.954157
LinJ.02.0430	Mitochondrial outer membrane protein porin, putative	-0.0861899	-0.0452655	-0.0409244	0.0722806	0.762263	-0.689983	-0.15847	-0.807529	0.649058
LinJ.02.0440	hypothetical protein, unknown function	0.525584	0.25651	0.269074	-0.219246	-0.100293	-0.118954	0.74483	0.356802	0.388028
LinJ.02.0450	hypothetical protein, conserved	1.29922	2.84647	-1.54725	-0.0348761	0.446602	-0.481478	1.3341	2.39987	-1.06577
LinJ.02.0460	hypothetical protein, conserved	0.519186	1.49598	-0.97679	0.695284	-0.43441	1.12969	-0.176098	1.93039	-2.10648
LinJ.02.0470	glycerate kinase, putative	-0.703206	-0.303726	-0.399481	0.0578544	-0.763718	0.821572	-0.761061	0.459992	-1.22105
LinJ.02.0490	hypothetical protein, conserved	-0.191307	-0.0454391	-0.145868	0.247825	-0.13497	0.382796	-0.439133	0.089531	-0.528664
LinJ.02.0500	hypothetical protein, conserved	-0.498736	0.0485167	-0.547253	-1.65521	0.596178	-2.25139	1.15648	-0.547661	1.70414
LinJ.02.0510	hypothetical protein, conserved	0.337188	-0.0604177	0.397606	0.122497	0.861639	-0.739143	0.214692	-0.922057	1.13675
LinJ.02.0520	hypothetical protein, unknown function	0.546298	0.367432	0.178866	-0.293932	0.65037	-0.944302	0.84023	-0.282939	1.12317
LinJ.02.0530	hypothetical protein, unknown function	-0.260098	-0.0641122	-0.195986	0.144269	-0.110346	0.254616	-0.404367	0.0462342	-0.450601
LinJ.02.0540	protein kinase, putative	0.663576	-0.16082	0.824396	0.814583	0.398667	0.415916	-0.151007	-0.559487	0.40848
LinJ.02.0550	hypothetical protein, conserved	-0.199849	0.0485167	-0.248366	-0.199908	-0.0818938	-0.118014	5.86592e-05	0.13041	-0.130352
LinJ.02.0560	TPR repeat/Tetratricopeptide repeat, putative	0.120992	-1.02526	1.14625	0.152142	-0.207902	0.360044	-0.03115	-0.81736	0.78621
LinJ.02.0570	ARP2/3 complex subunit, putative	1.51919	-0.24099	1.76018	0.695284	-0.640861	1.33615	0.823902	0.399871	0.424031
LinJ.02.0580	hypothetical protein, conserved	0.460292	-0.0941485	0.554441	0.507657	0.313335	0.194322	-0.047365	-0.407484	0.360119
LinJ.02.0590	hypothetical protein, conserved	-0.409731	0.896514	-1.30624	0.110322	-0.596467	0.706789	-0.520053	1.49298	-2.01303
LinJ.02.0600	gamma-glutamyl phosphate reductase-like protein	0.325014	1.08094	-0.755925	0.238077	0.681067	-0.44299	0.0869361	0.399871	-0.312935
LinJ.02.0610	hypothetical protein, unknown function	-0.409731	-0.644887	0.235156	0.640837	-0.840886	1.48172	-1.05057	0.195999	-1.24657
LinJ.02.0620	hypothetical protein, conserved	0.317552	0.865925	-0.548373	0.514712	1.05102	-0.536305	-0.19716	-0.185091	-0.0120686
LinJ.02.0630	Nop14-like family, putative	0.501908	-0.125513	0.627421	0.841505	-0.188349	1.02985	-0.339597	0.0628362	-0.402433
LinJ.02.0640	mitochondrial carrier protein, putative	-0.426964	0.0220445	-0.449008	-0.140222	0.574868	-0.715089	-0.286742	-0.552823	0.266081
LinJ.02.0650	hypothetical protein, conserved	0.349261	-0.24099	0.590251	-1.0596	-0.0558986	-1.0037	1.40886	-0.185091	1.59396
LinJ.02.0660	hypothetical protein, conserved	-0.513235	-1.35647	0.843232	-0.953808	-2.01526	1.06145	0.440573	0.658789	-0.218216
LinJ.02.0670	hypothetical protein, conserved	-0.332663	0.174048	-0.506711	-0.451308	0.136746	-0.588055	0.118645	0.0373011	0.0813439
LinJ.02.0680	ATP-dependent Clp protease subunit, heat shock protein 78 (HSP78), putative	0.235905	0.0159184	0.219987	-0.0192445	0.0175636	-0.0368081	0.255149	-0.00164521	0.256795
LinJ.02.0710	dipeptylcarboxypeptidase	-0.079353	0.301537	-0.38089	0.377535	0.965796	-0.588262	-0.456888	-0.664259	0.207371
LinJ.02.0730	hypothetical protein, conserved	-0.309702	-0.562918	0.253216	-0.285607	-0.863254	0.577647	-0.0240952	0.300335	-0.324431
LinJ.02.0740	hypothetical protein, conserved	-1.16531	-1.24099	0.0756778	-0.667286	-2.0559	1.38861	-0.498026	0.814909	-1.31294
LinJ.03.0010	hypothetical protein	0.733925	0.75901	-0.0250852	-0.24198	0.413587	-0.655567	0.975905	0.345423	0.630481
LinJ.03.0020	hypothetical protein, conserved	0.655922	-1.07106	1.72699	0.664911	0.792098	-0.127188	-0.00898831	-1.86316	1.85417
LinJ.03.0030	D-3-phosphoglycerate dehydrogenase-like protein	-0.129757	0.566365	-0.696122	0.100029	0.248956	-0.148927	-0.229786	0.317409	-0.547195
LinJ.03.0040	2-aminoethylphosphonate:pyruvateaminotransferas e-like protein	-1.04169	-0.0989709	-0.94272	-1.22113	1.13675	-2.35788	0.179438	-1.23572	1.41516
LinJ.03.0050	Met-10+ like-protein, putative	0.0992828	-0.825952	0.925235	-0.35265	-0.640861	0.288211	0.451933	-0.185091	0.637024
LinJ.03.0060	hypothetical protein, conserved	0.408155	-1.32345	1.73161	0.110322	-1.64086	1.75118	0.297833	0.317409	-0.0195761
LinJ.03.0070	glycerol-3-phosphate acyl transferase	-0.365696	0.343973	-0.709668	-0.561991	0.348492	-0.910482	0.196295	-0.0045191	0.200814
LinJ.03.0080	DNA primase large subunit, putative	-0.356556	-0.166989	-0.189566	-0.0360676	0.178567	-0.214634	-0.320488	-0.345556	0.0250678
LinJ.03.0090	cytochrome c oxidase assembly protein, putative	-0.748036	-0.504024	-0.244012	-0.507808	-1.31893	0.811125	-0.240229	0.814909	-1.05514
LinJ.03.0100	hypothetical protein, conserved	-0.144848	-0.463382	0.318534	0.172606	-0.885974	1.05858	-0.317454	0.422591	-0.740045
LinJ.03.0110	hypothetical protein, conserved	-0.013309	0.437082	-0.450391	0.979077	0.393904	0.585173	-0.992386	0.0431776	-1.03556
LinJ.03.0120	acetyltransferase, putative	0.432677	-0.463382	0.896059	0.137595	-0.278291	0.415886	0.295082	-0.185091	0.480174
LinJ.03.0130	hypothetical protein, conserved	0.22373	0.652095	-0.428365	-0.678174	0.18511	-0.863284	0.901904	0.466985	0.434919
LinJ.03.0140	hypothetical protein, conserved	0.228967	0.582132	-0.353165	-0.453579	-0.176193	-0.277386	0.682546	0.758325	-0.0757793
LinJ.03.0150	ATP-binding cassette protein subfamily F, member 1, putative	-0.337581	0.503753	-0.841334	-0.0743842	0.540746	-0.61513	-0.263197	-0.0369927	-0.226204
LinJ.03.0160	hypothetical protein	-0.176808	-0.24099	0.0641822	0.754178	-1.1934	1.94758	-0.930986	0.952412	-1.8834
LinJ.03.0170	zinc-finger of acetyl-transferase ESCO, putative	0.764299	0.676548	0.0877506	0.302967	-0.491998	0.794965	0.461332	1.16855	-0.707214
LinJ.03.0180	U2 splicing auxiliary factor, putative	-0.270315	-0.463382	0.193067	0.0541058	-0.358461	0.412567	-0.324421	-0.104921	-0.2195
LinJ.03.0190	delta-1-pyrroline-5-carboxylate dehydrogenase, putative	0.23783	0.176622	0.0612082	0.00511051	0.722812	-0.717701	0.232719	-0.54619	0.778909
LinJ.03.0200	protein kinase, putative	-0.145211	-0.578025	0.432814	-0.100357	-0.200288	0.0999313	-0.0448538	-0.377736	0.332883
LinJ.03.0210	hypothetical protein, conserved	0.0497008	0.195109	-0.145408	-0.163243	-0.232776	0.0695331	0.212944	0.427886	-0.214942
LinJ.03.0220	long chain fatty Acyl CoA synthetase, putative	-1.48186	-0.24099	-1.24087	-1.01416	0.162742	-1.1769	-0.467702	-0.403732	-0.0639702
LinJ.03.0230	hypothetical protein, conserved	0.464738	-0.74349	1.20823	-0.115238	-1.22582	1.11059	0.579976	0.482333	0.0976428
LinJ.03.0240	ribosomal protein L38, putative	-0.133156	0.357393	-0.490549	0.0894297	0.353214	-0.263784	-0.222586	0.004179	-0.226765
LinJ.03.0250	hypothetical protein, conserved	-0.131365	0.343973	-0.475337	0.077155	0.0884913	-0.0113363	-0.20852	0.255481	-0.464001
LinJ.03.0260	FYVE zinc finger/Apolipoprotein A1/A4/E domain containing protein, putative	-0.77627	-0.988224	0.211954	0.569753	-1.17928	1.74903	-1.34602	0.191057	-1.53708
LinJ.03.0270	hypothetical protein	0.764299	-0.700422	1.46472	1.78839	-1.19886	2.98725	-1.0241	0.498435	-1.52253
LinJ.03.0280	hypothetical protein, unknown function (pseudogene)	-0.650739	-1.82595	1.17521	-0.474641	-1.64086	1.16622	-0.176098	-0.185091	0.00899305
LinJ.03.0300	hypothetical protein, conserved	-0.260279	-0.275755	0.0154759	-0.196656	-0.342203	0.145547	-0.0636236	0.0664474	-0.130071
LinJ.03.0310	hypothetical protein, conserved	0.5863	-0.24099	0.82729	-0.271549	-0.187143	-0.0844057	0.857849	-0.0538468	0.911696
LinJ.03.0320	DDRGK domain containing protein, putative	-0.650739	0.837013	-1.48775	0.209858	0.192029	0.0178286	-0.860596	0.644984	-1.50558
LinJ.03.0330	protein kinase, putative	-0.154313	-0.162987	0.0086743	0.0103804	-0.234236	0.244616	-0.164694	0.0712484	-0.235942
LinJ.03.0340	hypothetical protein	0.104149	0.536618	-0.432469	0.121048	-0.106525	0.227573	-0.0168997	0.643142	-0.660042
LinJ.03.0350	GPR1/FUN34/yaaH family, putative	-0.471415	0.874487	-1.3459	-0.114745	-0.525384	0.410639	-0.356671	1.39987	-1.75654
LinJ.03.0360	GPR1/FUN34/yaaH family, putative	0.830388	-0.24099	1.07138	-0.496014	0.0510166	-0.547031	1.3264	-0.292007	1.61841
LinJ.03.0370	hypothetical protein, conserved	1.51919	-0.527294	2.04648	-0.0416812	-1.14129	1.09961	1.56087	0.613996	0.946871
LinJ.03.0380	GPR1/FUN34/yaaH family, putative	0.382684	0.244437	0.138247	-0.624439	-0.123013	-0.501427	1.00712	0.36745	0.639674
LinJ.03.0390	MFS transporter, putative	-0.0701549	0.158618	-0.228772	0.887303	0.87593	0.0113732	-0.957458	-0.717312	-0.240146
LinJ.03.0400	PTP1-interacting protein, 39 kDa, putative	0.303457	0.182221	0.121236	0.143953	0.40048	-0.256527	0.159505	-0.218258	0.377763
LinJ.03.0410	60S acidic ribosomal protein P2, putative	-0.208029	0.26597	-0.473999	0.0303535	-0.0289315	0.0592851	-0.238383	0.294902	-0.533284
LinJ.03.0420	60S acidic ribosomal protein P2, putative	-0.117615	-0.366521	0.248905	0.182472	-0.596467	0.778939	-0.300087	0.229946	-0.530033
LinJ.03.0430	TLD domain protein, conserved	-0.26741	0.600312	-0.867723	-0.152713	0.72651	-0.879223	-0.114698	-0.126198	0.0114999
LinJ.03.0440	hypothetical protein	0.461961	0.124295	0.337667	0.478861	0.12594	0.352921	-0.0168997	-0.00164521	-0.0152545
LinJ.03.0450	hypothetical protein, conserved	0.367183	0.0638646	0.303318	0.806316	0.248956	0.55736	-0.439133	-0.185091	-0.254041
LinJ.03.0460	Ankyrin repeats (3 copies)/DHHC palmitoyltransferase, putative	0.124194	0.0934291	0.0307654	0.217237	0.101643	0.115594	-0.0930426	-0.00821359	-0.084829
LinJ.03.0470	hypothetical protein, conserved	-0.650739	0.616991	-1.26773	-0.60957	-0.590235	-0.0193352	-0.0411687	1.20723	-1.24839
LinJ.03.0480	phosphate-Repressible Phosphate Permease-like protein	-1.04807	-0.488917	-0.559157	-0.57652	-0.143361	-0.433159	-0.471554	-0.345556	-0.125998
LinJ.03.0490	hypothetical protein, conserved	-0.24674	-0.830525	0.583785	0.66242	-0.645434	1.30785	-0.909159	-0.185091	-0.724068
LinJ.03.0500	hypothetical protein, conserved	-0.122471	-0.0115081	-0.110963	0.526323	0.331125	0.195199	-0.648795	-0.342633	-0.306162
LinJ.03.0510	hypothetical protein, conserved	-0.103844	-0.173876	0.0700313	0.264899	-0.278291	0.54319	-0.368743	0.104415	-0.473159
LinJ.03.0520	26S protease regulatory subunit, putative	-0.0766484	-0.24099	0.164342	0.0358848	0.681067	-0.645182	-0.112533	-0.922057	0.809524
LinJ.03.0530	hypothetical protein, conserved	0.0191124	0.315403	-0.296291	0.152142	0.19564	-0.0434982	-0.13303	0.119763	-0.252793
LinJ.03.0540	hypothetical protein	0.364211	-0.00966439	0.373876	0.00979497	-0.548939	0.558734	0.354416	0.539274	-0.184858
LinJ.03.0550	quinone oxidoreductase, putative	-0.450801	-0.634332	0.183531	-0.287642	-0.574772	0.28713	-0.163159	-0.0595605	-0.103599
LinJ.03.0560	hypothetical protein, conserved	0.629369	-0.314991	0.944359	1.23431	-0.0558986	1.29021	-0.604942	-0.259092	-0.34585
LinJ.03.0570	DNA repair helicase, putative	-0.272227	-0.508923	0.236696	-0.462257	-0.441189	-0.0210682	0.19003	-0.0677344	0.257764
LinJ.03.0580	arginine N-methyltransferase, putative	-0.031011	-0.270136	0.239125	0.267423	0.201259	0.0661636	-0.298434	-0.471396	0.172962
LinJ.03.0590	kinase-like protein	-0.38065	-0.376505	-0.00414488	0.0755564	-0.626214	0.701771	-0.456206	0.249709	-0.705916
LinJ.03.0600	mitochondrial protein 99, putative	0.805144	0.224674	0.58047	0.190695	0.342651	-0.151956	0.614448	-0.117977	0.732425
LinJ.03.0610	hypothetical protein, conserved	0.113194	-1.06411	1.17731	0.209858	-0.525384	0.735241	-0.0966638	-0.538728	0.442064
LinJ.03.0620	hypothetical protein, conserved	0.345157	0.452907	-0.10775	0.467617	0.333144	0.134473	-0.12246	0.119763	-0.242224
LinJ.03.0630	hypothetical protein	-0.612771	0.495976	-1.10875	0.110322	0.0961045	0.0142173	-0.723093	0.399871	-1.12296
LinJ.03.0640	hypothetical protein, conserved	-0.421605	0.187853	-0.609458	-0.139198	-0.0965406	-0.0426572	-0.282407	0.284394	-0.566801
LinJ.03.0650	hypothetical protein, conserved	0.349261	-0.32116	0.670421	-0.112071	-1.11644	1.00437	0.461332	0.79528	-0.333948
LinJ.03.0660	Uroporphyrinogen-III synthase HemD, putative	0.133532	-0.504024	0.637557	0.74259	0.681067	0.0615231	-0.609058	-1.18509	0.576034
LinJ.03.0670	DEAD/DEAH box helicase, putative	0.425472	0.0709541	0.354518	0.473169	0.359139	0.11403	-0.047697	-0.288185	0.240488
LinJ.03.0680	hypothetical protein, conserved	-0.313704	-0.349366	0.0356621	-0.187359	-0.392081	0.204722	-0.126345	0.0427146	-0.16906
LinJ.03.0690	Aminoacyl-tRNA editing domain containing protein, putative	-0.108212	0.536618	-0.644829	0.0889482	-1.22582	1.31477	-0.19716	1.76244	-1.9596
LinJ.03.0700	hypothetical protein, conserved	-0.176808	-0.323452	0.146644	0.0537383	-0.374428	0.428166	-0.230546	0.050976	-0.281522
LinJ.03.0710	hypothetical protein, conserved	-0.490274	0.174048	-0.664322	-0.999303	-1.0559	0.0565959	0.509028	1.22995	-0.720918
LinJ.03.0720	cytochrome c oxidase copper chaperone, putative	1.17523	0.75901	0.416222	0.537743	1.0816	-0.543862	0.637489	-0.322595	0.960083
LinJ.03.0730	TatD related DNase, putative	-0.384845	0.0444123	-0.429257	0.183571	-0.229928	0.413499	-0.568416	0.27434	-0.842756
LinJ.03.0740	hypothetical protein, conserved	-0.306785	-0.24099	-0.0657946	0.399828	-0.541325	0.941154	-0.706613	0.300335	-1.00695
LinJ.03.0750	Ubiquitin-like domain containing protein, putative	-0.0492883	-0.24099	0.191702	0.503664	-0.422681	0.926345	-0.552953	0.181691	-0.734644
LinJ.03.0760	serine/threonine-protein kinase, putative	0.671189	-0.203022	0.874211	0.283387	-0.128962	0.412349	0.387803	-0.07406	0.461863
LinJ.03.0770	serine/threonine-protein kinase, putative (fragment)	-0.228506	0.295063	-0.523569	0.132017	-0.00527251	0.137289	-0.360523	0.300335	-0.660858
LinJ.03.0780	hypothetical protein, conserved	-0.132891	-0.825952	0.693062	0.0432077	-0.84017	0.883378	-0.176098	0.0142175	-0.190316
LinJ.03.0790	6-phosphofructo-2-kinase 1	0.142165	-0.0848707	0.227036	0.159565	-0.196761	0.356326	-0.0174005	0.11189	-0.129291
LinJ.03.0800	hypothetical protein	-0.650739	0.152674	-0.803413	0.65089	-0.690249	1.34114	-1.30163	0.842923	-2.14455
LinJ.03.0810	hypothetical protein, conserved	-0.0657764	-0.228279	0.162502	0.413513	-0.299824	0.713338	-0.47929	0.0715453	-0.550835
LinJ.03.0820	hypothetical protein, conserved	0.629369	2.56636	-1.937	0.875857	0.751456	0.1244	-0.246488	1.81491	-2.0614
LinJ.03.0830	hypothetical protein, conserved	0.266799	0.108595	0.158204	0.0685017	-0.0740459	0.142548	0.198297	0.18264	0.0156568
LinJ.03.0840	hypothetical protein, conserved	0.148348	-0.278143	0.426491	0.305338	-0.141146	0.446484	-0.156989	-0.136997	-0.0199924
LinJ.03.0850	hypothetical protein, conserved	-0.490274	-0.0989709	-0.391303	0.000697357	-0.0100949	0.0107923	-0.490972	-0.088876	-0.402096
LinJ.03.0860	hypothetical protein, conserved	-0.115529	-0.51783	0.402301	0.0524409	-0.730498	0.782939	-0.16797	0.212668	-0.380639
LinJ.03.0870	NLI interacting factor-like phosphatase, putative	-0.191307	-0.337205	0.145898	0.454276	-1.22029	1.67456	-0.645584	0.88308	-1.52866
LinJ.03.0880	peter pan protein, putative	0.152224	0.0671324	0.0850918	-0.101982	1.05958	-1.16156	0.254206	-0.992446	1.24665
LinJ.03.0890	inorganic pyrophosphatase, putative	0.81741	-0.0966	0.91401	0.0590965	-0.470936	0.530033	0.758313	0.374336	0.383977
LinJ.03.0900	Got1/Sft2-like family, putative	-0.488468	-0.0710649	-0.417403	-0.289286	-0.885974	0.596688	-0.199182	0.814909	-1.01409
LinJ.03.0910	Amidohydrolase family, putative	-0.318419	-0.125513	-0.192907	0.13118	-0.128048	0.259229	-0.4496	0.00253565	-0.452135
LinJ.03.0920	hypothetical protein, conserved	-0.38225	-0.24099	-0.14126	0.0833548	0.118131	-0.034776	-0.465605	-0.359121	-0.106484
LinJ.03.0930	multicopper oxidase, putative	0.362085	0.315403	0.0466817	0.0236102	0.0029951	0.0206151	0.338475	0.312408	0.0260666
LinJ.03.0940	hypothetical protein, conserved	0.369161	0.273583	0.0955774	0.0427586	1.0961	-1.05335	0.326402	-0.822521	1.14892
LinJ.03.0950	MORN repeat, putative	-0.498736	0.00693758	-0.505673	-0.463914	0.944101	-1.40802	-0.0348216	-0.937164	0.902342
LinJ.03.0960	Eukaryotic translation initiation factor 2 subunit alpha	0.112094	0.191969	-0.0798757	0.3299	0.698989	-0.369089	-0.217806	-0.507019	0.289213
LinJ.03.0970	choline/ethanolamine phosphotransferase, putative	0.632195	-0.147014	0.779209	0.255752	-0.41123	0.666982	0.376443	0.264216	0.112227
LinJ.04.0010	calcium-translocating P-type ATPase	-0.44534	0.215648	-0.660988	-0.333486	0.785404	-1.11889	-0.111854	-0.569755	0.457901
LinJ.04.0030	cAMP-specific phosphodiesterase, putative	0.231904	-0.24099	0.472894	-0.0514292	0.118131	-0.16956	0.283333	-0.359121	0.642454
LinJ.04.0031	hypothetical protein	-0.0657764	-0.893067	0.82729	-0.442219	-0.0558986	-0.386321	0.376443	-0.837168	1.21361
LinJ.04.0040	hypothetical protein	0.536139	-0.624319	1.16046	0.874509	0.297738	0.576771	-0.33837	-0.922057	0.583687
LinJ.04.0050	hypothetical protein, conserved	-0.100542	-0.24099	0.140448	-0.204551	0.818571	-1.02312	0.10401	-1.05956	1.16357
LinJ.04.0060	hypothetical protein, conserved	-0.490274	-0.0426612	-0.447613	-0.574458	0.372436	-0.946893	0.0841832	-0.415097	0.49928
LinJ.04.0070	DNA topoisomerase type IB small subunit, putative	0.13167	0.75901	-0.62734	0.0936431	0.529064	-0.435421	0.0380265	0.229946	-0.19192
LinJ.04.0080	hypothetical protein, conserved	-0.355283	-0.115459	-0.239824	0.0578544	0.207136	-0.149281	-0.413137	-0.322595	-0.0905426
LinJ.04.0090	hypothetical protein, conserved	-0.498736	-1.22371	0.724976	-0.0271817	-1.49647	1.46929	-0.471554	0.272759	-0.744313
LinJ.04.0100	hypothetical protein, conserved	0.438162	0.589085	-0.150924	0.381426	0.0510166	0.330409	0.0567359	0.538068	-0.481333
LinJ.04.0110	hypothetical protein, conserved	0.468202	0.536618	-0.0684155	1.52882	1.20714	0.321687	-1.06062	-0.670518	-0.390103
LinJ.04.0120	hypothetical protein, conserved	0.185762	-0.795579	0.981341	-0.0531769	-1.59506	1.54188	0.238939	0.799479	-0.560539
LinJ.04.0130	exosome complex exonuclease RRP40, putative	0.079654	0.69488	-0.615226	0.0522189	-0.47911	0.531329	0.0274351	1.17399	-1.14655
LinJ.04.0140	hypothetical protein, conserved	0.027333	0.0105488	0.0167841	-0.148412	0.128526	-0.276938	0.175745	-0.117977	0.293723
LinJ.04.0150	hypothetical protein, conserved	0.571653	-0.350614	0.922268	0.152142	-0.937254	1.0894	0.419511	0.58664	-0.167128
LinJ.04.0160	hypothetical protein, conserved in leishmania	-0.183613	-0.656027	0.472414	1.14135	-1.1339	2.27525	-1.32496	0.477874	-1.80284
LinJ.04.0170	surface antigen-like protein	-0.835164	-1.04834	0.213181	0.399828	-0.377827	0.777655	-1.23499	-0.670518	-0.564474
LinJ.04.0180	surface antigen-like protein	-0.165312	-0.825952	0.66064	0.747752	-0.0558986	0.80365	-0.913064	-0.770054	-0.14301
LinJ.04.0190	surface antigen-like protein	-0.263716	-2.32845	2.06474	-0.756412	-1.64086	0.884449	0.492696	-0.687592	1.18029
LinJ.04.0200	surface antigen-like protein	1.15662	-0.0185975	1.17521	0.917677	0.429528	0.488149	0.238939	-0.448126	0.687065
LinJ.04.0210	hypothetical protein	-0.229275	0.951655	-1.18093	-0.304716	1.13675	-1.44146	0.0754405	-0.185091	0.260532
LinJ.04.0220	hypothetical protein, conserved	-0.480814	-0.24099	-0.239824	-0.719753	-1.86325	1.1435	0.238939	1.62226	-1.38332
LinJ.04.0230	GRAM domain containing protein, putative	0.689236	0.042803	0.646433	0.226463	0.581531	-0.355068	0.462772	-0.538728	1.0015
LinJ.04.0240	RNA pseudouridylate synthase-like protein	-0.355283	-0.547651	0.192368	-0.626644	-0.830339	0.203695	0.271361	0.282688	-0.0113269
LinJ.04.0250	hypothetical protein, conserved	-0.345884	-0.643749	0.297865	0.180711	-0.68105	0.861761	-0.526596	0.0373011	-0.563897
LinJ.04.0260	Mitochondrial 39-S ribosomal protein L47 (MRP-L47), putative	-0.033355	-0.422828	0.389473	-0.0982648	-0.329659	0.231395	0.0649098	-0.0931689	0.158079
LinJ.04.0270	adenosine monophosphate deaminase, putative	-0.416851	0.0858204	-0.502671	-0.884763	-0.0362698	-0.848493	0.467912	0.12209	0.345822
LinJ.04.0280	Alcohol dehydrogenase GroES-like domain containing protein, putative	-0.676734	-0.404489	-0.272245	0.36812	0.34003	0.0280895	-1.04485	-0.744519	-0.300335
LinJ.04.0290	hypothetical protein, conserved	-0.0245538	-1.41091	1.38636	-0.29452	-1.86325	1.56873	0.269966	0.452339	-0.182372
LinJ.04.0300	beta-fructofuranosidase, putative	2.05553	0.248395	1.80713	-2.00426	0.111558	-2.11582	4.05979	0.136837	3.92295
LinJ.04.0310	beta-fructofuranosidase, putative	0.872823	0.0485167	0.824306	-2.10308	-0.700804	-1.40228	2.9759	0.74932	2.22658
LinJ.04.0320	mitochondrial exoribonuclease DSS-1, putative	-0.174301	-0.60356	0.429259	-0.281996	-1.17928	0.897285	0.107695	0.575721	-0.468026
LinJ.04.0330	ADP-ribosylation factor, putative	-0.120224	-0.24099	0.120766	0.225799	-0.640861	0.86666	-0.346023	0.399871	-0.745894
LinJ.04.0340	hypothetical protein, conserved	-0.348176	-0.123633	-0.224543	-0.610962	-0.625754	0.0147921	0.262786	0.502121	-0.239335
LinJ.04.0350	hypothetical protein, conserved	0.423262	-0.919062	1.34232	-0.122339	0.0961045	-0.218443	0.545601	-1.01517	1.56077
LinJ.04.0360	phytanoyl-CoA dioxygenase (PhyH), putative	-0.387705	-1.24099	0.853285	0.0323193	-1.79286	1.82518	-0.420024	0.551874	-0.971898
LinJ.04.0370	hypothetical protein	0.349261	-0.977956	1.32722	-1.69703	-0.470936	-1.2261	2.04629	-0.507019	2.55331
LinJ.04.0380	anaphase promoting complex, subunit 10-like protein	-0.370631	-0.24099	-0.129641	0.39043	-1.48216	1.87259	-0.761061	1.24117	-2.00223
LinJ.04.0390	hypothetical protein, conserved	0.415932	-0.276614	0.692546	0.320357	0.311833	0.00852386	0.095575	-0.588447	0.684022
LinJ.04.0400	Tetratricopeptide repeat, putative	0.21496	0.215388	-0.000428399	-0.107035	0.872548	-0.979583	0.321995	-0.65716	0.979155
LinJ.04.0410	hypothetical protein, conserved	0.103153	0.392688	-0.289535	-0.0143231	0.381859	-0.396182	0.117476	0.0108289	0.106647
LinJ.04.0420	serine/threonine protein kinase-like protein	0.469555	0.191969	0.277586	-0.0531769	-0.207902	0.154725	0.522732	0.399871	0.122861
LinJ.04.0430	calpain-like cysteine peptidase, putative	0.65129	0.320437	0.330853	0.233668	0.925242	-0.691574	0.417621	-0.604805	1.02243
LinJ.04.0440	adenylosuccinate lyase, putative	-0.303853	0.292442	-0.596296	-0.389713	0.440059	-0.829772	0.0858599	-0.147617	0.233477
LinJ.04.0450	hypothetical protein, conserved	0.541906	-0.908415	1.45032	-0.0596032	-0.138361	0.0787576	0.601509	-0.770054	1.37156
LinJ.04.0460	60S ribosomal protein L11 (L5, L16)	-0.394399	0.12158	-0.515979	-0.56775	0.150552	-0.718302	0.173351	-0.0289721	0.202323
LinJ.04.0470	ADP-ribosylation factor, putative	0.179336	-0.755563	0.934899	-0.533534	-1.458	0.924463	0.71287	0.702434	0.0104365
LinJ.04.0480	hypothetical protein, conserved	-0.071653	-0.24099	0.169337	0.239605	-0.216363	0.455968	-0.311258	-0.0246267	-0.286631
LinJ.04.0490	Nucleotidyltransferase domain containing protein, putative	0.233784	0.155527	0.0782564	0.302967	0.13515	0.167817	-0.0691831	0.0203778	-0.0895609
LinJ.04.0500	hypothetical protein	0.648821	1.09243	-0.443612	0.022859	0.397819	-0.37496	0.625962	0.694614	-0.0686521
LinJ.04.0510	palmitoyl acyltransferase 1, putative	-0.137926	0.154939	-0.292865	0.122706	0.780603	-0.657897	-0.260632	-0.625664	0.365032
LinJ.04.0520	hypothetical protein, conserved	-0.972667	0.0485167	-1.02118	0.110322	-0.403822	0.514144	-1.08299	0.452339	-1.53533
LinJ.04.0530	Zinc finger, C3HC4 type (RING finger), putative	-0.0245538	-0.425415	0.400861	0.0121415	-0.954019	0.96616	-0.0366952	0.528604	-0.5653
LinJ.04.0540	TPR repeat/Tetratricopeptide repeat, putative	-0.250616	-0.869021	0.618405	-0.294299	-0.181429	-0.11287	0.0436829	-0.687592	0.731275
LinJ.04.0550	tyrosine phosphatase, putative	0.349261	-0.24099	0.590251	-0.152713	-0.792864	0.640152	0.501974	0.551874	-0.0499006
LinJ.04.0560	DENN (AEX-3) domain containing protein, putative	0.318887	-0.197921	0.516809	-0.217732	-0.749795	0.532063	0.53662	0.551874	-0.0152545
LinJ.04.0570	spermidine synthase, putative	0.380907	0.58004	-0.199133	0.612348	0.717826	-0.105478	-0.231441	-0.137786	-0.0936557
LinJ.04.0580	hypothetical protein	-0.475421	0.289525	-0.764945	-0.613666	0.644541	-1.25821	0.138245	-0.355016	0.493262
LinJ.04.0590	hypothetical protein	-1.13617	-0.825952	-0.310213	-1.02718	-0.875326	-0.151855	-0.108984	0.0493739	-0.158358
LinJ.04.0600	hypothetical protein, conserved	-0.294595	-1.0186	0.724002	-0.315943	-0.248544	-0.0673992	0.0213478	-0.770054	0.791402
LinJ.04.0610	hypothetical protein	-0.0878028	-0.0545768	-0.0332259	0.110322	-0.792864	0.903186	-0.198125	0.738287	-0.936412
LinJ.04.0620	hypothetical protein	0.175232	1.15133	-0.976096	-0.359163	0.166494	-0.525657	0.534395	0.984834	-0.450439
LinJ.04.0630	hypothetical protein, conserved	-0.0171553	0.244437	-0.261592	0.066761	0.884723	-0.817962	-0.0839164	-0.640286	0.55637
LinJ.04.0640	Zinc finger, C3HC4 type (RING finger), putative	-0.480814	-0.0185975	-0.462216	0.472892	-0.640861	1.11375	-0.953706	0.622264	-1.57597
LinJ.04.0650	serine-threonine protein kinase-like protein	-0.373899	1.20695	-1.58085	0.443746	1.9075	-1.46375	-0.817644	-0.700549	-0.117095
LinJ.04.0660	hypothetical protein, conserved	0.401799	0.0809382	0.320861	0.693375	0.581531	0.111843	-0.291576	-0.500593	0.209018
LinJ.04.0670	hypothetical protein, conserved	0.984606	0.0220445	0.962561	0.693578	0.207136	0.486442	0.291028	-0.185091	0.476119
LinJ.04.0680	ubiquitin-conjugating enzyme E2, putative	0.23182	-0.275341	0.507162	0.611702	0.210616	0.401086	-0.379882	-0.485958	0.106076
LinJ.04.0690	axonemal dynein light chain, putative	-0.189159	0.309207	-0.498366	-0.541755	0.0922001	-0.633955	0.352596	0.217007	0.135589
LinJ.04.0710	Tir chaperone protein (CesT) family/PDZ domain containing protein, putative	-1.07604	0.430956	-1.507	-0.219827	0.5918	-0.811626	-0.856218	-0.160844	-0.695374
LinJ.04.0730	Protein of unknown function (DUF974), putative	-0.0227077	-1.82595	1.80324	-0.325777	-1.72216	1.39638	0.30307	-0.103791	0.406861
LinJ.04.0740	hypothetical protein, conserved	0.430181	-0.24099	0.671171	0.306719	-0.436989	0.743708	0.123462	0.195999	-0.0725368
LinJ.04.0750	60S ribosomal protein L10, putative	-0.595244	-0.161097	-0.434147	-0.0444007	-0.353332	0.308931	-0.550843	0.192235	-0.743078
LinJ.04.0760	nascent polypeptide associated complex subunit- like protein, copy 2	0.919724	0.159097	0.760627	-0.194995	1.18921	-1.38421	1.11472	-1.03012	2.14484
LinJ.04.0770	nascent polypeptide associated complex subunit- like protein, copy 1	-0.480814	0.142339	-0.623153	0.0749279	0.123072	-0.0481436	-0.555742	0.0192671	-0.575009
LinJ.04.0780	heat shock protein, putative	-0.416274	-0.401455	-0.0148191	-0.375105	-0.875326	0.500221	-0.0411687	0.473872	-0.51504
LinJ.04.0790	hypothetical protein, conserved	1.03109	-0.270737	1.30182	0.0917062	-0.377827	0.469533	0.939379	0.107089	0.83229
LinJ.04.0800	hypothetical protein, conserved	0.146768	-0.0966	0.243368	-0.159285	-0.187143	0.0278579	0.306053	0.0905431	0.21551
LinJ.04.0810	Pescadillo N-terminus/BRCA1 C Terminus (BRCT) domain containing protein, putative	-0.00919292	0.432782	-0.441975	0.140223	0.688263	-0.548039	-0.149416	-0.255481	0.106064
LinJ.04.0820	Peptide deformylase 2, putative	-0.313704	-0.74795	0.434246	-0.34911	-1.20029	0.851179	0.0354058	0.452339	-0.416933
LinJ.04.0830	hypothetical protein, conserved	0.164521	-0.0805253	0.245046	-0.461441	-0.392934	-0.0685076	0.625962	0.312408	0.313554
LinJ.04.0840	tyrosine phospatase-like protein	-0.0657764	0.0638646	-0.129641	0.695284	-0.792864	1.48815	-0.761061	0.856729	-1.61779
LinJ.04.0850	rhomboid-like protein	-0.120224	0.638716	-0.75894	0.235077	0.882701	-0.647624	-0.355301	-0.243985	-0.111316
LinJ.04.0860	hypothetical protein, conserved	0.060756	-0.293457	0.354213	0.143745	-0.345405	0.48915	-0.0829889	0.0519478	-0.134937
LinJ.04.0870	hypothetical protein	-0.509876	-0.389089	-0.120788	-0.244773	-0.168373	-0.0763998	-0.265103	-0.220715	-0.044388
LinJ.04.0880	hypothetical protein	0.464738	-1.46338	1.92812	0.35133	-1.27829	1.62962	0.113408	-0.185091	0.2985
LinJ.04.0890	hypothetical protein, conserved	-0.179733	-0.115459	-0.0642736	-0.114891	0.018102	-0.132993	-0.0648415	-0.133561	0.0687195
LinJ.04.0900	hypothetical protein	0.399887	1.24704	-0.847152	-0.0316972	2.12802	-2.15972	0.431584	-0.880981	1.31257
LinJ.04.0910	hypothetical protein, conserved	0.00133775	-0.0889868	0.0903246	0.110322	0.26603	-0.155708	-0.108984	-0.355016	0.246032
LinJ.04.0920	hypothetical protein (fragment)	0.149952	-0.153527	0.303479	0.110322	0.124674	-0.0143518	0.0396304	-0.278201	0.317831
LinJ.04.0930	hypothetical protein, conserved	0.124555	0.0105488	0.114006	-0.320835	0.26603	-0.586865	0.44539	-0.255481	0.700871
LinJ.04.0940	chaperone protein DNAj, putative	-0.136967	-0.0252612	-0.111706	0.0498572	0.256045	-0.206188	-0.186825	-0.281307	0.094482
LinJ.04.0950	60S ribosomal protein L10, putative	1.45956	-0.24099	1.70055	0.12598	0.551481	-0.425501	1.33358	-0.792471	2.12605
LinJ.04.0960	adenylate kinase, putative	-0.422207	-0.463382	0.041175	0.147555	0.136746	0.0108083	-0.569762	-0.600129	0.0303667
LinJ.04.0970	hypothetical protein, conserved	-0.0657764	-1.6195	1.55373	0.525359	-1.0559	1.58126	-0.591136	-0.563603	-0.0275328
LinJ.04.0980	hypothetical protein	0.156616	1.49598	-1.33936	0.133405	-0.126288	0.259693	0.0232105	1.62226	-1.59905
LinJ.04.0990	hypothetical protein, conserved	-0.63406	-0.335938	-0.298122	0.267863	-0.282491	0.550354	-0.901923	-0.0534473	-0.848476
LinJ.04.1000	hypothetical protein, conserved	0.276198	-0.215455	0.491652	0.494465	-0.129899	0.624365	-0.218268	-0.0855557	-0.132712
LinJ.04.1010	chloride channel protein, putative	0.396567	-0.311379	0.707946	-0.505337	-0.0558986	-0.449439	0.901904	-0.255481	1.15738
LinJ.04.1020	Domain of unknown function (DUF947), putative	-0.0657764	-0.24099	0.175213	0.695284	-0.73397	1.42925	-0.761061	0.492981	-1.25404
LinJ.04.1030	COPI associated protein, putative	0.604376	0.168123	0.436253	0.110322	0.42597	-0.315649	0.494054	-0.257848	0.751902
LinJ.04.1040	acyltransferase-like protein, copy 1	0.0431579	-0.340526	0.383684	-0.448168	-0.155434	-0.292734	0.491326	-0.185091	0.676418
LinJ.04.1050	acyltransferase-like protein, copy 2	0.192958	0.75901	-0.566052	0.28564	0.545552	-0.259912	-0.0926823	0.213458	-0.30614
LinJ.04.1060	hypothetical protein	-0.44638	-0.103486	-0.342894	0.0833548	-0.296907	0.380261	-0.529735	0.19342	-0.723156
LinJ.04.1080	Transcriptional repressor TCF25, putative	-0.126077	-0.208568	0.0824915	-0.117089	-0.0876074	-0.0294812	-0.00898831	-0.120961	0.111973
LinJ.04.1100	hypothetical protein, conserved	-0.00565546	-0.184406	0.178751	0.883729	-0.321243	1.20497	-0.889385	0.136837	-1.02622
LinJ.04.1110	hypothetical protein, conserved	-0.210166	-2.56292	2.35275	1.03632	-1.64086	2.67718	-1.24649	-0.922057	-0.324431
LinJ.04.1120	proton motive ATPase, putative	-0.693808	-0.204921	-0.488887	-0.368846	-0.37426	0.00541408	-0.324962	0.169339	-0.494301
LinJ.04.1130	hypothetical protein, conserved	0.106176	0.456447	-0.350271	0.252155	0.359139	-0.106984	-0.145978	0.0973084	-0.243287
LinJ.04.1140	cytochrome c oxidase assembly factor, putative	-0.328811	-0.588913	0.260102	-0.524681	-0.988784	0.464103	0.19587	0.399871	-0.204001
LinJ.04.1150	hypothetical protein	-0.348176	-1.31138	0.963203	-0.538206	0.0961045	-0.63431	0.19003	-1.40748	1.59751
LinJ.04.1160	hypothetical protein, conserved	-0.563276	0.0544659	-0.617742	-0.194533	-1.62294	1.42841	-0.368743	1.67741	-2.04615
LinJ.04.1170	fructose-1,6-bisphosphatase, cytosolic, putative	0.226674	0.31321	-0.0865359	0.0913291	-0.0927354	0.184064	0.135345	0.405946	-0.2706
LinJ.04.1180	hypothetical protein	0.597189	0.282572	0.314617	0.0363213	-0.176193	0.212514	0.560867	0.458765	0.102102
LinJ.04.1190	Double RNA binding domain protein 3	-0.0370937	-0.001524	-0.0355697	0.0298445	0.612025	-0.582181	-0.0669382	-0.613549	0.546611
LinJ.04.1200	hypothetical protein, conserved	-0.130265	0.480294	-0.610559	0.35208	-0.0793576	0.431437	-0.482345	0.559652	-1.042
LinJ.04.1210	tRNA nucleotidyltransferase, putative	-0.489584	-0.615385	0.125801	-0.675084	-0.158992	-0.516092	0.1855	-0.456393	0.641893
LinJ.04.1220	hypothetical protein, conserved	-0.412579	-0.87842	0.465841	-0.741156	-0.345405	-0.39575	0.328576	-0.533015	0.861591
LinJ.04.1240	hypothetical protein, conserved	-0.35738	-0.267462	-0.0899179	-0.123566	-0.0558986	-0.0676676	-0.233814	-0.211564	-0.0222502
LinJ.04.1250	actin	0.0606279	-0.106689	0.167317	0.12254	0.726296	-0.603756	-0.0619121	-0.832985	0.771073
LinJ.05.0010	hypothetical protein, conserved	-0.668587	0.148957	-0.817544	-0.484583	-0.451827	-0.0327562	-0.184003	0.600784	-0.784787
LinJ.05.0020	hypothetical protein, conserved	0.156616	-0.825952	0.982568	0.332714	-0.640861	0.973575	-0.176098	-0.185091	0.00899305
LinJ.05.0030	ras-like small GTPases, putative	0.155691	0.0444123	0.111279	-0.259628	0.371523	-0.63115	0.415319	-0.32711	0.74243
LinJ.05.0040	paraflagellar rod component par4, putative	-0.623258	0.216217	-0.839475	-1.27028	-0.416488	-0.853794	0.647024	0.632705	0.0143186
LinJ.05.0050	hypothetical protein, conserved	-0.547928	0.148957	-0.696885	-0.0689027	-0.0933733	0.0244706	-0.479025	0.24233	-0.721355
LinJ.05.0060	major vault protein, putative	-0.168676	0.212728	-0.381404	-0.0133366	-0.400547	0.38721	-0.15534	0.613275	-0.768615
LinJ.05.0070	dynein light chain, putative	-0.00806095	0.343973	-0.352034	-0.124143	0.529064	-0.653207	0.116082	-0.185091	0.301174
LinJ.05.0080	Rrp15p, putative	-0.297102	-0.562918	0.265816	0.0489213	-0.51533	0.564252	-0.346023	-0.0475878	-0.298435
LinJ.05.0090	Nudix hydrolase 2, putative	-0.0913115	0.218442	-0.309753	-0.0365195	-0.296907	0.260387	-0.054792	0.515348	-0.57014
LinJ.05.0100	phosphoprotein phosphatase, putative	-0.276272	0.0515636	-0.327836	-0.153355	0.317145	-0.4705	-0.122917	-0.265581	0.142665
LinJ.05.0110	hypothetical protein, conserved	0.638768	0.299578	0.339189	-0.787799	0.243662	-1.03146	1.42657	0.0559167	1.37065
LinJ.05.0120	hypothetical protein, conserved	0.590269	-0.521098	1.11137	-0.0472194	0.751456	-0.798676	0.637489	-1.27255	1.91004
LinJ.05.0130	protein kinase, putative	-0.182352	0.69761	-0.879962	-0.297556	0.660308	-0.957864	0.115204	0.0373011	0.0779028
LinJ.05.0140	nucleolar RNA helicase II, putative	0.38048	0.448081	-0.0676012	0.624265	0.756029	-0.131764	-0.243785	-0.307948	0.064163
LinJ.05.0150	hypothetical protein, conserved	-0.12236	-0.24099	0.11863	-1.3613	-0.699755	-0.661544	1.23894	0.458765	0.780174
LinJ.05.0160	hypothetical protein, unknown function	0.287861	-0.691651	0.979512	-0.536041	-0.73397	0.197929	0.823902	0.0423191	0.781583
LinJ.05.0170	basal body component, putative	-0.169612	-0.125513	-0.0440995	-0.378178	-1.16281	0.784636	0.208566	1.0373	-0.828736
LinJ.05.0180	dihydrolipoamide branched chain transacylase, putative	-0.703206	0.495976	-1.19918	-0.50983	-0.219397	-0.290433	-0.193376	0.715373	-0.908749
LinJ.05.0190	Fip1 motif/Zinc finger C-x8-C-x5-C-x3-H type (and similar), putative	-0.0304021	0.258581	-0.288983	-0.000154688	-0.505702	0.505547	-0.0302474	0.764283	-0.79453
LinJ.05.0200	50S ribosome-binding GTPase, putative	-0.365858	-0.732843	0.366985	0.590754	-0.837258	1.42801	-0.956612	0.104415	-1.06103
LinJ.05.0210	hypothetical protein, conserved	-0.297102	0.244437	-0.541539	-0.234013	-0.395385	0.161372	-0.0630893	0.639822	-0.702911
LinJ.05.0220	dual specificity phosphatase-like protein	0.528064	-0.186542	0.714606	-0.064512	-0.885974	0.821462	0.592576	0.699431	-0.106855
LinJ.05.0230	hydrogenase, putative	-0.294595	0.951655	-1.24625	-0.444267	0.696174	-1.14044	0.149672	0.255481	-0.105809
LinJ.05.0240	viscerotropic leishmaniasis antigen, putative (pseudogene) (fragment)	-0.387705	0.0544659	-0.44217	-1.39218	0.377061	-1.76924	1.00447	-0.322595	1.32707
LinJ.05.0250	hypothetical protein, conserved	-0.248641	0.0809382	-0.329579	-0.203787	0.681067	-0.884854	-0.0448538	-0.600129	0.555275
LinJ.05.0260	hypothetical protein, conserved	-0.144848	-0.323452	0.178604	-0.572821	-0.990804	0.417983	0.427973	0.667351	-0.239378
LinJ.05.0270	hypothetical protein, conserved	-0.396982	-0.549112	0.15213	-0.635922	-0.873035	0.237113	0.238939	0.323922	-0.0849831
LinJ.05.0280	protein tyrosine phosphatase, putative	-0.603967	-0.373093	-0.230873	-0.762145	0.326571	-1.08872	0.158178	-0.699665	0.857843
LinJ.05.0300	phosphate carrier protein, mitochondrial precursor-like protein	-0.572736	0.157559	-0.730296	-0.729213	-0.407371	-0.321843	0.156477	0.56493	-0.408453
LinJ.05.0310	hypothetical protein, conserved	-0.136166	-0.24099	0.104824	-0.26819	-0.377827	0.109637	0.132024	0.136837	-0.00481275
LinJ.05.0320	monothiol glutaredoxin, putative	0.126869	0.75901	-0.632141	-0.211606	-0.51533	0.303724	0.338475	1.27434	-0.935865
LinJ.05.0330	DNA replication licensing factor MCM8, putative	-0.707322	0.343973	-1.0513	-0.860532	-0.236471	-0.624061	0.153209	0.580443	-0.427234
LinJ.05.0340	hypothetical protein, conserved	-0.129202	0.589085	-0.718287	-0.0721562	0.622173	-0.69433	-0.0570456	-0.0330883	-0.0239574
LinJ.05.0350	trypanothione reductase	0.843763	0.397744	0.446019	0.377018	0.827722	-0.450704	0.466745	-0.429978	0.896724
LinJ.05.0360	ATP-dependent RNA helicase, putative	0.310491	-0.323452	0.633944	0.104719	0.0773679	0.0273512	0.205772	-0.40082	0.606592
LinJ.05.0370	hypothetical protein, conserved	-0.461705	0.244437	-0.706142	-0.889678	0.429528	-1.31921	0.427973	-0.185091	0.613064
LinJ.05.0380	microtubule-associated protein, putative	-0.185376	-0.152763	-0.0326132	-0.343647	0.197388	-0.541034	0.158271	-0.350151	0.508421
LinJ.05.0390	protein kinase, putative	-0.0799903	0.118091	-0.198081	-0.0128264	-0.239345	0.226518	-0.0671639	0.357436	-0.4246
LinJ.05.0400	structural maintenance of chromosome (SMC), putative	-0.242099	0.480294	-0.722393	0.139468	-0.0558986	0.195367	-0.381567	0.536193	-0.91776
LinJ.05.0410	TPR repeat, putative	-1.15975	-0.677089	-0.482664	-0.359163	-0.491998	0.132834	-0.800589	-0.185091	-0.615498
LinJ.05.0420	dynein-light chain-protein, putative	-0.712139	0.75901	-1.47115	-0.825548	-0.0558986	-0.769649	0.113408	0.814909	-0.7015
LinJ.05.0430	hypothetical protein, conserved	-0.345884	0.671547	-1.01743	0.332714	0.622173	-0.289459	-0.678599	0.0493739	-0.727973
LinJ.05.0440	hypothetical protein, conserved	-0.738202	-0.484916	-0.253286	-0.644566	-0.299824	-0.344741	-0.0936361	-0.185091	0.0914552
LinJ.05.0450	hypothetical protein, conserved	-0.0944719	0.0156467	-0.110119	0.0473121	0.998549	-0.951237	-0.141784	-0.982902	0.841119
LinJ.05.0460	GTPase, putative	-0.0570592	0.237057	-0.294117	0.181581	-0.0184239	0.200004	-0.23864	0.255481	-0.494121
LinJ.05.0470	hypothetical protein, unknown function	-0.687265	0.75901	-1.44627	-0.511167	-0.962789	0.451623	-0.176098	1.7218	-1.8979
LinJ.05.0480	monocarboxylate transporter-like protein	-0.923265	0.518002	-1.44127	-1.22015	-0.120029	-1.10012	0.296887	0.638031	-0.341144
LinJ.05.0490	hypothetical protein, conserved	-0.118006	0.235448	-0.353455	-0.16155	-0.0558986	-0.105651	0.0435435	0.291347	-0.247803
LinJ.05.0500	ATP synthase F1, alpha subunit, putative	-0.12426	0.222642	-0.346901	-0.261647	0.821369	-1.08302	0.137387	-0.598727	0.736115
LinJ.05.0520	nuclear receptor binding factor-like protein	-0.582567	-0.447441	-0.135127	-0.0372353	-1.35546	1.31822	-0.545332	0.908018	-1.45335
LinJ.05.0530	kinetoplast-associated protein-like protein	-0.573571	-1.10995	0.53638	0.00878382	-1.06021	1.069	-0.582355	-0.0497395	-0.532615
LinJ.05.0540	u6 snrna-associated sm-like protein lsm3	0.550895	-1.32845	1.87935	0.174452	-0.863254	1.03771	0.376443	-0.465199	0.841642
LinJ.05.0550	protein kinase, putative	-0.362494	0.75901	-1.1215	-0.0709185	0.681067	-0.751985	-0.291576	0.0779431	-0.369519
LinJ.05.0560	hypothetical protein, conserved	0.35825	0.45945	-0.1012	-0.231187	0.644541	-0.875728	0.589436	-0.185091	0.774528
LinJ.05.0570	hypothetical protein, conserved	-0.543824	-0.693502	0.149678	0.0432077	-1.36256	1.40577	-0.587031	0.669058	-1.25609
LinJ.05.0580	hypothetical protein, conserved	0.0599023	0.111891	-0.0519888	0.273756	0.627628	-0.353872	-0.213853	-0.515737	0.301883
LinJ.05.0590	ATP-dependent RNA helicase, putative	-0.0795822	-0.427403	0.347821	-0.338986	-0.48332	0.144334	0.259403	0.0559167	0.203487
LinJ.05.0600	COG4 transport protein, putative	-0.27459	-0.610224	0.335633	-0.401884	-1.14336	0.741477	0.127294	0.533138	-0.405844
LinJ.05.0610	Surp module, putative	0.0109808	0.0453142	-0.0343335	0.14819	-0.112482	0.260672	-0.137209	0.157796	-0.295006
LinJ.05.0620	hypothetical protein, conserved	1.80869	-0.0710649	1.87976	1.24783	-0.693329	1.94115	0.560867	0.622264	-0.0613963
LinJ.05.0630	kinesin, putative	0.333494	-0.436541	0.770034	0.530654	-0.656291	1.18694	-0.19716	0.21975	-0.41691
LinJ.05.0640	Ankyrin repeats (many copies)/Ankyrin repeats (3 copies), putative	0.227271	-0.0383608	0.265631	-0.509574	-0.430578	-0.0789961	0.736845	0.392218	0.344627
LinJ.05.0650	hypothetical protein, conserved	-0.856058	0.524545	-1.3806	-1.50266	-0.491998	-1.01066	0.646597	1.01654	-0.369945
LinJ.05.0660	nitroreductase-like protein	-0.678753	-0.328453	-0.350301	-0.0752338	-0.303826	0.228592	-0.60352	-0.0246267	-0.578893
LinJ.05.0670	hypothetical protein, conserved	0.17076	0.467547	-0.296787	-0.117089	0.629369	-0.746457	0.287849	-0.161822	0.44967
LinJ.05.0680	sre-2/carboxylate carrier-like protein	-0.686072	1.08094	-1.76701	-0.765231	0.119188	-0.884419	0.0791588	0.96175	-0.882591
LinJ.05.0690	hypothetical protein, conserved	-0.170746	0.0908536	-0.2616	0.180031	-0.114002	0.294032	-0.350777	0.204855	-0.555632
LinJ.05.0700	hypothetical protein, conserved	-0.225433	-0.330257	0.104824	-0.19307	-0.201749	0.00867916	-0.0323628	-0.128508	0.096145
LinJ.05.0710	CYC2-like cyclin, putative	0.224716	0.509559	-0.284843	0.279508	0.396309	-0.116801	-0.054792	0.11325	-0.168042
LinJ.05.0720	phophatase-like protein	-0.276764	-0.16007	-0.116694	-0.00951792	-0.318933	0.309415	-0.267246	0.158863	-0.426109
LinJ.05.0730	hypothetical protein, conserved	-0.295258	0.306498	-0.601756	-0.228094	0.607066	-0.835161	-0.0671639	-0.300569	0.233405
LinJ.05.0740	Vta1 like, putative	0.6008	0.469503	0.131296	0.230616	0.359139	-0.128523	0.370184	0.110365	0.259819
LinJ.05.0750	Flavodoxin/Radical SAM superfamily/Wyosine base formation, putative	0.456645	0.511083	-0.054438	0.641513	0.899707	-0.258194	-0.184869	-0.388625	0.203756
LinJ.05.0760	kinesin-like protein	-0.757654	0.335799	-1.09345	-0.9334	-0.0227317	-0.910668	0.175745	0.35853	-0.182785
LinJ.05.0770	hypothetical protein, unknown function	0.218677	0.234348	-0.0156711	-0.0109844	0.192029	-0.203013	0.229661	0.0423191	0.187342
LinJ.05.0780	hypothetical protein, conserved	0.30253	0.0620791	0.240451	0.0239071	0.36421	-0.340303	0.278623	-0.302131	0.580754
LinJ.05.0790	Mitochondrial glycoprotein, putative	-0.0657764	-0.343473	0.277696	-0.281996	-0.672955	0.390959	0.216219	0.329482	-0.113263
LinJ.05.0800	MYND zinc finger (ZnF) domain-like protein	0.382684	0.306498	0.0761862	0.33639	0.732597	-0.396207	0.0462941	-0.426099	0.472394
LinJ.05.0810	Got1/Sft2-like family, putative	0.62228	-0.0483449	0.670624	-0.279625	0.622173	-0.901798	0.901904	-0.670518	1.57242
LinJ.05.0820	hypothetical protein, conserved	0.258496	0.282572	-0.0240764	0.470218	0.467663	0.00255442	-0.211722	-0.185091	-0.0266309
LinJ.05.0830	methylthioadenosine phosphorylase, putative	-0.0345358	0.26151	-0.296046	0.172028	0.616527	-0.444499	-0.206564	-0.355016	0.148453
LinJ.05.0840	hypothetical protein, unknown function	0.0771815	0.495976	-0.418794	-0.291041	-0.248544	-0.0424971	0.368222	0.744519	-0.376297
LinJ.05.0850	zinc-finger of a C2HC-type, putative	0.299042	-0.0439531	0.342995	0.0449956	-0.11602	0.161015	0.254046	0.0720665	0.18198
LinJ.05.0860	hypothetical protein, conserved	0.893582	-0.395713	1.28929	0.695284	-0.135333	0.830617	0.198297	-0.260379	0.458677
LinJ.05.0870	hypothetical protein, conserved	0.341567	-0.0632028	0.404769	0.612822	-0.532337	1.14516	-0.271256	0.469134	-0.740389
LinJ.05.0880	hypothetical protein, conserved	0.741578	-0.452494	1.19407	0.214394	-0.508411	0.722805	0.527184	0.0559167	0.471267
LinJ.05.0890	CPSF A subunit region, putative	0.401556	0.174048	0.227508	0.101014	0.317319	-0.216305	0.300541	-0.143271	0.443813
LinJ.05.0900	surface antigen-like protein	-1.43923	-0.0483449	-1.39089	-0.678174	0.136746	-0.814921	-0.761061	-0.185091	-0.575969
LinJ.05.0910	hypothetical protein, conserved	0.2132	-0.327578	0.540777	-0.469346	-0.898929	0.429583	0.682546	0.571352	0.111194
LinJ.05.0920	paraflagellar rod protein, putative	-0.45044	-0.115459	-0.334981	-1.11207	-0.425132	-0.686938	0.66163	0.309673	0.351957
LinJ.05.0930	ubiquitin-conjugating enzyme E2, putative	-0.295258	0.343973	-0.639231	-0.469102	0.622173	-1.09128	0.173844	-0.278201	0.452045
LinJ.05.0940	hypothetical protein, conserved	-0.202465	0.153289	-0.355754	-0.0979201	0.219736	-0.317656	-0.104545	-0.0664469	-0.0380982
LinJ.05.0950	glutaminyl cyclase, putative	-0.383517	0.332195	-0.715712	-0.0665559	-0.0793576	0.0128016	-0.316961	0.411553	-0.728514
LinJ.05.0960	dipeptidyl-peptidase III, putative	-0.666922	-0.420314	-0.246609	0.0113607	0.555831	-0.54447	-0.678283	-0.976144	0.297861
LinJ.05.0970	3-mercaptopyruvate sulfurtransferase	0.133532	-0.125513	0.259045	0.125919	0.000684943	0.125234	0.00761366	-0.126198	0.133811
LinJ.05.0980	NADH-ubiquinone oxidoreductase, mitochondrial, putative	-0.984476	-0.684597	-0.29988	-0.400293	-0.621496	0.221202	-0.584183	-0.0631008	-0.521082
LinJ.05.0990	hypothetical protein, conserved	1.90385	-1.24099	3.14484	0.0210545	-1.51533	1.53638	1.8828	0.27434	1.60846
LinJ.05.1000	hypothetical protein, conserved	1.55438	-0.0185975	1.57297	-0.0382007	0.751456	-0.789657	1.59258	-0.770054	2.36263
LinJ.05.1010	methyltransferase-like protein	0.156616	0.289525	-0.132909	0.285409	-0.0558986	0.341307	-0.128793	0.345423	-0.474216
LinJ.05.1020	hypothetical protein, conserved	0.0709599	-0.0889868	0.159947	-0.45403	-0.0558986	-0.398132	0.52499	-0.0330883	0.558079
LinJ.05.1030	hypothetical protein, conserved	-0.22653	0.12158	-0.34811	0.0199578	0.306671	-0.286714	-0.246488	-0.185091	-0.0613963
LinJ.05.1040	stomatin-like protein	0.0713534	-0.0127209	0.0840743	-0.352504	0.778091	-1.1306	0.423857	-0.790812	1.21467
LinJ.05.1050	hypothetical protein, unknown function	-0.895851	0.884541	-1.78039	-0.320657	1.35914	-1.6798	-0.575194	-0.474598	-0.100596
LinJ.05.1060	ATPase, putative	-0.314804	-0.73849	0.423686	-0.0416812	-0.290364	0.248683	-0.273123	-0.448126	0.175003
LinJ.05.1070	Legume-like lectin family, putative	-0.541617	0.289525	-0.831142	-0.811145	0.18511	-0.996254	0.269528	0.104415	0.165112
LinJ.05.1080	Phosphatidylinositol 4-phosphate 5-kinase, putative	-0.464498	-0.731976	0.267478	-0.889678	-0.431408	-0.45827	0.42518	-0.300569	0.725749
LinJ.05.1090	double-strand-break repair protein rad21 homolog, putative	-0.465293	0.106933	-0.572227	-0.093507	0.0144907	-0.107998	-0.371786	0.0924426	-0.464229
LinJ.05.1100	methyltransferase domain containing protein, putative	-0.174301	-0.24099	0.066689	-0.603924	-0.541325	-0.0625983	0.429623	0.300335	0.129287
LinJ.05.1110	hypothetical protein, conserved	-0.303468	0.408103	-0.711571	-0.0715165	0.0155366	-0.087053	-0.231952	0.392566	-0.624518
LinJ.05.1120	hypothetical protein, unknown function	-0.0657764	1.75901	-1.82479	1.69528	0.944101	0.751183	-1.76106	0.814909	-2.57597
LinJ.05.1130	hypothetical protein, conserved	-0.998662	-0.452494	-0.546168	-0.337137	-0.762167	0.42503	-0.661525	0.309673	-0.971198
LinJ.05.1140	V-type proton ATPase subunit D, putative	-0.433148	0.0615728	-0.49472	-0.409052	0.629993	-1.03905	-0.0240952	-0.56842	0.544325
LinJ.05.1150	hypothetical protein, unknown function	1.39366	-0.24099	1.63465	-0.015209	-1.16552	1.15031	1.40886	0.924533	0.484331
LinJ.05.1160	fatty acid elongase, putative	0.0216864	0.0485167	-0.0268303	-0.329953	0.403533	-0.733486	0.351639	-0.355016	0.706656
LinJ.05.1170	hypothetical protein, conserved	0.705405	-0.536446	1.24185	-0.315943	-0.240323	-0.0756197	1.02135	-0.296123	1.31747
LinJ.05.1180	hypothetical protein, conserved	-0.0583969	-0.132056	0.0736586	0.024592	0.0816049	-0.057013	-0.0829889	-0.213661	0.130672
LinJ.05.1190	prefoldin subunit, putative	0.10931	-0.862478	0.971789	0.0432077	0.0595786	-0.016371	0.0661026	-0.922057	0.98816
LinJ.05.1200	protein phosphatase type 1 regulator-like protein	-0.40632	-0.134075	-0.272245	-0.600172	0.751456	-1.35163	0.193851	-0.885531	1.07938
LinJ.05.1210	surface antigen-like protein	0.716043	0.566365	0.149678	0.595749	-0.336007	0.931755	0.120295	0.902371	-0.782077
LinJ.06.0010	histone H4	0.962292	0.24767	0.714622	0.997199	0.609311	0.387887	-0.0349062	-0.361641	0.326735
LinJ.06.0020	hypothetical protein, conserved	3.25615	-0.726417	3.98257	1.01721	-1.54133	2.55854	2.23894	0.814909	1.42403
LinJ.06.0030	WD domain, G-beta repeat, putative	0.160023	-0.0669605	0.226983	0.152743	0.675613	-0.52287	0.00727997	-0.742573	0.749853
LinJ.06.0040	39S mitochondrial ribosomal protein L46, putative	0.293552	-0.158528	0.452079	0.266117	-0.345405	0.611522	0.0274351	0.186877	-0.159442
LinJ.06.0050	pumilio/PUF RNA binding protein 5, putative	-0.152321	0.174048	-0.326368	0.0729043	0.306671	-0.233767	-0.225225	-0.132624	-0.0926012
LinJ.06.0080	ATP-binding cassette protein subfamily G, member 1, putative	-1.65074	-0.825952	-0.824787	0.110322	-0.640861	0.751183	-1.76106	-0.185091	-1.57597
LinJ.06.0090	ATP-binding cassette protein subfamily G, member 2	1.15662	0.495976	0.66064	-0.404251	0.944101	-1.34835	1.56087	-0.448126	2.00899
LinJ.06.0100	ATP-binding cassette protein subfamily G, member 3, putative	-0.328811	0.495976	-0.824787	-0.56775	0.26603	-0.83378	0.238939	0.229946	0.00899305
LinJ.06.0110	hypothetical protein, conserved	0.476373	1.54328	-1.06691	0.00423459	1.8539	-1.84967	0.472138	-0.310622	0.782761
LinJ.06.0120	cyclophilin 2	-0.244114	-0.217143	-0.0269705	-0.226713	0.382986	-0.609699	-0.0174005	-0.600129	0.582728
LinJ.06.0130	hypothetical protein, conserved	-0.294045	0.475217	-0.769263	-0.56775	0.467663	-1.03541	0.273705	0.00755373	0.266151
LinJ.06.0140	proteasome beta 6 subunit, putative	0.226937	-0.425415	0.652351	0.359966	0.373786	-0.0138194	-0.13303	-0.7992	0.666171
LinJ.06.0150	hypothetical protein, conserved	-0.913773	-1.82595	0.912179	-0.889678	-2.0559	1.16622	-0.0240952	0.229946	-0.254041
LinJ.06.0160	HD domain containing protein, putative	0.349261	0.206469	0.142792	-0.143435	0.850992	-0.994427	0.492696	-0.644523	1.13722
LinJ.06.0180	kinesin-like protein	-0.802742	-0.410915	-0.391827	0.280247	-1.11479	1.39504	-1.08299	0.703877	-1.78687
LinJ.06.0190	hypothetical protein, conserved	-0.954745	-0.00652468	-0.94822	-0.83523	-0.0558986	-0.779332	-0.119515	0.0493739	-0.168889
LinJ.06.0200	hypothetical protein, conserved	0.259464	0.75901	-0.499546	0.23465	0.359139	-0.124489	0.0248144	0.399871	-0.375057
LinJ.06.0210	FHA domain containing protein, putative	-0.555582	0.61462	-1.1702	0.416983	0.870101	-0.453118	-0.972565	-0.255481	-0.717084
LinJ.06.0220	hypothetical protein, conserved	-0.509383	-0.410915	-0.0984682	-0.769384	-1.0559	0.286515	0.260001	0.644984	-0.384983
LinJ.06.0230	hypothetical protein, conserved	-0.379437	-0.24099	-0.138447	-0.0457974	-0.0558986	0.0101012	-0.33364	-0.185091	-0.148548
LinJ.06.0240	Present in the outer mitochondrial membrane proteome 34	-0.689213	-0.0268651	-0.662348	-0.294935	-0.407371	0.112436	-0.394278	0.380506	-0.774784
LinJ.06.0250	hypothetical protein, conserved	-0.968479	0.0671324	-1.03561	-0.868617	0.396614	-1.26523	-0.0998627	-0.329481	0.229619
LinJ.06.0260	5'-3' exoribonuclease A, putative	-0.663199	0.206469	-0.869668	-0.199038	0.424727	-0.623765	-0.464161	-0.218258	-0.245903
LinJ.06.0270	hypothetical protein, conserved	-0.0936824	-0.0889868	-0.0046956	-0.555014	-0.103204	-0.45181	0.461332	0.0142175	0.447114
LinJ.06.0280	hypothetical protein, conserved	0.00822413	-1.5707	1.57892	0.262325	-1.15023	1.41255	-0.254101	-0.420469	0.166369
LinJ.06.0290	ribonuclease H1, putative	-0.0657764	-1.17388	1.1081	0.0432077	-1.29691	1.34011	-0.108984	0.123031	-0.232015
LinJ.06.0300	MYND finger domain-like protein	-0.337078	-0.378493	0.041415	-0.0316972	0.0961045	-0.127802	-0.305381	-0.474598	0.169217
LinJ.06.0310	folate/biopterin transporter, putative	-2.2357	0.665901	-2.9016	-2.47464	-0.149008	-2.32563	0.238939	0.814909	-0.575969
LinJ.06.0320	hypothetical protein, conserved	0.137757	0.0511908	0.0865661	0.358249	-0.215097	0.573347	-0.220492	0.266288	-0.48678
LinJ.06.0330	hypothetical protein, conserved	0.588727	0.174048	0.414679	0.197785	-0.406396	0.604181	0.390942	0.580443	-0.189501
LinJ.06.0340	oligopeptidase B-like protein	-0.307255	-0.375291	0.0680363	-0.216488	-0.806871	0.590383	-0.0907662	0.43158	-0.522346
LinJ.06.0350	NAD(P)-dependent steroid dehydrogenase protein, putative	-0.453547	0.253775	-0.707322	-0.311057	0.944101	-1.25516	-0.14249	-0.690327	0.547837
LinJ.06.0360	hypothetical protein, conserved	0.19361	0.112647	0.0809632	0.32664	0.767224	-0.440584	-0.13303	-0.654577	0.521547
LinJ.06.0370	glutamine synthetase, putative	0.102992	0.210706	-0.107715	-0.0850985	0.701901	-0.786999	0.18809	-0.491194	0.679285
LinJ.06.0380	Present in the outer mitochondrial membrane proteome 35	0.135857	-0.433635	0.569492	0.411491	-1.15543	1.56693	-0.275634	0.721799	-0.997433
LinJ.06.0390	hypothetical protein, conserved	-0.153907	-0.438929	0.285022	0.484297	-0.801326	1.28562	-0.638204	0.362396	-1.0006
LinJ.06.0400	fructose biphosphate aldolase (pseudogene), putative	0.0654681	0.495976	-0.430508	-0.173471	0.681067	-0.854538	0.238939	-0.185091	0.424031
LinJ.06.0410	60S ribosomal protein L19, putative	0.311459	-0.136653	0.448112	0.375912	0.370366	0.00554579	-0.0644529	-0.507019	0.442567
LinJ.06.0420	hypothetical protein, conserved	0.0497008	-1.0186	1.0683	-0.462257	-0.248544	-0.213713	0.511958	-0.770054	1.28201
LinJ.06.0430	60S ribosomal protein L19, putative	-0.488406	0.388511	-0.876917	-0.315185	0.538327	-0.853512	-0.173222	-0.149816	-0.0234057
LinJ.06.0440	hypothetical protein, conserved	-0.962683	0.130979	-1.09366	-0.16098	0.0816049	-0.242585	-0.801703	0.0493739	-0.851077
LinJ.06.0450	hypothetical protein, conserved	0.122669	-0.545845	0.668513	0.0620667	0.331125	-0.269058	0.060602	-0.876969	0.937571
LinJ.06.0460	hypothetical protein, conserved	-0.573663	-0.136653	-0.437009	-0.702977	0.463476	-1.16645	0.129315	-0.600129	0.729444
LinJ.06.0470	hypothetical protein, unknown function	1.12687	1.08094	0.0459305	0.994845	-0.318933	1.31378	0.132024	1.39987	-1.26785
LinJ.06.0480	ATP-NAD kinase-like protein	0.118648	0.827369	-0.708721	0.0537383	1.1133	-1.05956	0.0649098	-0.285932	0.350842
LinJ.06.0490	condensin complex subunit 2, putative	-0.102839	-0.0525448	-0.0502937	0.0943214	0.0993796	-0.00505827	-0.19716	-0.151924	-0.0452354
LinJ.06.0500	hypothetical protein, conserved	-0.555582	-1.39299	0.837411	-0.0899768	-1.88597	1.796	-0.465605	0.492981	-0.958585
LinJ.06.0510	hypothetical protein, conserved	-0.596291	0.621507	-1.2178	-0.065528	-0.541325	0.475797	-0.530763	1.16283	-1.6936
LinJ.06.0520	SpoU rRNA Methylase family, putative	0.296794	-0.656027	0.952821	-0.778647	-1.1032	0.324557	1.07544	0.447177	0.628264
LinJ.06.0530	U-box domain containing protein, putative	-0.441286	0.0809382	-0.522224	-0.380665	-0.778365	0.3977	-0.0606211	0.859303	-0.919924
LinJ.06.0540	hypothetical protein, conserved	-0.328811	-0.683933	0.355123	-0.737675	-0.998413	0.260738	0.408864	0.31448	0.0943845
LinJ.06.0550	hypothetical protein, conserved	0.369161	0.343973	0.025188	-0.254442	-0.345405	0.0909628	0.623603	0.689378	-0.0657747
LinJ.06.0560	hypothetical protein, conserved	-0.129907	0.00412256	-0.134029	0.154716	0.189214	-0.0344979	-0.284623	-0.185091	-0.0995314
LinJ.06.0570	hypothetical protein, conserved	-0.280627	-0.624319	0.343691	0.142265	-0.991768	1.13403	-0.422892	0.36745	-0.790342
LinJ.06.0580	deoxyuridine triphosphatase, putative	-0.00786119	0.556517	-0.564378	0.12409	0.326571	-0.202481	-0.131951	0.229946	-0.361897
LinJ.06.0590	60S ribosomal protein L23a, putative	-0.848107	0.132689	-0.980796	-0.0556397	-0.229047	0.173408	-0.792468	0.361736	-1.1542
LinJ.06.0600	60S ribosomal protein L23a, putative	0.53332	0.199583	0.333738	-0.0420831	0.3676	-0.409684	0.575403	-0.168018	0.743421
LinJ.06.0610	hypothetical protein, conserved	-0.383259	-0.0455942	-0.337664	0.0882955	-0.373974	0.46227	-0.471554	0.32838	-0.799934
LinJ.06.0620	hypothetical protein, conserved	0.284166	0.411087	-0.126921	0.13269	-0.120029	0.252719	0.151476	0.531116	-0.379639
LinJ.06.0630	carbonic anhydrase family protein, putative	0.581922	-0.530497	1.11242	-0.116449	0.306671	-0.423121	0.698371	-0.837168	1.53554
LinJ.06.0640	Putative Phosphatase/Protein of unknown function DUF89, putative	0.157557	-0.0616662	0.219223	0.0280687	0.429528	-0.40146	0.129488	-0.491194	0.620683
LinJ.06.0650	hypothetical protein, unknown function	0.338769	0.589085	-0.250316	-0.226274	-0.241765	0.0154908	0.565043	0.83085	-0.265807
LinJ.06.0660	protein kinase, putative	-0.000925303	-0.130566	0.129641	0.3829	-0.144254	0.527154	-0.383825	0.0136885	-0.397514
LinJ.06.0670	lanosterol synthase, putative	0.201965	0.00836953	0.193595	-0.127429	-0.326546	0.199117	0.329394	0.334916	-0.00552155
LinJ.06.0680	hypothetical protein, conserved	0.153119	0.469503	-0.316385	0.257664	0.792098	-0.534435	-0.104545	-0.322595	0.21805
LinJ.06.0690	hypothetical protein, conserved	0.104149	0.269205	-0.165056	0.115188	-0.201749	0.316937	-0.011039	0.470954	-0.481993
LinJ.06.0700	hypothetical protein, conserved	-0.220751	-0.125513	-0.0952384	-0.439512	0.474616	-0.914129	0.218761	-0.600129	0.81889
LinJ.06.0710	hypothetical protein, conserved	-0.421257	-0.919062	0.497805	0.153391	-1.43441	1.5878	-0.574648	0.515348	-1.09
LinJ.06.0720	hypothetical protein, conserved	0.429827	0.380498	0.0493281	0.181172	0.19564	-0.014468	0.248654	0.184858	0.0637961
LinJ.06.0730	C2 domain/Ankyrin repeats (3 copies), putative	0.111439	-0.215455	0.326893	0.623418	0.0765517	0.546867	-0.51198	-0.292007	-0.219973
LinJ.06.0750	YEATS family, putative	0.299679	0.228495	0.0711837	0.363303	-0.470936	0.834239	-0.0636236	0.699431	-0.763055
LinJ.06.0760	serine-threonine dehydratase, putative	0.084691	0.199583	-0.114892	-0.154248	0.192029	-0.346277	0.238939	0.00755373	0.231385
LinJ.06.0770	hypothetical protein, conserved	-1.2357	0.137522	-1.37322	-0.22848	-0.355459	0.126979	-1.00722	0.492981	-1.5002
LinJ.06.0780	Haemolysin-III related, putative	-0.940246	0.26151	-1.20176	-0.577734	0.224209	-0.801943	-0.362511	0.0373011	-0.399812
LinJ.06.0790	hypothetical protein, conserved	0.0992828	-0.0294858	0.128769	-0.0725422	-0.68393	0.611388	0.171825	0.654444	-0.482619
LinJ.06.0800	RNA-binding protein-like protein	-0.650739	0.039118	-0.689857	-2.00516	-0.899173	-1.10598	1.35442	0.938291	0.416125
LinJ.06.0810	hypothetical protein, unknown function	0.104149	0.38194	-0.277792	-0.778647	0.0210634	-0.79971	0.882795	0.360877	0.521918
LinJ.06.0820	hypothetical protein, unknown function	0.360488	0.306498	0.0539904	0.56696	0.0221039	0.544856	-0.206472	0.284394	-0.490866
LinJ.06.0830	hypothetical protein, conserved	-0.317756	0.361675	-0.67943	-0.0850738	-0.221909	0.136835	-0.232682	0.583583	-0.816265
LinJ.06.0840	hypothetical protein, unknown function	0.546798	-0.504024	1.05082	0.187565	-0.727276	0.914841	0.359233	0.223251	0.135982
LinJ.06.0850	Qb-SNARE protein, putative	-0.25219	-0.410915	0.158725	-1.3171	-0.225824	-1.09128	1.06491	-0.185091	1.25
LinJ.06.0860	lipin, putative	-0.197021	0.633479	-0.8305	-0.134791	-0.220958	0.0861672	-0.0622303	0.854437	-0.916667
LinJ.06.0870	hypothetical protein, conserved	1.15662	0.437082	0.719534	0.312815	0.828624	-0.515809	0.843801	-0.391542	1.23534
LinJ.06.0880	hypothetical protein, conserved	0.0635066	0.331373	-0.267866	-0.0499018	-0.0643108	0.0144091	0.113408	0.395683	-0.282275
LinJ.06.0890	dihydrofolate reductase-thymidylate synthase	0.581045	0.361046	0.219998	0.583863	1.03156	-0.447701	-0.00281854	-0.670518	0.6677
LinJ.06.0900	protein arginine n-methyltransferase 7	0.771326	0.495976	0.27535	0.712208	1.41803	-0.705825	0.0591182	-0.922057	0.981175
LinJ.06.0910	acyl-coenzyme a dehydrogenase, putative	0.145432	0.321946	-0.176514	0.334587	0.0838262	0.250761	-0.189154	0.23812	-0.427275
LinJ.06.0920	hypothetical protein, conserved	-0.0657764	-0.768921	0.703145	0.221353	-0.357554	0.578907	-0.28713	-0.411367	0.124238
LinJ.06.0930	protein phosphatase 2C, putative	-0.623258	-0.0353149	-0.587943	0.137803	-0.143955	0.281757	-0.761061	0.10864	-0.869701
LinJ.06.0940	peptidyl-tRNA hydrolase, putative	-0.480814	-1.37849	0.89768	-0.889678	-1.46189	0.572213	0.408864	0.0833975	0.325467
LinJ.06.0950	hypothetical protein, conserved	-0.838672	0.285079	-1.12375	-0.487132	0.590464	-1.0776	-0.35154	-0.305386	-0.0461547
LinJ.06.0960	2,4-dienoyl-coa reductase-like protein	-0.279901	-0.54055	0.260649	-0.468214	-0.677387	0.209173	0.188313	0.136837	0.0514764
LinJ.06.0970	hypothetical protein, conserved	1.62228	0.0544659	1.56781	0.695284	-0.430294	1.12558	0.926995	0.48476	0.442235
LinJ.06.0980	glucosamine-fructose-6-phosphate aminotransferase, putative	-1.20328	0.039118	-1.2424	-1.0359	-0.491998	-0.543901	-0.167381	0.531116	-0.698497
LinJ.06.0990	cell cycle associated protein MOB1, putative	-0.0804232	0.75901	-0.839433	-0.213568	0.861639	-1.07521	0.133145	-0.102629	0.235774
LinJ.06.1000	Domain of unknown function (DUF3883), putative	0.0804443	-0.0185975	0.0990418	0.578471	-0.155434	0.733905	-0.498026	0.136837	-0.634863
LinJ.06.1010	Leucine Rich Repeat, putative	-0.208221	0.858546	-1.06677	-0.465538	-0.031651	-0.433887	0.257318	0.890197	-0.632879
LinJ.06.1020	hypothetical protein, conserved	0.130447	0.174048	-0.0436005	0.415667	0.548173	-0.132506	-0.28522	-0.374125	0.0889052
LinJ.06.1030	hypothetical protein, unknown function	1.0497	-0.54055	1.59025	0.225799	-0.603386	0.829185	0.823902	0.0628362	0.761066
LinJ.06.1040	SET domain containing protein, putative	0.256152	0.495976	-0.239824	0.557781	-1.43441	1.99219	-0.301629	1.93039	-2.23202
LinJ.06.1050	hypothetical protein, conserved	-0.395925	0.378738	-0.774663	-0.365257	0.397819	-0.763077	-0.0306679	-0.0190814	-0.0115865
LinJ.06.1060	G-patch domain containing protein, putative	0.256152	0.0485167	0.207635	0.0864751	0.0816049	0.00487017	0.169677	-0.0330883	0.202765
LinJ.06.1070	kinesin, putative	-0.596291	-0.74349	0.147199	-0.492343	-0.908341	0.415999	-0.103949	0.164851	-0.2688
LinJ.06.1080	hypothetical protein, conserved	0.0638588	-0.463382	0.527241	-0.0394253	-0.558399	0.518974	0.103284	0.0950166	0.00826753
LinJ.06.1090	protein disulfide isomerase	0.896887	1.88167	-0.984778	0.363663	2.61766	-2.25399	0.533225	-0.735992	1.26922
LinJ.06.1100	2OG-Fe(II) oxygenase superfamily, putative	-0.356556	-0.141454	-0.215102	-0.203178	-0.541325	0.338148	-0.153378	0.399871	-0.553249
LinJ.06.1110	deoxyribose-phosphate aldolase, putative	0.0150356	0.221982	-0.206946	0.138666	0.446602	-0.307935	-0.123631	-0.22462	0.100989
LinJ.06.1120	Staphylococcal nuclease homologue, putative	-0.361232	-0.977956	0.616723	-0.237601	-1.0559	0.818297	-0.123631	0.0779431	-0.201574
LinJ.06.1130	hypothetical protein, conserved	-0.71086	-0.0185975	-0.692262	-0.289286	0.429528	-0.718814	-0.421574	-0.448126	0.0265514
LinJ.06.1140	peripherally associated ATOM36	0.0428341	0.322911	-0.280077	0.110322	0.508002	-0.39768	-0.0674878	-0.185091	0.117604
LinJ.06.1150	hypothetical protein, conserved	0.102168	0.665901	-0.563732	0.260564	-0.118634	0.379199	-0.158396	0.784535	-0.942931
LinJ.06.1160	hypothetical protein, conserved	-0.55763	-0.94143	0.3838	-0.474641	-1.86325	1.38861	-0.0829889	0.921824	-1.00481
LinJ.06.1170	hypothetical protein, conserved	-0.898666	0.566365	-1.46503	-0.747659	-0.364021	-0.383638	-0.151007	0.930386	-1.08139
LinJ.06.1180	hypothetical protein, conserved	-0.0961501	-0.511079	0.414929	0.0799482	-0.875326	0.955275	-0.176098	0.364247	-0.540346
LinJ.06.1190	Domain of unknown function (DUF4379), putative	-0.0160234	-0.562918	0.546895	-0.0070351	-1.1934	1.18637	-0.00898831	0.630484	-0.639472
LinJ.06.1200	hypothetical protein, conserved	0.753651	-0.924516	1.67817	-0.397825	-0.942242	0.544417	1.15148	0.0177255	1.13375
LinJ.06.1210	mRNA transport regulator MTR2, putative	0.190563	-0.54055	0.731114	0.366662	0.474616	-0.107955	-0.176098	-1.01517	0.839068
LinJ.06.1220	protein kinase, putative	-0.127786	0.566365	-0.694151	-0.172078	0.429528	-0.601606	0.0442918	0.136837	-0.092545
LinJ.06.1240	thioredoxin, putative	-0.0466676	-0.125513	0.0788451	-0.524394	0.18511	-0.709503	0.477726	-0.310622	0.788348
LinJ.06.1250	hypothetical protein, unknown function	0.201704	-0.656027	0.857731	0.740372	0.306671	0.433701	-0.538668	-0.962699	0.424031
LinJ.06.1260	hypothetical protein, unknown function	0.0497008	0.00693758	0.0427632	0.0945545	0.870101	-0.775546	-0.0448538	-0.863163	0.818309
LinJ.06.1270	hypothetical protein, unknown function	0.239078	-0.857661	1.09674	0.695284	-0.318933	1.01422	-0.456206	-0.538728	0.0825221
LinJ.06.1280	Protein of unknown function (DUF1637), putative	0.399887	0.495976	-0.0960885	0.38334	-0.149008	0.532348	0.0165468	0.644984	-0.628437
LinJ.06.1290	FAD binding domain containing protein, putative	-0.372754	0.0544659	-0.42722	-0.071125	0.175427	-0.246552	-0.301629	-0.120961	-0.180668
LinJ.06.1300	Transcription factor e(y)2, putative	0.27526	0.0485167	0.226744	-0.499732	-0.918395	0.418663	0.774992	0.966912	-0.19192
LinJ.06.1310	hypothetical protein, conserved	-0.572736	-0.94143	0.368693	-0.700644	0.359139	-1.05978	0.127908	-1.30057	1.42848
LinJ.06.1320	pteridine transporter, putative	-0.788242	0.555477	-1.34372	0.184322	0.666567	-0.482245	-0.972565	-0.111091	-0.861474
LinJ.06.1330	coproporphyrinogen III oxidase	0.0181859	0.0721679	-0.0539821	-0.35235	0.601214	-0.953564	0.370536	-0.529046	0.899582
LinJ.06.1340	protoporphyrinogen oxidase-like protein	-0.221896	-0.0185975	-0.203298	-0.314984	1.16649	-1.48148	0.0930883	-1.18509	1.27818
LinJ.06.1350	hypothetical protein, unknown function	-0.214099	0.566365	-0.780464	0.572053	0.0510166	0.521036	-0.786152	0.515348	-1.3015
LinJ.06.1360	CLN3 protein, putative	0.103243	0.310652	-0.20741	-0.601782	0.13098	-0.732761	0.705024	0.179673	0.525351
LinJ.07.0010	Ubiquitin-like modifier-activating enzyme ATG7, putative	0.262549	0.75901	-0.496461	0.0976108	1.16649	-1.06888	0.164939	-0.407484	0.572422
LinJ.07.0020	Isy1-like splicing family, putative	0.786666	-0.366521	1.15319	0.0452268	-0.988784	1.03401	0.74144	0.622264	0.119176
LinJ.07.0030	histone-lysine N-methyltransferase, putative	-0.365031	0.273583	-0.638614	-0.247349	0.0029951	-0.250345	-0.117682	0.270588	-0.38827
LinJ.07.0050	hypothetical protein, conserved	0.0804443	-1.82595	1.9064	0.531165	-1.64086	2.17203	-0.450721	-0.185091	-0.265629
LinJ.07.0060	alpha-adaptin-like protein	-0.356197	-0.279464	-0.0767327	-0.167715	-0.0558986	-0.111816	-0.188482	-0.223565	0.0350835
LinJ.07.0070	EamA-like transporter family, putative	0.292678	0.0638646	0.228813	-0.000709464	-0.187143	0.186434	0.293387	0.251008	0.0423792
LinJ.07.0080	hypothetical protein, conserved	-0.535262	0.478902	-1.01416	0.2872	0.663993	-0.376794	-0.822461	-0.185091	-0.63737
LinJ.07.0090	RAVE protein 1 C terminal, putative	-0.218788	-0.324245	0.105457	0.569753	-0.737537	1.30729	-0.788542	0.413292	-1.20183
LinJ.07.0110	Protein of unknown function (DUF1674), putative	0.279998	0.244437	0.0355615	0.719131	0.429528	0.289603	-0.439133	-0.185091	-0.254041
LinJ.07.0120	hypothetical protein, conserved	-0.0273023	0.691896	-0.719198	-0.196339	0.563829	-0.760169	0.169037	0.128067	0.0409707
LinJ.07.0130	ATP-dependent DEAD/H RNA helicase, putative	0.390207	0.0485167	0.34169	0.331063	0.988496	-0.657433	0.059144	-0.939979	0.999123
LinJ.07.0140	pre-rrna-processing protein tsr1 homolog	0.525991	0.0220445	0.503947	0.651816	0.382223	0.269594	-0.125825	-0.360178	0.234353
LinJ.07.0150	acyl-CoA dehydrogenase, mitochondrial precursor, putative	-0.292926	-0.488917	0.195991	0.232067	-0.0558986	0.287966	-0.524993	-0.433019	-0.0919746
LinJ.07.0160	hypothetical protein, conserved	0.2132	-0.903955	1.11715	0.332714	-1.79286	2.12558	-0.119515	0.888909	-1.00842
LinJ.07.0170	3-hydroxyacyl-ACP dehydratase, putative	-0.155974	0.174048	-0.330022	-0.842372	1.35914	-2.20151	0.686398	-1.18509	1.87149
LinJ.07.0180	3-hydroxyacyl-ACP dehydratase, putative	-0.0215766	1.15756	-1.17914	-0.398019	0.802082	-1.2001	0.376443	0.355477	0.0209657
LinJ.07.0190	hypothetical protein, conserved	-0.348176	-0.366521	0.0183446	0.0718477	-0.0558986	0.127746	-0.420024	-0.310622	-0.109402
LinJ.07.0200	hypothetical protein, conserved	-0.157699	1.47376	-1.63146	0.188324	3.13758	-2.94926	-0.346023	-1.66382	1.3178
LinJ.07.0210	cytochrome c1, heme protein, mitochondrial, putative	-0.292817	0.25651	-0.549326	-0.290575	0.511142	-0.801717	-0.00224148	-0.254632	0.252391
LinJ.07.0220	hypothetical protein, conserved	-0.515579	-0.421562	-0.0940172	-0.136988	0.39156	-0.528549	-0.378591	-0.813123	0.434531
LinJ.07.0230	Golgi/lysosome glycoprotein 1, putative	-0.493816	-0.178254	-0.315562	-0.356034	0.49869	-0.854725	-0.137781	-0.676944	0.539163
LinJ.07.0240	cobalamin-dependent methionine synthase, putative	0.349261	0.5117	-0.162439	0.384497	0.757333	-0.372836	-0.0352358	-0.245633	0.210397
LinJ.07.0250	pitrilysin-like metalloprotease	0.193711	-0.123951	0.317662	0.15541	-0.248544	0.403953	0.0383013	0.124593	-0.0862918
LinJ.07.0260	mitochondrial calcium uptake 1, putative	-0.444288	-0.562918	0.11863	-0.375105	-0.377827	0.0027217	-0.0691831	-0.185091	0.115908
LinJ.07.0270	Sec7 domain containing protein, putative	-0.391821	0.185825	-0.577645	-0.252248	0.0922001	-0.344448	-0.139572	0.0936247	-0.233197
LinJ.07.0280	tRNA-methyl transferase, putative	-0.191307	0.244437	-0.435744	-0.130686	-1.33601	1.20532	-0.0606211	1.58044	-1.64106
LinJ.07.0300	hypothetical protein, conserved	0.0452549	0.306498	-0.261243	-0.250268	0.104566	-0.354834	0.295523	0.201932	0.093591
LinJ.07.0310	Eukaryotic membrane protein family, putative	-0.954131	0.130979	-1.08511	-0.727407	-0.351354	-0.376052	-0.226724	0.482333	-0.709058
LinJ.07.0320	protein kinase, putative	-0.340399	0.960644	-1.30104	-0.125306	-0.176193	0.0508864	-0.215092	1.13684	-1.35193
LinJ.07.0330	protein kinase, putative	0.197258	0.595511	-0.398253	0.192784	-0.219397	0.412181	0.00447395	0.814909	-0.810435
LinJ.07.0340	hypothetical protein, unknown function	-3.2357	-0.869021	-2.36668	-0.889678	-1.12003	0.230351	-2.34602	0.251008	-2.59703
LinJ.07.0350	protein phosphatase 2A, regulatory subunit B, putative	0.940537	0.817904	0.122634	0.37967	0.19564	0.18403	0.560867	0.622264	-0.0613963
LinJ.07.0360	phosphatidylglycerolphosphate synthase, mitochondrial, putative	-0.102676	0.616991	-0.719667	-0.0251416	0.101643	-0.126784	-0.0775345	0.515348	-0.592883
LinJ.07.0370	hypothetical protein, conserved	0.872823	-0.340526	1.21335	-0.273007	-1.29294	1.01993	1.14583	0.952412	0.193418
LinJ.07.0380	hypothetical protein, conserved	0.0677472	-0.182096	0.249843	0.0866058	0.128526	-0.0419202	-0.0188586	-0.310622	0.291764
LinJ.07.0390	Cytokine-induced anti-apoptosis inhibitor 1, Fe-S biogenesis, putative	0.829254	-1.43364	2.26289	0.346389	-1.67481	2.0212	0.482865	0.241173	0.241691
LinJ.07.0400	hypothetical protein, conserved	0.0122261	-0.0966	0.108826	0.270787	-0.967362	1.23815	-0.25856	0.870762	-1.12932
LinJ.07.0410	protein kinase, putative	0.236786	-0.802869	1.03966	0.734813	-0.911509	1.64632	-0.498026	0.10864	-0.606666
LinJ.07.0420	homoserine dehydrogenase-like protein	-0.501876	2.15894	-2.66082	-0.304716	1.19203	-1.49674	-0.19716	0.966912	-1.16407
LinJ.07.0430	acetylornithine deacetylase-like protein	-0.456728	-0.24099	-0.215738	-0.60547	-0.318933	-0.286537	0.148741	0.0779431	0.0707983
LinJ.07.0440	ubiquitin-protein ligase-like, putative	-0.330055	-0.352498	0.0224432	0.355296	-0.135256	0.490552	-0.685351	-0.217242	-0.468109
LinJ.07.0450	Uncharacterised protein family (UPF0172), putative	0.29998	-0.0604177	0.360398	0.412885	0.861639	-0.448755	-0.112904	-0.922057	0.809152
LinJ.07.0460	hypothetical protein, conserved	-0.0599941	-0.131365	0.0713713	-0.644993	0.347457	-0.99245	0.584999	-0.478823	1.06382
LinJ.07.0470	paraflagellar rod protein, putative	-0.436234	-0.0934327	-0.342802	-1.23794	0.0479372	-1.28588	0.801706	-0.14137	0.943076
LinJ.07.0480	hypothetical protein, conserved	-0.459597	-0.153527	-0.30607	-1.05843	-0.0558986	-1.00253	0.598835	-0.0976285	0.696464
LinJ.07.0490	Protein of unknown function (DUF3735)/Abscisic acid G-protein coupled receptor, putative	-1.37063	0.289525	-1.66016	-0.709106	-0.162814	-0.546292	-0.661525	0.452339	-1.11386
LinJ.07.0500	NUDIX family hydrolase, putative	0.973752	-0.347905	1.32166	0.619335	-0.747776	1.36711	0.354416	0.399871	-0.0454547
LinJ.07.0510	vacuolar-type Ca2+-ATPase, putative	-0.661231	-0.311379	-0.349852	-0.330805	-0.0558986	-0.274906	-0.330426	-0.255481	-0.0749458
LinJ.07.0520	hypothetical protein, conserved	-0.281505	-1.04834	0.76684	-0.520444	-1.37783	0.857382	0.238939	0.329482	-0.0905426
LinJ.07.0530	Dynein heavy chain, N-terminal region 2, putative	-0.0773644	-0.089924	0.0125595	-0.535395	-0.550935	0.0155407	0.45803	0.461011	-0.00298118
LinJ.07.0540	hypothetical protein, conserved	1.02733	0.0220445	1.00529	-0.0596032	-0.171376	0.111773	1.08694	0.19342	0.893516
LinJ.07.0550	60S ribosomal protein L7a, putative	-0.913396	0.131226	-1.04462	-0.458133	0.137347	-0.595481	-0.455263	-0.00612121	-0.449142
LinJ.07.0560	60S ribosomal protein L7a, putative	-0.344858	0.162506	-0.507364	-0.398833	1.02452	-1.42335	0.0539754	-0.862014	0.91599
LinJ.07.0570	QA-SNARE protein putative	1.51919	-0.481998	2.00118	-0.134791	-0.403822	0.269031	1.65398	-0.0781761	1.73215
LinJ.07.0580	adp/ATP carrier-like protein	-0.843384	1.27358	-2.11697	-0.804789	-0.0558986	-0.748891	-0.0385948	1.32948	-1.36808
LinJ.07.0590	hypothetical protein, conserved	-0.392941	-0.0483449	-0.344596	0.643754	-0.225824	0.869578	-1.0367	0.177479	-1.21417
LinJ.07.0600	hypothetical protein, conserved	-0.772729	0.254968	-1.0277	-0.99204	-0.483992	-0.508048	0.21931	0.73896	-0.519649
LinJ.07.0610	ras-related protein rab-14, putative	0.117445	0.244437	-0.126992	0.323917	-0.0558986	0.379816	-0.206472	0.300335	-0.506807
LinJ.07.0620	hypothetical protein, conserved	0.598005	0.607007	-0.00900217	0.540672	0.967185	-0.426513	0.0573324	-0.360178	0.41751
LinJ.07.0630	Molybdopterin guanine dinucleotide synthesis protein B, putative	-0.178434	0.321946	-0.500381	0.306109	0.133579	0.17253	-0.484543	0.188367	-0.67291
LinJ.07.0640	Sel1 repeat, putative	-0.13884	0.315403	-0.454243	-0.577088	-0.16693	-0.410158	0.438248	0.482333	-0.0440853
LinJ.07.0650	Sel1 repeat, putative	0.256152	-0.516624	0.772776	-0.192241	-1.01742	0.825184	0.448393	0.5008	-0.0524075
LinJ.07.0660	electron transfer flavoprotein-ubiquinone oxidoreductase, putative	0.46982	-0.0774912	0.547311	0.277966	0.166494	0.111472	0.191854	-0.243985	0.435839
LinJ.07.0670	hypothetical protein, conserved	-0.25481	0.364731	-0.619541	-0.000709464	-0.0558986	0.0551891	-0.254101	0.42063	-0.674731
LinJ.07.0680	hypothetical protein, conserved	-0.67583	-0.0439531	-0.631877	-0.51622	-0.609834	0.0936144	-0.15961	0.565881	-0.725491
LinJ.07.0690	hypothetical protein, conserved	-0.690267	-0.45963	-0.230637	-0.501113	-0.889249	0.388136	-0.189154	0.429618	-0.618773
LinJ.07.0700	vacuolar-type Ca2+-ATPase, putative (fragment)	0.124194	-0.800417	0.924612	-0.114745	0.0221039	-0.136849	0.238939	-0.822521	1.06146
LinJ.07.0710	eukaryotic translation initiation factor 3 subunit h	-0.125111	0.203491	-0.328602	0.161892	0.922406	-0.760514	-0.287003	-0.718915	0.431912
LinJ.07.0720	vacuolar-type Ca2+-ATPase, putative (fragment)	-0.730909	-0.825952	0.0950431	-0.375105	-0.377827	0.0027217	-0.355804	-0.448126	0.0923214
LinJ.07.0740	hypothetical protein, conserved	0.486765	-0.404489	0.891253	0.701857	-0.366239	1.0681	-0.215092	-0.03825	-0.176842
LinJ.07.0750	Qa-SNARE protein, putative	0.851761	0.244437	0.607325	0.222032	0.635979	-0.413947	0.629729	-0.391542	1.02127
LinJ.07.0760	40S ribosomal protein S9, putative	0.166053	-0.423193	0.589246	0.173926	0.152688	0.0212381	-0.00787358	-0.575881	0.568008
LinJ.07.0770	protein kinase, putative	-0.235701	-0.299093	0.0633914	0.019174	0.227035	-0.207861	-0.254875	-0.526128	0.271253
LinJ.07.0780	topoisomerase-related function protein-like protein	-0.374727	-0.24099	-0.133737	-0.133444	-0.0558986	-0.0775456	-0.241282	-0.185091	-0.0561911
LinJ.07.0790	centrin, putative	-0.0657764	0.75901	-0.824787	-0.456719	1.72171	-2.17843	0.390942	-0.962699	1.35364
LinJ.07.0800	hypothetical protein	0.424549	0.402866	0.0216829	0.600647	0.19564	0.405007	-0.176098	0.207226	-0.383324
LinJ.07.0810	hypothetical protein, conserved	0.413144	0.448081	-0.0349366	0.64719	0.225514	0.421676	-0.234046	0.222567	-0.456612
LinJ.07.0820	malonyl-coa decarboxylase-like protein	1.01223	0.858546	0.15368	0.550894	0.26603	0.284865	0.461332	0.592516	-0.131185
LinJ.07.0830	hypothetical protein, conserved	-0.295258	0.155669	-0.450927	-0.279625	-0.344144	0.0645189	-0.0156336	0.499813	-0.515446
LinJ.07.0840	protein phosphatase inhibitor, putative	-0.763214	0.387041	-1.15025	-0.767688	2.03156	-2.79925	0.00447395	-1.64452	1.649
LinJ.07.0860	hypothetical protein, conserved	-0.165312	-0.612959	0.447647	0.332714	-0.491998	0.824712	-0.498026	-0.120961	-0.377065
LinJ.07.0870	6-phosphofructo-2-kinase-like protein	0.370323	0.289525	0.0807979	-0.0290812	0.529064	-0.558145	0.399404	-0.239539	0.638943
LinJ.07.0880	DNAJ-domain transmembrane-like protein	0.264372	0.981402	-0.71703	0.832788	0.844566	-0.0117779	-0.568416	0.136837	-0.705252
LinJ.07.0890	hypothetical protein, conserved	-0.116403	0.00693758	-0.12334	0.0107862	0.0221039	-0.0113178	-0.127189	-0.0151663	-0.112022
LinJ.07.0900	hypothetical protein, conserved	-0.444288	0.495976	-0.940264	0.43225	0.458675	-0.0264246	-0.876538	0.0373011	-0.913839
LinJ.07.0910	flavoprotein subunit-like protein	-0.925974	0.134519	-1.06049	-0.987375	0.136746	-1.12412	0.061401	-0.00222729	0.0636283
LinJ.07.0920	hypothetical protein, conserved	0.28633	-0.481998	0.768328	0.404943	0.31607	0.0888724	-0.118613	-0.798068	0.679455
LinJ.07.0930	phosphoacetylglucosamine mutase-like protein	-0.469132	-0.543553	0.0744206	-0.445037	0.26603	-0.711066	-0.0240952	-0.809582	0.785487
LinJ.07.0950	hypothetical protein, unknown function (fragment)	0.14533	0.252825	-0.107495	0.27836	0.498037	-0.219677	-0.13303	-0.245212	0.112183
LinJ.07.0960	hypothetical protein, unknown function (fragment)	0.871488	0.735551	0.135937	0.79482	0.745556	0.0492643	0.0766678	-0.0100046	0.0866724
LinJ.07.0970	hypothetical protein, conserved (fragment)	0.110073	0.51237	-0.402297	-0.6663	0.40048	-1.06678	0.776373	0.11189	0.664483
LinJ.07.0980	hypothetical protein, conserved	0.774443	0.715941	0.0585018	0.478473	0.373786	0.104687	0.29597	0.342156	-0.0461855
LinJ.07.0990	hypothetical protein, conserved	-0.0859543	0.398128	-0.484083	-0.701863	-0.00960493	-0.692258	0.615909	0.407733	0.208175
LinJ.07.1000	ubiquitin-conjugating enzyme E2, putative	0.115771	-0.504024	0.619795	0.331091	-0.640861	0.971952	-0.21532	0.136837	-0.352156
LinJ.07.1010	hypothetical protein, unknown function	0.146098	-0.120696	0.266794	0.414763	-0.219397	0.63416	-0.268664	0.0987016	-0.367366
LinJ.07.1020	splicing factor ptsr1-like protein	-0.1249	0.0297801	-0.15468	-0.184921	0.548481	-0.733403	0.0600211	-0.518701	0.578722
LinJ.07.1030	serine/threonine kinase, putative	-0.54435	0.135159	-0.679508	-0.590644	0.704914	-1.29556	0.0462941	-0.569755	0.616049
LinJ.07.1040	hypothetical protein, conserved	0.137757	-0.927329	1.06509	-0.133604	-0.996659	0.863056	0.271361	0.0693299	0.202031
LinJ.07.1050	protein kinase, putative	-0.0617068	-0.270136	0.208429	0.233269	-0.248544	0.481813	-0.294976	-0.0215926	-0.273383
LinJ.07.1060	hypothetical protein, unknown function	1.20724	0.874487	0.332755	0.646375	0.396614	0.249761	0.560867	0.477874	0.0829936
LinJ.07.1070	Protein of unknown function (DUF3608), putative	0.161634	-0.769918	0.931552	0.0514282	-0.992705	1.04413	0.110206	0.222786	-0.11258
LinJ.07.1080	hypothetical protein, conserved	-0.0738138	-0.481998	0.408184	-0.276227	-0.296907	0.0206796	0.202413	-0.185091	0.387505
LinJ.07.1090	Domain of unknown function (DUF3437), putative	-0.328811	0.674618	-1.00343	-0.102527	0.231678	-0.334205	-0.226284	0.44294	-0.669224
LinJ.07.1100	hypothetical protein, conserved	0.20341	-0.389089	0.592499	-0.583017	-1.40103	0.818017	0.786427	1.01195	-0.225518
LinJ.07.1110	hypothetical protein, conserved	-0.313704	0.218442	-0.532146	-0.0596032	0.740568	-0.800171	-0.254101	-0.522126	0.268026
LinJ.07.1120	hypothetical protein, conserved	0.0674901	0.0960451	-0.028555	0.228158	-0.425132	0.653291	-0.160668	0.521177	-0.681846
LinJ.07.1130	RNA binding protein, putative	-0.0329865	0.244437	-0.277423	-0.2213	0.944101	-1.1654	0.188313	-0.699665	0.887978
LinJ.07.1140	nucleolar RNA-binding protein, putative	0.869666	0.368635	0.501031	0.990421	0.643523	0.346898	-0.120755	-0.274888	0.154133
LinJ.07.1150	RNA binding protein-like protein	0.910881	0.0549003	0.855981	0.890777	0.251769	0.639008	0.0201046	-0.196869	0.216973
LinJ.07.1160	Domain of unknown function DUF59, putative	0.349261	-0.24099	0.590251	-0.430247	-0.707975	0.277729	0.779508	0.466985	0.312522
LinJ.07.1170	DNA repair and recombination helicase protein PIF7, putative	-0.258422	-0.488917	0.230496	-0.667286	-1.10029	0.433007	0.408864	0.611375	-0.202511
LinJ.07.1180	peptidyl-prolyl cis-trans isomerase/rotamase, putative	-0.00963337	-0.24099	0.231357	0.0144618	1.4466	-1.43214	-0.0240952	-1.68759	1.6635
LinJ.07.1190	hypothetical protein, conserved	0.133532	0.0809382	0.0525942	0.157628	-1.0559	1.21353	-0.0240952	1.13684	-1.16093
LinJ.07.1200	hypothetical protein, conserved	0.207242	0.437082	-0.22984	0.646375	1.35914	-0.712764	-0.439133	-0.922057	0.482924
LinJ.07.1210	cation-transporting ATPase, putative	0.112821	-0.0769518	0.189773	0.191622	0.201753	-0.0101307	-0.0788011	-0.278704	0.199903
LinJ.07.1220	Dpy-30 motif containing protein, putative	-0.428347	1.34397	-1.77232	-0.667286	0.944101	-1.61139	0.238939	0.399871	-0.160932
LinJ.07.1230	lipoate-protein ligase-like	-0.165312	-0.571139	0.405826	-0.474641	-1.01408	0.539438	0.309329	0.44294	-0.133611
LinJ.07.1240	RNA-editing complex protein, putative	0.168689	-0.656027	0.824716	0.316773	-0.171376	0.488149	-0.148084	-0.484652	0.336568
LinJ.07.1250	hypothetical protein, conserved	0.234802	-0.24099	0.475792	0.339347	0.0510166	0.288331	-0.104545	-0.292007	0.187462
LinJ.07.1260	delta-5 fatty acid desaturase, putative	-0.459043	0.159548	-0.618591	-0.635922	0.233608	-0.86953	0.176878	-0.07406	0.250938
LinJ.07.1270	hypothetical protein, conserved	1.39366	-0.726417	2.12007	-0.0932115	-1.73397	1.64076	1.48687	1.00755	0.479313
LinJ.07.1280	ATPase subunit 9, putative, pseudogene	-0.280789	0.326051	-0.60684	-0.0823232	-0.541325	0.459002	-0.198466	0.867376	-1.06584
LinJ.07.1290	hypothetical protein, conserved	-0.0388094	0.0693502	-0.10816	-0.468691	-0.00859287	-0.460099	0.429882	0.0779431	0.351939
LinJ.07.1300	proteasome regulatory non-ATP-ase subunit, putative	0.0455847	-0.746225	0.79181	0.102101	0.65037	-0.548269	-0.0565167	-1.3966	1.34008
LinJ.07.1310	hypothetical protein, conserved	-0.698045	0.273583	-0.971628	0.235853	0.39156	-0.155708	-0.933897	-0.117977	-0.81592
LinJ.07.1320	peptide methionine sulfoxide reductase-like	-0.239806	1.81639e-05	-0.239824	0.073796	0.396614	-0.322818	-0.313602	-0.396595	0.0829936
LinJ.07.1330	N-terminal region of Chorein, a TM vesicle-mediated sorter, putative	-0.272854	-0.902188	0.629334	0.181025	-0.908857	1.08988	-0.453879	0.00666945	-0.460549
LinJ.07.1340	amino acid transporter 19, putative	0.510084	0.348726	0.161358	-0.694422	-0.191675	-0.502746	1.20451	0.540401	0.664104
LinJ.08.0010	adaptor complex protein (AP) 3 delta subunit 1, putative	-0.695726	0.503753	-1.19948	-0.113003	0.268941	-0.381944	-0.582724	0.234812	-0.817535
LinJ.08.0020	hypothetical protein, conserved	-0.397973	-1.48892	1.09094	-0.272148	-0.640861	0.368713	-0.125825	-0.848056	0.722231
LinJ.08.0030	vesicle-associated membrane protein, putative	0.0871571	-0.0533629	0.14052	0.0744938	0.443672	-0.369179	0.0126633	-0.497035	0.509699
LinJ.08.0040	hypothetical protein, conserved	0.380739	0.195109	0.18563	0.275067	0.467663	-0.192597	0.105673	-0.272554	0.378227
LinJ.08.0050	hypothetical protein, unknown function	-0.460217	0.665901	-1.12612	-0.39829	0.529064	-0.927354	-0.0619273	0.136837	-0.198764
LinJ.08.0060	phosphoglycerate mutase protein, putative	-0.603433	-1.56292	0.959485	0.110322	-2.32892	2.43924	-0.713755	0.765999	-1.47975
LinJ.08.0070	Putative zinc finger motif, C2HC5-type/ASCH domain containing protein, putative	-0.205428	0.0269433	-0.232372	-0.00333493	0.826744	-0.830079	-0.202094	-0.799801	0.597708
LinJ.08.0080	ATP-dependent DEAD/H RNA helicase, putative	0.0703602	-0.141454	0.211815	0.117176	-0.470936	0.588112	-0.0468153	0.329482	-0.376297
LinJ.08.0090	adaptor complex protein (AP) 3 delta subunit 1, putative	-0.279901	-0.374256	0.0943552	-0.215448	-0.544646	0.329197	-0.0644529	0.170389	-0.234842
LinJ.08.0100	dual-specificity protein phosphatase, putative	0.741578	0.195109	0.546469	0.533013	-0.0558986	0.588912	0.208566	0.251008	-0.0424422
LinJ.08.0110	hypothetical protein, unknown function	0.0862266	-0.24099	0.327217	0.511684	-0.296907	0.808591	-0.425458	0.0559167	-0.481375
LinJ.08.0120	hypothetical protein, conserved	-0.396982	-1.00652	0.609542	-0.220884	0.26603	-0.486914	-0.176098	-1.27255	1.09646
LinJ.08.0130	hypothetical protein, conserved	-0.0544864	0.30058	-0.355066	0.252008	0.710738	-0.458729	-0.306495	-0.410158	0.103663
LinJ.08.0140	hypothetical protein, conserved	-0.344078	-0.378493	0.0344158	-0.794521	0.018102	-0.812623	0.450443	-0.396595	0.847039
LinJ.08.0150	DNA repair protein, putative	-0.843384	-0.514008	-0.329376	-0.754749	-0.718864	-0.035885	-0.0886355	0.204855	-0.293491
LinJ.08.0160	GPI-GlcNAc transferase complex, PIG-H component, putative	-0.650739	-0.504024	-0.146715	-0.444267	-1.31893	0.874666	-0.206472	0.814909	-1.02138
LinJ.08.0170	hypothetical protein, conserved	-0.0888601	-0.857661	0.768801	0.364078	-0.73397	1.09805	-0.452939	-0.123691	-0.329248
LinJ.08.0190	Bacterial transferase hexapeptide (six repeats), putative	-0.090024	-0.166989	0.0769654	-0.449979	0.0961045	-0.546083	0.359955	-0.263094	0.623048
LinJ.08.0200	hypothetical protein, unknown function	-0.263716	0.402866	-0.666582	-0.557103	0.418033	-0.975135	0.293387	-0.0151663	0.308553
LinJ.08.0210	Inositol phosphosphingolipids phospholipase C	0.202802	-0.0483449	0.251147	0.318294	0.178567	0.139727	-0.115492	-0.226912	0.11142
LinJ.08.0220	hypothetical protein, unknown function	1.20724	0.218442	0.9888	1.64637	-0.57832	2.22469	-0.439133	0.796761	-1.23589
LinJ.08.0230	ubiquitin-activating enzyme-like protein	-0.131365	0.235448	-0.366813	0.110322	0.0614584	0.0488635	-0.241687	0.17399	-0.415676
LinJ.08.0240	ABC1 family, putative	-0.343684	-0.195186	-0.148498	-0.352504	-0.225824	-0.12668	0.00881942	0.0306373	-0.0218179
LinJ.08.0250	hypothetical protein, conserved	-0.445625	-0.24099	-0.204635	-0.242559	0.292025	-0.534584	-0.203065	-0.533015	0.329949
LinJ.08.0260	hypothetical protein, conserved	0.0998519	-0.122345	0.222197	0.138766	0.799712	-0.660946	-0.0389139	-0.922057	0.883143
LinJ.08.0270	hypothetical protein, conserved	0.175232	-0.536446	0.711677	-0.691739	0.0112156	-0.702954	0.86697	-0.547661	1.41463
LinJ.08.0280	hypothetical protein	-0.0524796	0.174048	-0.226527	0.386653	-0.457997	0.84465	-0.439133	0.632045	-1.07118
LinJ.08.0290	ribosomal protein L2, putative	-0.17887	-0.281632	0.102762	-0.112955	-0.450178	0.337223	-0.0659154	0.168546	-0.234461
LinJ.08.0300	iron superoxide dismutase A, mitochondrial	0.444068	0.0738834	0.370184	0.393076	0.709636	-0.31656	0.0509919	-0.635753	0.686745
LinJ.08.0310	Isochorismatase family, putative	-1.42835	-1.37849	-0.0498531	-1.40425	-0.73397	-0.670281	-0.0240952	-0.644523	0.620428
LinJ.08.0320	Isochorismatase family, putative	0.126869	-1.19208	1.31895	0.26902	-1.27829	1.54731	-0.142151	0.0862107	-0.228362
LinJ.08.0330	mitochondrial associated ribonuclease, putative	1.14347	0.488921	0.65455	0.927615	0.387708	0.539907	0.215856	0.101213	0.114643
LinJ.08.0340	Tim10/DDP family zinc finger, putative	-0.493198	-1.07388	0.580682	-0.732137	-0.863254	0.131117	0.238939	-0.210626	0.449566
LinJ.08.0350	hypothetical protein, conserved	0.109591	-0.349412	0.459003	0.181581	-0.484943	0.666523	-0.0719899	0.135531	-0.20752
LinJ.08.0360	hypothetical protein, conserved	-0.738202	1.81639e-05	-0.73822	0.302967	-0.162814	0.465781	-1.04117	0.162832	-1.204
LinJ.08.0370	hypothetical protein, conserved	0.0365853	0.652095	-0.61551	0.425677	0.252224	0.173454	-0.389092	0.399871	-0.788963
LinJ.08.0380	hypothetical protein, conserved	0.0238608	-0.536446	0.560307	0.356078	1.0816	-0.725527	-0.332217	-1.61805	1.28583
LinJ.08.0390	hypothetical protein, conserved	0.14281	0.236332	-0.0935217	-0.604276	-0.095976	-0.5083	0.747086	0.332308	0.414778
LinJ.08.0400	hypothetical protein, conserved	-0.391095	-0.852425	0.46133	-0.166788	-0.832393	0.665605	-0.224307	-0.0200321	-0.204275
LinJ.08.0410	hypothetical protein, conserved	0.604075	-0.0857117	0.689787	0.301005	0.132547	0.168459	0.30307	-0.218258	0.521328
LinJ.08.0420	WD domain, G-beta repeat, putative	-0.0947278	0.30466	-0.399387	0.16552	0.304396	-0.138876	-0.260247	0.000263692	-0.260511
LinJ.08.0430	hypothetical protein, conserved	-0.0383827	-0.0380029	-0.000379767	0.0731177	0.0276248	0.045493	-0.1115	-0.0656277	-0.0458727
LinJ.08.0440	hypothetical protein, conserved	-0.069074	1.81639e-05	-0.0690922	0.304382	-0.262349	0.566732	-0.373457	0.262368	-0.635824
LinJ.08.0450	hypothetical protein, conserved	-0.142534	-0.035671	-0.106863	0.139522	-0.235605	0.375126	-0.282055	0.199934	-0.481989
LinJ.08.0460	signal peptidase type I, putative	-0.632123	-0.475455	-0.156668	-0.462257	-0.0558986	-0.406358	-0.169866	-0.419557	0.24969
LinJ.08.0470	hypothetical protein, unknown function	-0.247258	0.101898	-0.349156	0.0534408	0.78656	-0.733119	-0.300699	-0.684662	0.383963
LinJ.08.0480	small ubiquitin protein, putative	0.286525	0.115154	0.171371	-0.0702504	1.03721	-1.10746	0.356776	-0.922057	1.27883
LinJ.08.0490	hypothetical protein, conserved	-0.162452	-0.514008	0.351556	-0.138357	-0.600219	0.461862	-0.0240952	0.0862107	-0.110306
LinJ.08.0500	hypothetical protein, conserved	0.0862266	-0.750004	0.83623	0.189393	-0.484742	0.674135	-0.103167	-0.265262	0.162095
LinJ.08.0510	hypothetical protein, unknown function	-1.11017	-0.24099	-0.869181	-0.0596032	-0.377827	0.318224	-1.05057	0.136837	-1.1874
LinJ.08.0520	ribose-phosphate pyrophosphokinase, putative	-0.167448	-0.0498484	-0.117599	0.0258256	0.0309062	-0.00508067	-0.193273	-0.0807547	-0.112519
LinJ.08.0530	hypothetical protein, conserved	0.0186157	-0.624319	0.642934	0.3603	-0.467796	0.828096	-0.341684	-0.156522	-0.185162
LinJ.08.0540	protein kinase , putative	-0.0657764	-0.815064	0.749288	-0.0871242	-0.907507	0.820383	0.0213478	0.0924426	-0.0710949
LinJ.08.0550	hypothetical protein, conserved	-0.3949	1.3835	-1.7784	-0.106909	1.83163	-1.93854	-0.287991	-0.448126	0.160135
LinJ.08.0560	cyclopropane-fatty-acyl-phospholipid syntahse	-0.136166	-0.977956	0.84179	-0.0271817	-1.0559	1.02872	-0.108984	0.0779431	-0.186927
LinJ.08.0570	eukaryotic translation initiation factor 2 beta subunit, putative	-0.104482	0.199172	-0.303654	0.190996	0.208286	-0.0172903	-0.295478	-0.00911368	-0.286364
LinJ.08.0580	hypothetical protein, conserved	0.0638588	-0.30239	0.366249	0.382401	-0.830017	1.21242	-0.318543	0.527627	-0.846169
LinJ.08.0590	hypothetical protein, conserved	0.0862266	-0.472315	0.558542	0.110322	-1.02419	1.13451	-0.0240952	0.551874	-0.575969
LinJ.08.0600	hypothetical protein, unknown function	-0.490274	0.75901	-1.24928	-0.851204	-0.278291	-0.572913	0.36093	1.0373	-0.676371
LinJ.08.0610	hypothetical protein, unknown function	0.716043	0.311551	0.404492	0.0526064	-0.296907	0.349513	0.663437	0.608458	0.0549793
LinJ.08.0620	hypothetical protein, unknown function	0.393655	0.273583	0.120072	-0.703265	0.0961045	-0.79937	1.09692	0.177479	0.919441
LinJ.08.0630	P299	-0.140643	-0.386909	0.246267	0.128839	-0.392041	0.52088	-0.269482	0.00513107	-0.274613
LinJ.08.0640	hypothetical protein, unknown function	-0.165312	-0.0780514	-0.0872608	-0.719753	-0.72695	0.00719691	0.554441	0.648899	-0.0944577
LinJ.08.0650	Amastin surface glycoprotein, putative	1.05838	0.421358	0.637023	0.715138	0.724535	-0.00939677	0.343243	-0.303177	0.64642
LinJ.08.0660	DnaJ domain containing protein, putative	0.19853	0.090216	0.108314	0.264445	0.474616	-0.210171	-0.0659154	-0.3844	0.318485
LinJ.08.0680	amastin-like protein	2.10415	0.12158	1.98257	-0.594222	0.529064	-1.12329	2.69837	-0.407484	3.10585
LinJ.08.0690	amastin-like protein	-0.0657764	1.75901	-1.82479	-0.626644	-0.377827	-0.248817	0.560867	2.13684	-1.57597
LinJ.08.0730	tuzin, putative	0.349261	-0.0834487	0.43271	0.373356	-0.152114	0.52547	-0.0240952	0.0686652	-0.0927604
LinJ.08.0740	tuzin, putative	-0.406117	-0.285384	-0.120733	-0.311318	-0.448216	0.136898	-0.0947982	0.162832	-0.25763
LinJ.08.0760	amastin-like protein	1.03376	0.75901	0.274749	0.43225	-0.207902	0.640152	0.601509	0.966912	-0.365402
LinJ.08.0780	amastin-like protein	2.15662	1.21844	0.938174	1.91768	1.40353	0.514144	0.238939	-0.185091	0.424031
LinJ.08.0790	amastin-like protein	0.214331	0.0809382	0.133393	0.197785	-0.149008	0.346793	0.0165468	0.229946	-0.213399
LinJ.08.0800	hypothetical protein, unknown function	1.16325	0.589085	0.574164	0.549383	1.06146	-0.512076	0.613866	-0.472373	1.08624
LinJ.08.0810	hypothetical protein, unknown function	-0.480814	0.151327	-0.632141	0.197785	0.692563	-0.494778	-0.678599	-0.541235	-0.137363
LinJ.08.0820	SET domain containing protein, putative	0.253683	-0.492529	0.746212	-0.0397036	-0.570472	0.530768	0.293387	0.0779431	0.215444
LinJ.08.0830	mitochondrial DNA polymerase beta	-0.335935	-0.369314	0.0333787	0.0680936	0.512385	-0.444292	-0.404029	-0.881699	0.47767
LinJ.08.0840	mitochondrial DNA polymerase beta-PAK, putative	-0.173089	-0.15969	-0.0133996	0.29424	0.0464631	0.247777	-0.46733	-0.206153	-0.261177
LinJ.08.0850	Beta-lactamase superfamily domain containing protein, putative	0.198355	-0.612438	0.810794	0.448801	-0.813328	1.26213	-0.250446	0.20089	-0.451336
LinJ.08.0860	hypothetical protein, conserved	0.133532	-0.125513	0.259045	-0.579338	0.0595786	-0.638917	0.71287	-0.185091	0.897962
LinJ.08.0870	protein kinase, putative	0.464738	0.981402	-0.516664	-0.189238	0.0884913	-0.27773	0.653977	0.892911	-0.238934
LinJ.08.0880	hypothetical protein, conserved	-0.26741	-0.433635	0.166225	-0.230715	-0.948983	0.718268	-0.0366952	0.515348	-0.552044
LinJ.08.0890	hypothetical protein, conserved	0.889829	-1.37849	2.26832	0.203431	-1.43441	1.63784	0.686398	0.0559167	0.630481
LinJ.08.0900	Dpy-30 motif containing protein, putative	-0.469499	-0.47915	0.00965104	-0.120633	-0.325085	0.204453	-0.348866	-0.154064	-0.194802
LinJ.08.0910	Protein of unknown function (DUF2453), putative	-0.294045	0.646535	-0.940581	0.124128	0.831627	-0.707499	-0.418173	-0.185091	-0.233082
LinJ.08.0920	hypothetical protein, unknown function	1.06547	0.387041	0.678427	0.241566	-0.775791	1.01736	0.823902	1.16283	-0.33893
LinJ.08.0930	DnaJ domain containing protein, putative	0.145728	0.174048	-0.0283199	-0.304716	-0.640861	0.336145	0.450443	0.814909	-0.364465
LinJ.08.0940	AAA domain (dynein-related subfamily)/von Willebrand factor type A domain containing protein, putative	0.213039	-0.122595	0.335634	0.0262955	-0.424286	0.450582	0.186743	0.301691	-0.114948
LinJ.08.0950	cathepsin L-like protease	0.254521	-0.0912428	0.345763	-0.468098	0.449992	-0.91809	0.722618	-0.541235	1.26385
LinJ.08.0960	cathepsin L-like protease	-0.594679	0.210117	-0.804796	-0.491129	-0.195829	-0.2953	-0.10355	0.405946	-0.509496
LinJ.08.1000	histone deacetylase, putative	-0.0393042	-0.24099	0.201686	0.191242	-0.207902	0.399144	-0.230546	-0.0330883	-0.197458
LinJ.08.1001	Ring finger domain containing protein, putative	-0.00304069	-0.903955	0.900914	0.416983	-1.27829	1.69527	-0.420024	0.374336	-0.79436
LinJ.08.1010	hypothetical protein, conserved	-0.143048	0.199226	-0.342274	-0.220969	0.770299	-0.991268	0.0779212	-0.571073	0.648994
LinJ.08.1020	stress-induced protein sti1	-0.0434334	0.0579215	-0.101355	-0.159471	0.891634	-1.05111	0.116038	-0.833712	0.94975
LinJ.08.1030	Repeat of unknown function (DUF1126), putative	-0.381623	0.097812	-0.479435	-0.318443	0.180542	-0.498984	-0.0631804	-0.0827296	0.0195492
LinJ.08.1040	phosphoribosylpyrophosphate synthetase	0.0253714	0.380498	-0.355127	-0.0993967	-0.257532	0.158136	0.124768	0.638031	-0.513263
LinJ.08.1050	suppressive immunomodulating factor, putative	-0.202278	-0.0805253	-0.121753	0.47132	-0.422681	0.894	-0.673598	0.342156	-1.01575
LinJ.08.1060	Exocyst complex component Sec3, putative	-0.445625	0.249996	-0.695621	-0.548062	0.252224	-0.800285	0.102437	-0.00222729	0.104664
LinJ.08.1070	Thiopurine S-methyltransferase (TPMT), putative	0.452691	-0.0185975	0.471288	0.0833548	0.0510166	0.0323382	0.369336	-0.0696141	0.43895
LinJ.08.1080	MRB1 complex subunit MRB3010	0.27371	0.218442	0.0552683	-0.0919863	0.596178	-0.688164	0.365696	-0.377736	0.743433
LinJ.08.1090	hypothetical protein, conserved	-0.493198	-0.629555	0.136358	-0.656188	-0.874452	0.218264	0.16299	0.244896	-0.0819061
LinJ.08.1100	intraflagellar transport protein 122B, putative	-0.186134	-0.155017	-0.0311175	-0.250482	0.0300746	-0.280556	0.0643475	-0.185091	0.249439
LinJ.08.1110	MIX protein, putative	0.373108	-0.24099	0.614098	-0.602797	-0.863254	0.260457	0.975905	0.622264	0.353641
LinJ.08.1120	hypothetical protein, conserved	0.36812	-1.24099	1.60911	-0.710354	-1.0559	0.345544	1.07847	-0.185091	1.26357
LinJ.08.1130	Zinc finger, C3HC4 type (RING finger), putative	0.388789	-0.427403	0.816192	-0.0725422	-0.367843	0.2953	0.461332	-0.0595605	0.520892
LinJ.08.1160	hypothetical protein, conserved	1.06198	0.846473	0.215506	0.408002	-0.138361	0.546363	0.653977	0.984834	-0.330857
LinJ.08.1190	hypothetical protein, conserved	0.233784	0.406129	-0.172345	-0.0326361	0.511786	-0.544422	0.26642	-0.105657	0.372077
LinJ.08.1191	hypothetical protein, unknown function	-0.0657764	-1.35647	1.29069	-0.967681	-1.96279	0.995109	0.901904	0.606322	0.295582
LinJ.08.1220	amidinotransferase, putative	1.4494	0.364731	1.08467	0.0977584	0.903459	-0.805701	1.35164	-0.538728	1.89037
LinJ.08.1250	protein kinase, putative	0.671189	1.01382	-0.342635	-0.889678	0.0436371	-0.933315	1.56087	0.970187	0.59068
LinJ.08.1280	beta tubulin	-0.629525	0.170852	-0.800377	-0.221014	0.527465	-0.74848	-0.408511	-0.356613	-0.0518975
LinJ.08.1290	beta tubulin	-0.81001	0.0566722	-0.866683	-0.36222	0.220246	-0.582467	-0.44779	-0.163574	-0.284216
LinJ.08.1300	histone deacetylase, putative	0.0497008	-1.41091	1.46062	-0.385636	-1.0559	0.670263	0.435336	-0.355016	0.790353
LinJ.08.1310	hypothetical protein, conserved	0.41965	0.244437	0.175213	-0.706814	-0.248544	-0.45827	1.12646	0.492981	0.633484
LinJ.08.1320	amastin-like protein	0.139338	-0.141454	0.280792	-0.397282	-0.149008	-0.248274	0.53662	0.00755373	0.529066
LinJ.08.1330	amastin-like protein	0.654116	0.495976	0.15814	0.644658	-0.499505	1.14416	0.00945736	0.995481	-0.986024
LinJ.09.0010	hypothetical protein, conserved	0.605601	-0.24099	0.846591	1.72923	1.52906	0.200168	-1.12363	-1.77005	0.646423
LinJ.09.0020	hypothetical protein, conserved	0.439147	0.75901	-0.319864	0.35221	0.26603	0.0861809	0.0869361	0.492981	-0.406044
LinJ.09.0030	hypothetical protein, conserved	0.434343	0.0883177	0.346025	0.351908	0.803924	-0.452016	0.0824347	-0.715606	0.798041
LinJ.09.0040	hypothetical protein, conserved	0.0909491	-0.137896	0.228845	0.0548267	0.21712	-0.162293	0.0361223	-0.355016	0.391139
LinJ.09.0050	Peroxisomal biogenesis factor 11 (PEX11), putative	-0.215802	0.437082	-0.652884	-0.223416	-0.225824	0.00240804	0.00761366	0.662906	-0.655292
LinJ.09.0060	N-acetyl-D-glucosaminylphosphatidylinositol de-N-acetylase	-0.405626	0.0485167	-0.454143	-0.315943	0.403533	-0.719476	-0.0896835	-0.355016	0.265333
LinJ.09.0070	endonuclease III, putative	-0.558816	-0.347905	-0.210911	0.320889	-0.0558986	0.376787	-0.879705	-0.292007	-0.587699
LinJ.09.0080	RNA-binding protein 5, putative	2.60979	1.25377	1.35601	0.652031	0.65037	0.00166094	1.95776	0.603405	1.35435
LinJ.09.0090	RNA helicase, putative	0.193033	0.249996	-0.056963	0.266562	0.0899523	0.17661	-0.0735286	0.160044	-0.233573
LinJ.09.0100	RNA-binding protein 5-like protein	2.4508	0.0220445	2.42875	0.587369	-0.278291	0.86566	1.86343	0.300335	1.56309
LinJ.09.0110	RNA-binding protein 5-like protein	-0.240274	1.03203	-1.2723	0.239605	0.480154	-0.240549	-0.479879	0.551874	-1.03175
LinJ.09.0120	flagellar pocket cytoskeletal protein bilbo1	0.342688	0.193413	0.149276	0.455493	0.521868	-0.0663755	-0.112805	-0.328456	0.215651
LinJ.09.0130	hypothetical protein, conserved	0.0497008	-0.977956	1.02766	-0.462257	-1.17138	0.709119	0.511958	0.19342	0.318537
LinJ.09.0140	hypothetical protein, conserved	-0.480814	0.343973	-0.824787	0.617282	-0.0558986	0.67318	-1.0981	0.399871	-1.49797
LinJ.09.0150	kinesin, putative	1.51919	2.34397	-0.824787	1.28025	1.24896	0.0312909	0.238939	1.09502	-0.856077
LinJ.09.0160	FHA domain/Ring finger domain containing protein, putative	-0.0894277	-1.01151	0.92208	0.196295	-0.922632	1.11893	-0.285723	-0.088876	-0.196847
LinJ.09.0180	ATG8/AUT7/APG8/PAZ2, putative	-0.0184707	0.607007	-0.625478	-0.25741	0.0265636	-0.283974	0.238939	0.580443	-0.341504
LinJ.09.0200	microtubule associated protein-like protein	-1.1754	0.495976	-1.67138	0.0852309	-0.126288	0.211519	-1.26063	0.622264	-1.8829
LinJ.09.0210	hypothetical protein, conserved	1.43672	-0.24099	1.67771	0.875857	-0.0558986	0.931755	0.560867	-0.185091	0.745959
LinJ.09.0220	NRDE protein, putative	-0.242654	-0.571139	0.328484	-0.273007	-1.28417	1.01116	0.0303526	0.713029	-0.682676
LinJ.09.0230	Domain of unknown function (DUF4586), putative	-0.313044	-0.504024	0.190981	-0.744628	-0.784597	0.0399687	0.431584	0.280572	0.151012
LinJ.09.0240	hypothetical protein, conserved	0.27526	-0.695556	0.970816	-0.177804	-0.8556	0.677796	0.453064	0.160044	0.29302
LinJ.09.0250	kinesin, putative	-0.703206	0.509032	-1.21224	0.221353	0.199358	0.0219947	-0.92456	0.309673	-1.23423
LinJ.09.0260	hypothetical protein, conserved	-0.311937	-0.392993	0.081056	0.951624	-0.973436	1.92506	-1.26356	0.580443	-1.844
LinJ.09.0270	cdc2-related kinase 12	0.775526	0.174048	0.601478	0.629696	-0.278291	0.907987	0.14583	0.452339	-0.306509
LinJ.09.0280	hypothetical protein, conserved	0.376742	0.621507	-0.244765	0.378811	0.178567	0.200244	-0.0020689	0.44294	-0.445009
LinJ.09.0290	hypothetical protein, conserved	0.934224	0.137522	0.796702	0.695284	-0.81489	1.51017	0.238939	0.952412	-0.713473
LinJ.09.0300	hypothetical protein, conserved	-0.0184707	-0.726417	0.707946	-0.105407	-0.0558986	-0.0495083	0.0869361	-0.670518	0.757454
LinJ.09.0310	hypothetical protein, conserved	0.00133775	0.174048	-0.17271	-0.237601	-0.707975	0.470374	0.238939	0.882023	-0.643084
LinJ.09.0320	Ring finger domain containing protein, putative	-0.535262	0.278384	-0.813646	0.225799	0.0484381	0.177361	-0.761061	0.229946	-0.991007
LinJ.09.0330	DNA photolyase, putative	0.349261	0.0220445	0.327217	0.0659277	-0.00698899	0.0729167	0.283333	0.0290335	0.2543
LinJ.09.0340	Ankyrin repeats (3 copies), putative	0.471252	1.05447	-0.583214	-0.324081	0.998549	-1.32263	0.795333	0.0559167	0.739416
LinJ.09.0350	hypothetical protein	-0.127177	0.0809382	-0.208115	-0.453579	-0.73397	0.280391	0.326402	0.814909	-0.488507
LinJ.09.0360	hypothetical protein, conserved	0.0862266	0.75901	-0.672783	0.43225	-0.51533	0.94758	-0.346023	1.27434	-1.62036
LinJ.09.0370	hypothetical protein, conserved	-0.367285	0.289525	-0.65681	-0.39172	0.371523	-0.763242	0.0244347	-0.0819979	0.106433
LinJ.09.0380	ATP-dependent protease ATPase subunit HslU2	-0.0158512	0.0320286	-0.0478798	0.146764	0.310229	-0.163465	-0.162615	-0.278201	0.115586
LinJ.09.0390	cysteine peptidase, Clan CA, family C19, putative	0.31009	0.382447	-0.0723563	0.23465	0.822795	-0.588145	0.0754405	-0.440348	0.515789
LinJ.09.0400	DNA replication licensing factor MCM4, putative	-0.307851	-1.32845	1.0206	0.00340664	-1.18518	1.18859	-0.311258	-0.143271	-0.167987
LinJ.09.0410	G10 protein, putative	0.210555	-0.340526	0.55108	-0.311318	-0.707975	0.396657	0.521873	0.36745	0.154423
LinJ.09.0420	integral membrane transport protein, putative	0.190563	0.536618	-0.346054	-0.10727	-0.171376	0.0641062	0.297833	0.707993	-0.410161
LinJ.09.0430	catalytic subunit of the vacuolar transporter chaperone 4, putative	0.287274	-0.535437	0.822711	0.048335	-0.305258	0.353593	0.238939	-0.230179	0.469118
LinJ.09.0440	hypothetical protein, conserved	0.165954	-0.64538	0.811334	0.216521	-0.360753	0.577274	-0.0505674	-0.284627	0.23406
LinJ.09.0450	kinetoplastid kinetochore protein 10, putative	0.270651	0.110854	0.159797	0.491144	0.190012	0.301132	-0.220492	-0.0791579	-0.141335
LinJ.09.0460	kinetoplastid kinetochore protein 19, putative	0.0230328	-0.356467	0.3795	0.222215	-0.0558986	0.278113	-0.199182	-0.300569	0.101387
LinJ.09.0470	tyrosine phosphatase, putative	-0.181254	-0.378493	0.19724	-1.39218	-0.640861	-0.751317	1.21092	0.262368	0.948557
LinJ.09.0480	Zinc finger, C3HC4 type (RING finger), putative	-0.545943	-0.392993	-0.15295	-0.281558	-0.108366	-0.173192	-0.264385	-0.284627	0.0202422
LinJ.09.0490	Bardet-Biedl syndrome 8 protein	0.456176	-0.109745	0.565922	0.525359	-0.339692	0.865051	-0.0691831	0.229946	-0.299129
LinJ.09.0500	hypothetical protein, conserved	0.57808	-0.463382	1.04146	0.48116	-1.1339	1.61506	0.0969202	0.670519	-0.573599
LinJ.09.0501	hypothetical protein, conserved	0.233784	-0.0282606	0.262044	0.0659277	-0.432619	0.498547	0.167856	0.404359	-0.236502
LinJ.09.0520	serine/threonine protein phosphatase, putative	-0.225717	-0.545845	0.320127	0.140484	-0.0558986	0.196382	-0.366201	-0.489946	0.123745
LinJ.09.0530	hypothetical protein, conserved	-0.378934	0.343973	-0.722907	-0.600172	0.529064	-1.12924	0.221237	-0.185091	0.406329
LinJ.09.0540	hypothetical protein, conserved	-0.104771	0.231079	-0.335849	-0.092171	-0.606914	0.514743	-0.0125996	0.837992	-0.850592
LinJ.09.0550	hypothetical protein, conserved	-0.44638	0.391278	-0.837659	0.0833548	-0.34963	0.432985	-0.529735	0.740908	-1.27064
LinJ.09.0560	hypothetical protein, conserved	-0.20328	0.137522	-0.340802	1.01721	0.644541	0.372671	-1.22049	-0.507019	-0.713473
LinJ.09.0570	Flagellum attachment zone protein 3	-0.0443451	0.205074	-0.24942	0.0313018	0.369407	-0.338105	-0.0756469	-0.164333	0.0886859
LinJ.09.0580	leucine-rich repeat protein, putative	-0.136166	0.165635	-0.301801	-0.560216	0.0765517	-0.636768	0.424051	0.0890836	0.334967
LinJ.09.0590	hypothetical protein, unknown function	0.197258	0.156346	0.0409124	0.0681964	0.1444	-0.0762037	0.129062	0.0119455	0.117116
LinJ.09.0600	Dual specificity phosphatase, catalytic domain containing protein, putative	0.456176	-0.179589	0.635766	0.458245	-0.756338	1.21458	-0.0020689	0.576749	-0.578818
LinJ.09.0610	Histidine phosphatase superfamily (branch 1), putative	0.00308541	0.0320286	-0.0289431	-0.0294029	0.994727	-1.02413	0.0324883	-0.962699	0.995187
LinJ.09.0620	hypothetical protein, conserved	0.531464	0.137522	0.393943	0.349109	-0.0558986	0.405007	0.182356	0.19342	-0.0110646
LinJ.09.0640	ATP-dependent DNA helicase, putative	0.00461288	0.916551	-0.911938	-0.0416812	0.158226	-0.199907	0.0462941	0.758325	-0.712031
LinJ.09.0650	cyclin 1	0.40135	-0.383009	0.784359	0.100126	-0.0558986	0.156025	0.301223	-0.32711	0.628334
LinJ.09.0660	Glucosidase II beta subunit-like, putative	0.174901	0.0693502	0.105551	-0.354715	0.197858	-0.552573	0.529616	-0.128508	0.658124
LinJ.09.0670	hypothetical protein, conserved	-0.0160234	-0.366521	0.350497	0.292525	1.0816	-0.78908	-0.308549	-1.44813	1.13958
LinJ.09.0680	PH domain containing protein, putative	-0.608919	0.174048	-0.782966	-0.404251	0.944101	-1.34835	-0.204667	-0.770054	0.565386
LinJ.09.0690	palmitoyl acyltransferase 5, putative	-0.586609	-1.10772	0.521115	-0.57557	-1.21636	0.640794	-0.011039	0.10864	-0.119679
LinJ.09.0700	Zeta toxin, putative	0.215995	-0.24099	0.456984	-0.0647649	-1.10652	1.04176	0.280759	0.865535	-0.584775
LinJ.09.0710	Methyltransferase TYW3, putative	-0.0657764	-0.945534	0.879758	1.54328	-1.58641	3.12969	-1.60906	0.640879	-2.24994
LinJ.09.0720	prefoldin subunit 2, putative	0.479965	0.154939	0.325026	0.241026	0.887518	-0.646492	0.238939	-0.732579	0.971518
LinJ.09.0730	hypothetical protein, conserved	0.629369	0.258581	0.370788	0.0278597	-1.0382	1.06606	0.601509	1.29678	-0.695268
LinJ.09.0740	hypothetical protein, conserved	-0.387705	1.75901	-2.14671	0.695284	0.944101	-0.248817	-1.08299	0.814909	-1.8979
LinJ.09.0750	hypothetical protein, conserved	-2.59827	-0.24099	-2.35728	-1.60589	0.26603	-1.87191	-0.992386	-0.507019	-0.485367
LinJ.09.0760	hypothetical protein, conserved	-0.586609	-0.788478	0.201869	-0.273007	-0.262349	-0.0106573	-0.313602	-0.526128	0.212526
LinJ.09.0770	cleavage and polyadenylation specificity factor 30 kDa subunit, putative	0.0826154	-0.24099	0.323605	0.580642	-0.956363	1.537	-0.498026	0.715373	-1.2134
LinJ.09.0780	hypothetical protein, conserved	-0.428347	0.0671324	-0.495479	-0.782763	-0.21344	-0.569323	0.354416	0.280572	0.0738442
LinJ.09.0790	ubiquitin ligase, putative	-0.315839	0.452907	-0.768745	0.0418665	0.616937	-0.57507	-0.357705	-0.16403	-0.193675
LinJ.09.0800	acyl-CoA binding protein, putative	-0.428347	0.151327	-0.579674	0.110322	0.0144907	0.0958311	-0.538668	0.136837	-0.675505
LinJ.09.0810	hypothetical protein, conserved	-0.647172	-0.0119644	-0.635208	-0.233525	-0.0558986	-0.177626	-0.413648	0.0439342	-0.457582
LinJ.09.0820	oligopeptidase b	-0.413127	-0.013184	-0.399943	-0.212319	0.74741	-0.959728	-0.200809	-0.760594	0.559785
LinJ.09.0830	Domain of unknown function (DUF4464), putative	-0.373205	0.652095	-1.0253	-0.322638	-0.355459	0.0328213	-0.0505674	1.00755	-1.05812
LinJ.09.0840	hypothetical protein, conserved	-0.423968	-0.463382	0.0394143	-0.24787	-0.257532	0.00966266	-0.176098	-0.20585	0.0297516
LinJ.09.0850	kinetoplast-associated protein-like protein	-0.304289	0.0346445	-0.338933	-0.0863701	-0.0241897	-0.0621803	-0.217918	0.0588342	-0.276753
LinJ.09.0860	prefoldin subunit, putative	-0.788242	-0.24099	-0.547253	-0.474641	-0.43441	-0.0402304	-0.313602	0.19342	-0.507022
LinJ.09.0870	hypothetical protein, conserved	-0.490274	-0.530497	0.0402223	-0.285607	-0.8556	0.569993	-0.204667	0.325103	-0.529771
LinJ.09.0880	DEAD/DEAH box helicase-like protein	0.577067	1.47522	-0.89815	0.456772	-0.117299	0.574071	0.120295	1.59252	-1.47222
LinJ.09.0890	Uncharacterised protein family (UPF0160), putative	-0.250201	-0.572833	0.322632	-0.0351086	0.0207227	-0.0558313	-0.215092	-0.593556	0.378464
LinJ.09.0900	ras family protein-like protein	0.390288	-0.24099	0.631278	0.459471	0.818571	-0.359099	-0.0691831	-1.05956	0.990377
LinJ.09.0910	hypothetical protein, conserved	0.634663	0.566365	0.0682983	-0.304716	-0.0558986	-0.248817	0.939379	0.622264	0.317115
LinJ.09.0920	hypothetical protein, conserved	-0.0781602	-0.677089	0.598929	-0.507431	-0.553398	0.0459677	0.42927	-0.123691	0.552961
LinJ.09.0930	histone h1-like protein	1.04132	0.279842	0.761481	0.508653	0.233608	0.275045	0.53267	0.0462342	0.486436
LinJ.09.0940	phospholipid transporting ATPase-like protein, putative	-0.472952	-0.704237	0.231285	-0.182033	-0.877193	0.69516	-0.290919	0.172956	-0.463875
LinJ.09.0950	polyubiquitin	0.248605	-0.339394	0.587998	0.218531	-0.00405965	0.222591	0.0300738	-0.335334	0.365408
LinJ.09.0960	ef-hand protein 5, putative	-0.246842	0.469503	-0.716345	-0.41761	0.413587	-0.831196	0.170768	0.0559167	0.114851
LinJ.09.0970	calmodulin, putative	-0.00552187	0.129948	-0.13547	-0.198573	0.6733	-0.871873	0.193051	-0.543352	0.736403
LinJ.09.0990	translation-associated element 2, putative	0.227955	0.618832	-0.390878	0.00461241	0.362414	-0.357802	0.223342	0.256418	-0.033076
LinJ.09.1000	O-phosphoseryl-tRNA(Sec) selenium transferase, putative	0.0862266	-0.120696	0.206922	0.169216	-0.697445	0.86666	-0.0829889	0.576749	-0.659738
LinJ.09.1010	hypothetical protein, conserved	-0.227139	0.495976	-0.723115	-0.118155	-0.103204	-0.014951	-0.108984	0.59918	-0.708164
LinJ.09.1020	elongation factor-1 gamma	-0.351988	0.217409	-0.569397	0.321671	0.368817	-0.047146	-0.673659	-0.151408	-0.522251
LinJ.09.1030	elongation factor-1 gamma	1.69346	0.137522	1.55594	0.263378	1.16341	-0.900037	1.43008	-1.02589	2.45597
LinJ.09.1040	hypothetical protein, conserved	0.154992	-0.74349	0.898483	0.190492	-0.358461	0.548954	-0.0355	-0.385029	0.349529
LinJ.09.1050	N-terminal region of Chorein, a TM vesicle-mediated sorter, putative	0.170924	-0.0198176	0.190741	-0.149545	-0.260395	0.11085	0.320469	0.240578	0.0798914
LinJ.09.1060	PUB domain containing protein, putative	-0.180597	-0.94143	0.760833	-0.203044	-0.756338	0.553294	0.0224474	-0.185091	0.207539
LinJ.09.1070	Present in the outer mitochondrial membrane proteome 10	0.0655918	0.0620791	0.00351267	0.120751	0.480534	-0.359783	-0.0551592	-0.418455	0.363296
LinJ.09.1080	LEM3 (ligand-effect modulator 3) family / CDC50 family, putative	0.319514	0.536618	-0.217104	-0.0326361	0.136746	-0.169383	0.35215	0.399871	-0.0477213
LinJ.09.1090	hypothetical protein, conserved	0.464738	-0.825952	1.29069	-0.437166	-0.825286	0.38812	0.901904	-0.000666779	0.902571
LinJ.09.1100	phospholipid:diacylglycerol acyltransferase, putative	-0.272227	0.330167	-0.602394	-0.0123607	-0.0833793	0.0710187	-0.259867	0.413546	-0.673413
LinJ.09.1110	MSP (Major sperm protein) domain containing protein, putative	-0.233012	-0.24099	0.00797757	0.134706	1.69899	-1.56428	-0.367718	-1.93998	1.57226
LinJ.09.1120	DNA-directed RNA polymerase III subunit, putative	-0.419413	0.137522	-0.556935	-0.264074	-0.162814	-0.10126	-0.15534	0.300335	-0.455675
LinJ.09.1130	eukaryotic translation initiation factor 2 subunit, putative	-0.175522	-0.0185975	-0.156924	0.0988	0.488422	-0.389622	-0.274322	-0.507019	0.232698
LinJ.09.1140	translation initiation factor EIF-2B gamma subunit, putative	0.192536	0.633479	-0.440944	0.422149	0.596178	-0.174029	-0.229614	0.0373011	-0.266915
LinJ.09.1160	hypothetical protein, conserved	0.156616	-0.771505	0.928121	0.443746	1.11403	-0.670281	-0.28713	-1.88553	1.5984
LinJ.09.1170	hypothetical protein, conserved	-0.211627	0.343973	-0.5556	-0.142444	-0.236471	0.0940266	-0.0691831	0.580443	-0.649626
LinJ.09.1180	mitochondrial RNA binding protein 2	0.553911	0.263053	0.290858	0.478162	0.871952	-0.39379	0.075749	-0.608899	0.684648
LinJ.09.1190	mitochondrial import inner membrane translocase subunit TIM17, putative	0.597189	0.691896	-0.0947073	0.580642	0.529064	0.0515779	0.0165468	0.162832	-0.146285
LinJ.09.1200	hypothetical protein, conserved	-0.444288	-0.115459	-0.328829	-0.710708	0.944101	-1.65481	0.26642	-1.05956	1.32598
LinJ.09.1210	hypothetical protein, conserved	-0.165312	0.343973	-0.509285	-0.0823232	0.529064	-0.611387	-0.0829889	-0.185091	0.102102
LinJ.09.1220	hypothetical protein, conserved	-0.0804232	0.295063	-0.375486	0.403104	-0.407371	0.810475	-0.483527	0.702434	-1.18596
LinJ.09.1230	hypothetical protein, conserved	0.162175	-0.954686	1.11686	0.0137486	-0.16693	0.180678	0.148427	-0.787756	0.936183
LinJ.09.1240	hypothetical protein, conserved	-0.102535	-0.549112	0.446577	0.862884	-0.0558986	0.918783	-0.965419	-0.493214	-0.472206
LinJ.09.1250	hypothetical protein, conserved	0.519186	-0.463382	0.982568	0.865209	0.0696323	0.795577	-0.346023	-0.533015	0.186991
LinJ.09.1260	hypothetical protein, conserved	-0.0657764	-0.60356	0.537784	0.0876018	-0.617777	0.705379	-0.153378	0.0142175	-0.167596
LinJ.09.1270	Zinc finger, C3HC4 type (RING finger), putative	0.736991	-0.504024	1.24102	0.176124	0.26603	-0.0899056	0.560867	-0.770054	1.33092
LinJ.09.1280	AAA family ATPase, putative	0.259846	0.244437	0.0154092	0.790609	0.119188	0.671421	-0.530763	0.125249	-0.656012
LinJ.09.1290	hypothetical protein, conserved	0.308619	-0.450443	0.759062	0.484717	-1.32269	1.8074	-0.176098	0.872242	-1.04834
LinJ.09.1300	ATP-dependent helicase, putative	0.146008	-0.100127	0.246135	0.548615	-0.343879	0.892494	-0.402607	0.243752	-0.646359
LinJ.09.1310	hypothetical protein, conserved	-0.235701	-0.530497	0.294795	-0.112071	-0.278291	0.16622	-0.123631	-0.252206	0.128575
LinJ.09.1320	Bromodomain, putative	-0.433508	0.343973	-0.777481	-0.559973	-0.425132	-0.13484	0.126464	0.769105	-0.64264
LinJ.09.1330	mitochondrial carrier protein, putative	0.571653	-0.356467	0.928121	-0.141217	-0.863254	0.722037	0.71287	0.506786	0.206084
LinJ.09.1340	hypothetical protein, conserved	0.114796	-0.433635	0.548431	-0.676684	0.166494	-0.843178	0.79148	-0.600129	1.39161
LinJ.09.1350	hypothetical protein, conserved	-1.2502	0.289525	-1.53973	-0.752175	-0.0558986	-0.696276	-0.498026	0.345423	-0.84345
LinJ.09.1360	PPPDE putative peptidase domain containing protein, putative	1.36916	-0.530497	1.89966	-0.092171	0.529064	-0.621235	1.46133	-1.05956	2.52089
LinJ.09.1371	hypothetical protein	0.0497008	-0.504024	0.553725	0.225799	-0.903895	1.12969	-0.176098	0.399871	-0.575969
LinJ.09.1390	paraflagellar rod component, putative	-0.86902	-0.266985	-0.602035	-1.42989	0.170872	-1.60076	0.560867	-0.437857	0.998725
LinJ.09.1400	hypothetical protein, conserved	0.233784	0.513898	-0.280114	0.156126	0.611526	-0.455401	0.0776583	-0.0976285	0.175287
LinJ.09.1410	histone H2B	1.53227	-0.492529	2.02479	0.888674	0.120822	0.767852	0.643592	-0.613351	1.25694
LinJ.09.1420	hypothetical protein, conserved	0.519186	-0.24099	0.760176	0.0323193	-0.792864	0.825184	0.486867	0.551874	-0.0650075
LinJ.09.1440	hypothetical protein, conserved	-0.650739	2.21844	-2.86918	0.695284	0.818571	-0.123286	-1.34602	1.39987	-2.74589
LinJ.09.1450	hypothetical protein, conserved	0.770725	0.846473	-0.0757481	-0.0871242	0.224209	-0.311334	0.857849	0.622264	0.235585
LinJ.09.1460	hypothetical protein, conserved	0.2132	-0.24099	0.454189	0.260564	-0.640861	0.901426	-0.047365	0.399871	-0.447236
LinJ.09.1470	hypothetical protein, unknown function	-0.501876	-0.24099	-0.260886	-0.446072	0.31607	-0.762142	-0.0558041	-0.55706	0.501256
LinJ.09.1480	SET domain containing protein, putative	0.0619791	-0.24099	0.302969	0.469403	-0.470936	0.940339	-0.407424	0.229946	-0.63737
LinJ.09.1490	hypothetical protein, conserved	0.789834	-0.173876	0.963709	0.451359	-0.403822	0.855181	0.338475	0.229946	0.108529
LinJ.09.1500	ubiquinone biosynthesis protein-like protein, putative	-0.714869	0.273583	-0.988453	-0.715649	0.681067	-1.39672	0.000779466	-0.407484	0.408263
LinJ.09.1520	DnaJ domain containing protein, putative	0.0216864	-0.504024	0.525711	-0.0246077	0.458675	-0.483282	0.0462941	-0.962699	1.00899
LinJ.09.1530	hypothetical protein, conserved	0.256152	-0.24099	0.497142	-0.304716	-0.73397	0.429255	0.560867	0.492981	0.0678867
LinJ.09.1540	hypothetical protein, conserved	1.25615	-0.0185975	1.27475	0.695284	-1.0559	1.75118	0.560867	1.0373	-0.476434
LinJ.09.1550	hypothetical protein, conserved	0.248332	-0.153527	0.401859	-0.335743	0.331125	-0.666867	0.584075	-0.484652	1.06873
LinJ.09.1560	J-binding protein	-0.155974	0.919475	-1.07545	-0.0229447	0.104566	-0.127511	-0.13303	0.814909	-0.947938
LinJ.09.1570	cytochrome b5-like protein, putative	0.349261	0.0220445	0.327217	-0.091312	1.11403	-1.20534	0.440573	-1.09198	1.53256
LinJ.09.1580	cytochrome b5-like protein	-0.198227	-2.24099	2.04276	0.2872	-1.64086	1.92806	-0.485426	-0.600129	0.114702
LinJ.09.1590	hypothetical protein, conserved	-0.49766	-0.314991	-0.182669	-0.5034	-0.392934	-0.110466	0.00574003	0.0779431	-0.072203
LinJ.09.1600	hypothetical protein, conserved	-0.525538	0.0809382	-0.606477	-0.799715	-0.0894511	-0.710264	0.274176	0.170389	0.103787
LinJ.09.1610	hypothetical protein, conserved	-0.505309	-0.825952	0.320644	-1.05741	-0.792864	-0.264541	0.552097	-0.0330883	0.585185
LinJ.09.1620	Radial spoke protein 11	0.201704	-1.82595	2.02766	-0.64867	-1.0559	0.407229	0.850374	-0.770054	1.62043
LinJ.09.1630	hypothetical protein, conserved	-0.798838	0.566365	-1.3652	-0.00215288	-0.336007	0.333854	-0.796685	0.902371	-1.69906
LinJ.09.1640	hypothetical protein, conserved	-0.191307	-0.60356	0.412253	0.20052	0.166494	0.0340258	-0.391827	-0.770054	0.378227
LinJ.10.0010	phosphate-Repressible Phosphate Permease-like protein (fragment)	0.491555	-0.0669605	0.558515	-0.434226	0.496642	-0.930869	0.925781	-0.563603	1.48938
LinJ.10.0020	Gryzun, putative trafficking through Golgi, putative	0.0257219	0.125792	-0.10007	-0.00577522	-0.169109	0.163334	0.0314971	0.294902	-0.263404
LinJ.10.0030	Dos2-interacting transcription regulator of RNA-Pol-II, putative	0.096495	-0.279464	0.375959	0.157116	-0.0558986	0.213015	-0.0606211	-0.223565	0.162944
LinJ.10.0040	thymidylate kinase-like protein	0.14281	-0.147881	0.290691	-0.096129	0.48467	-0.580799	0.238939	-0.63255	0.87149
LinJ.10.0050	ribosomal protein l35a, putative	-1.52336	-0.361284	-1.16208	-0.324894	0.513467	-0.838361	-1.19847	-0.874751	-0.323715
LinJ.10.0060	hypothetical protein, unknown function	0.126869	0.0485167	0.0783519	0.636391	-0.68393	1.32032	-0.509522	0.732446	-1.24197
LinJ.10.0070	dehydrogenase-like protein	-0.389975	0.387041	-0.777016	-1.06086	0.276677	-1.33754	0.67089	0.110365	0.560526
LinJ.10.0080	SRP40, C-terminal domain containing protein, putative	0.42167	0.665901	-0.244231	0.462838	0.529064	-0.0662257	-0.0411687	0.136837	-0.178005
LinJ.10.0090	hypothetical protein, conserved	-0.150665	-0.504024	0.353359	-0.0932115	-0.648241	0.555029	-0.0574538	0.144216	-0.20167
LinJ.10.0100	PSP1 C-terminal conserved region, putative	-0.105743	0.320889	-0.426632	0.228503	0.991407	-0.762904	-0.334246	-0.670518	0.336272
LinJ.10.0110	hypothetical protein, conserved	-0.201213	-0.285384	0.084171	-0.318846	0.0372108	-0.356057	0.117633	-0.322595	0.440228
LinJ.10.0120	DEAD/DEAH box helicase, putative	0.448797	0.106933	0.341863	-0.152713	-0.948983	0.796271	0.601509	1.05592	-0.454407
LinJ.10.0130	conserved protein, unknown function	0.330883	0.00293565	0.327947	0.245977	0.114026	0.131951	0.0849056	-0.111091	0.195996
LinJ.10.0140	hypothetical protein, conserved	-0.155212	0.713206	-0.868418	0.170264	0.688844	-0.51858	-0.325476	0.024362	-0.349838
LinJ.10.0150	nucleoside phosphatase, putative	-0.266595	0.146033	-0.412629	-0.377779	0.0773679	-0.455147	0.111184	0.0686652	0.0425184
LinJ.10.0160	leucine-rich repeat protein, putative	-0.1014	-0.521098	0.419697	-1.0596	-0.155434	-0.904169	0.958203	-0.365664	1.32387
LinJ.10.0180	hypothetical protein, unknown function	-0.370631	0.174048	-0.544679	-0.325777	0.136746	-0.462524	-0.0448538	0.0373011	-0.0821548
LinJ.10.0190	hypothetical protein, conserved	-0.679885	-0.562918	-0.116967	-0.444893	0.359139	-0.804032	-0.234992	-0.922057	0.687065
LinJ.10.0200	Mitogen-activated protein kinase 10, putative	0.0472325	0.553426	-0.506193	-1.01274	0.329126	-1.34186	1.05997	0.2243	0.835669
LinJ.10.0210	nucleolar protein 56, putative	-0.0229334	0.0100718	-0.0330053	0.130325	0.544171	-0.413846	-0.153258	-0.534099	0.380841
LinJ.10.0220	hypothetical protein, unknown function	0.349261	0.269205	0.0800563	-0.0271817	-0.359291	0.332109	0.376443	0.628496	-0.252053
LinJ.10.0230	hypothetical protein, unknown function	-0.0519706	0.360461	-0.412431	-0.248682	0.944101	-1.19278	0.196711	-0.583641	0.780352
LinJ.10.0240	Amastin surface glycoprotein, putative	-0.0548881	0.506244	-0.561132	-0.615755	0.213288	-0.829043	0.560867	0.292956	0.267911
LinJ.10.0260	hypothetical protein, conserved	-0.313704	-0.323452	0.00974813	-0.211606	-0.360753	0.149147	-0.102098	0.0373011	-0.139399
LinJ.10.0270	pterin 4 alpha carbinolamine dehydratase, putative	0.172383	-0.24099	0.413373	0.174452	-0.792864	0.967316	-0.0020689	0.551874	-0.553943
LinJ.10.0280	COPI associated protein, putative	1.73814	0.550423	1.18772	0.712604	0.226501	0.486103	1.02554	0.323922	0.701613
LinJ.10.0290	exonuclease, putative	-0.213875	-1.08229	0.868417	0.0718477	-0.756338	0.828186	-0.285723	-0.325954	0.0402311
LinJ.10.0300	hypothetical protein, conserved	0.371176	-0.24099	0.612166	-0.183791	-0.588773	0.404982	0.554967	0.347783	0.207184
LinJ.10.0310	isocitrate dehydrogenase [NADP], mitochondrial precursor, putative	-0.178164	-0.151723	-0.0264414	-0.156971	0.843797	-1.00077	-0.0211934	-0.995519	0.974326
LinJ.10.0320	kinetoplastid kinetochore protein 4, putative	0.483117	0.189644	0.293472	0.539633	0.65037	-0.110737	-0.0565167	-0.460726	0.404209
LinJ.10.0330	protein transport protein SEC23, putative	-0.0561263	-0.107723	0.0515971	0.0848993	0.822111	-0.737212	-0.141026	-0.929834	0.788809
LinJ.10.0340	hypothetical protein, conserved	0.422667	-0.297573	0.72024	0.49185	-0.112482	0.604332	-0.0691831	-0.185091	0.115908
LinJ.10.0350	hypothetical protein, conserved	0.114796	1.84647	-1.73168	-0.124143	0.861639	-0.985783	0.238939	0.984834	-0.745894
LinJ.10.0360	folate/biopterin transporter, putative	0.436724	-0.24099	0.677714	0.0278597	-0.962789	0.990649	0.408864	0.721799	-0.312935
LinJ.10.0370	S-adenosylmethionine transporter	-0.494234	-0.347905	-0.146329	-1.53192	0.371523	-1.90344	1.03768	-0.719428	1.75711
LinJ.10.0380	folate/biopterin transporter, putative	-1.25995	-0.347905	-0.912044	-1.65089	-0.564912	-1.08598	0.390942	0.217007	0.173935
LinJ.10.0390	folate/biopterin transporter, putative	-0.804773	0.167095	-0.971867	-2.12795	0.324705	-2.45265	1.32318	-0.157611	1.48079
LinJ.10.0400	folate/biopterin transporter, putative	-1.0393	0.62895	-1.66825	-1.50064	0.627628	-2.12826	0.461332	0.00132177	0.46001
LinJ.10.0410	folate/biopterin transporter, putative	-0.0956779	-0.0659032	-0.0297747	-1.29524	0.0733844	-1.36863	1.19956	-0.139288	1.33885
LinJ.10.0420	folate/biopterin transporter, putative	-0.308703	0.206469	-0.515172	-0.276995	-0.0558986	-0.221096	-0.0317084	0.262368	-0.294076
LinJ.10.0430	dihydroxyacetone kinase 1-like protein	-0.148239	-0.24099	0.0927513	-0.583575	-0.903895	0.32032	0.435336	0.662906	-0.227569
LinJ.10.0440	hypothetical protein	-0.328811	-1.24099	0.912179	0.43225	-1.93037	2.36262	-0.761061	0.689378	-1.45044
LinJ.10.0450	Zinc finger, C3HC4 type (RING finger), putative	0.156616	0.566365	-0.409749	0.747752	0.944101	-0.19635	-0.591136	-0.377736	-0.213399
LinJ.10.0460	Zinc finger, C3HC4 type (RING finger), putative	0.413391	-0.688449	1.10184	-0.474641	0.233608	-0.708249	0.888032	-0.922057	1.81009
LinJ.10.0480	4F5 protein family/Zinc-binding, putative	0.901057	-0.24099	1.14205	0.477693	0.581531	-0.103838	0.423364	-0.822521	1.24589
LinJ.10.0490	GP63, leishmanolysin	0.593187	-0.130807	0.723994	-0.857257	0.331125	-1.18838	1.45044	-0.461932	1.91237
LinJ.10.0500	GP63, leishmanolysin	-0.724296	0.139153	-0.863448	-1.36875	-0.32976	-1.03899	0.644454	0.468913	0.175541
LinJ.10.0510	GP63, leishmanolysin	-0.383259	1.81639e-05	-0.383277	-0.409568	0.18511	-0.594678	0.0263098	-0.185091	0.211401
LinJ.10.0520	GP63, leishmanolysin	0.116427	-0.00349062	0.119918	-1.17027	0.359139	-1.5294	1.28669	-0.36263	1.64932
LinJ.10.0521	hypothetical protein, unknown function	0.156616	0.544885	-0.388269	-0.404251	0.0961045	-0.500356	0.560867	0.448781	0.112087
LinJ.10.0530	GP63, leishmanolysin	-0.143337	0.27102	-0.414357	-1.18793	0.430726	-1.61865	1.04459	-0.159706	1.2043
LinJ.10.0540	mitogen-activated protein kinase 3, putative	0.111292	-0.288296	0.399588	-0.0275803	0.0961045	-0.123685	0.138872	-0.3844	0.523272
LinJ.10.0550	hypothetical protein, conserved	-0.275801	0.136876	-0.412677	-0.328109	-0.0133188	-0.31479	0.0523079	0.150195	-0.0978873
LinJ.10.0560	glycerol-3-phosphate dehydrogenase [NAD+], glycosomal	0.495211	0.260204	0.235007	0.235711	1.14574	-0.910024	0.259501	-0.885531	1.14503
LinJ.10.0570	hypothetical protein, conserved	0.256152	-0.103486	0.359638	-0.889678	-1.29691	0.407229	1.14583	1.19342	-0.0475905
LinJ.10.0580	hypothetical protein, conserved	-0.191307	-0.301111	0.109804	-0.507062	-0.3342	-0.172862	0.315755	0.0330888	0.282666
LinJ.10.0590	hypothetical protein, unknown function	1.57423	-0.463382	2.03761	1.56975	0.0961045	1.47365	0.00447395	-0.559487	0.563961
LinJ.10.0600	hypothetical protein, conserved	0.501264	-0.681563	1.18283	-0.474641	-1.33601	0.861366	0.975905	0.654444	0.321461
LinJ.10.0610	zinc binding dehydrogenase-like protein	-0.205954	0.26151	-0.467465	-1.00289	0.446602	-1.44949	0.796935	-0.185091	0.982026
LinJ.10.0620	zinc-binding dehydrogenase-like protein	-0.281505	0.106933	-0.388439	-0.75991	0.166494	-0.926404	0.478405	-0.0595605	0.537966
LinJ.10.0630	Chromatin assembly factor 1 subunit A, putative	-0.333882	0.0220445	-0.355926	-0.398143	-0.0898459	-0.308297	0.0642607	0.11189	-0.0476297
LinJ.10.0640	hypothetical protein, conserved	-0.902278	0.411087	-1.31336	-1.38	0.596178	-1.97618	0.477726	-0.185091	0.662817
LinJ.10.0650	ABC1 family, putative	-0.27459	0.82314	-1.09773	-0.418372	0.145735	-0.564108	0.143782	0.677405	-0.533623
LinJ.10.0660	endonuclease G, putative	0.550895	-0.433635	0.98453	0.311956	-1.15543	1.46739	0.238939	0.721799	-0.48286
LinJ.10.0670	FLA1-binding protein	-0.0335361	0.263053	-0.296589	0.172762	0.705942	-0.533179	-0.206299	-0.442889	0.236591
LinJ.10.0680	Flagellum adhesion protein 1	-0.383259	0.879304	-1.26256	-0.177166	0.34003	-0.517196	-0.206093	0.539274	-0.745367
LinJ.10.0690	hypothetical protein, conserved	0.41535	1.00694	-0.591587	0.132017	1.0221	-0.890087	0.283333	-0.0151663	0.2985
LinJ.10.0700	hypothetical protein, unknown function	1.72777	-0.977956	2.70573	0.903871	-1.34541	2.24928	0.823902	0.36745	0.456452
LinJ.10.0710	hypothetical protein, unknown function	-0.0754266	0.38194	-0.457367	0.4966	0.596178	-0.0995778	-0.572027	-0.214238	-0.357789
LinJ.10.0720	hypothetical protein, conserved	-0.179733	0.228495	-0.408228	0.0522189	0.0696323	-0.0174134	-0.231952	0.158863	-0.390815
LinJ.10.0740	hypothetical protein, conserved	0.0216864	-0.694708	0.716394	0.259185	-0.74179	1.00098	-0.237499	0.0470821	-0.284581
LinJ.10.0750	RNA recognition motif. (a.k.a. RRM, RBD, or RNP domain), putative	0.599039	-0.0315366	0.630576	0.835009	0.694123	0.140886	-0.23597	-0.72566	0.48969
LinJ.10.0760	amino acid permease 24, putative	1.42939	0.315403	1.11399	0.196682	0.729977	-0.533294	1.23271	-0.414573	1.64728
LinJ.10.0770	amino acid permease 24, putative	-0.390127	0.122286	-0.512413	-0.356317	0.326571	-0.682888	-0.0338104	-0.204285	0.170475
LinJ.10.0780	deaminase, putative	1.25615	-1.24099	2.49714	-0.790142	-1.37783	0.587684	2.04629	0.136837	1.90946
LinJ.10.0790	hypothetical protein, conserved	0.788373	0.151327	0.637045	0.36723	0.944101	-0.576871	0.421143	-0.792774	1.21392
LinJ.10.0800	hypothetical protein, conserved	0.538295	-0.166989	0.705284	0.773287	-0.149008	0.922295	-0.234992	-0.0179814	-0.217011
LinJ.10.0810	hypothetical protein, conserved	-0.0657764	-0.147881	0.0821041	-0.152713	-0.143361	-0.00935113	0.0869361	-0.0045191	0.0914552
LinJ.10.0820	hypothetical protein, unknown function	-0.258422	0.0485167	-0.306938	0.0432077	-0.0558986	0.0991062	-0.301629	0.104415	-0.406044
LinJ.10.0830	WD domain, G-beta repeat, putative	-0.737796	-0.0743401	-0.663456	-0.495202	0.140499	-0.635701	-0.242594	-0.214839	-0.027755
LinJ.10.0840	hypothetical protein, conserved	0.069825	-0.196596	0.266421	-0.130979	0.562231	-0.69321	0.200804	-0.758827	0.959631
LinJ.10.0850	hypothetical protein, conserved	-0.515942	0.192907	-0.708849	-0.177336	-0.128962	-0.0483743	-0.338606	0.321869	-0.660474
LinJ.10.0860	hypothetical protein, conserved	-0.662613	-0.295438	-0.367175	0.444223	0.120979	0.323243	-1.10684	-0.416417	-0.690419
LinJ.10.0870	hypothetical protein, conserved	-0.379437	0.315403	-0.69484	-0.00832265	1.003	-1.01132	-0.371114	-0.687592	0.316477
LinJ.10.0880	serine/threonine-protein kinase, putative	-0.038555	-0.452494	0.413939	0.0969013	-0.470936	0.567837	-0.135456	0.018442	-0.153898
LinJ.10.0890	hypothetical protein, conserved	-0.0981979	1.19197	-1.29017	-0.158167	0.175427	-0.333594	0.0599691	1.01654	-0.956573
LinJ.10.0900	nuclear transport factor 2, putative	0.471252	-0.513069	0.984321	0.155587	0.14846	0.00712667	0.315665	-0.661529	0.977194
LinJ.10.0910	Ribosome biogenesis protein Nop16, putative	-0.352398	-0.562918	0.21052	0.66392	-0.225824	0.889744	-1.01632	-0.337094	-0.679223
LinJ.10.0920	histone H3	0.68821	-0.512605	1.20082	0.774175	-0.0354121	0.809587	-0.0859645	-0.477193	0.391228
LinJ.10.0930	hypothetical protein, conserved	0.0839707	-0.672706	0.756677	0.541251	-0.487615	1.02887	-0.45728	-0.185091	-0.272189
LinJ.10.0940	FKBP-type peptidyl-prolyl cis-trans isomerase, putative	-0.0455632	0.35269	-0.398253	-0.351617	0.675285	-1.0269	0.306053	-0.322595	0.628648
LinJ.10.0950	hypothetical protein, conserved	-0.281505	0.0161679	-0.297673	-0.271765	-0.222548	-0.0492168	-0.00973991	0.238716	-0.248456
LinJ.10.0960	small GTP-binding protein Rab11, putative	0.100713	-0.0620198	0.162733	0.170526	0.39156	-0.221034	-0.0698135	-0.45358	0.383767
LinJ.10.0980	hypothetical protein, conserved	0.405845	0.813458	-0.407613	0.0425772	0.611526	-0.568949	0.363267	0.201932	0.161336
LinJ.10.1000	hypothetical protein	-0.950299	0.676548	-1.62685	-0.359163	-0.0558986	-0.303265	-0.591136	0.732446	-1.32358
LinJ.10.1010	hypothetical protein, conserved	-0.162161	0.0585703	-0.220731	0.126147	0.420539	-0.294393	-0.288308	-0.361969	0.0736613
LinJ.10.1020	Archaic translocase of outer membrane 12 kDa subunit, putative	0.359385	-0.0345391	0.393924	0.450014	1.04364	-0.593623	-0.090629	-1.07818	0.987547
LinJ.10.1030	guanine nucleotide exchange factor subunit GCD7	-0.701964	-0.24099	-0.460974	-0.602102	-0.640861	0.0387595	-0.0998627	0.399871	-0.499734
LinJ.10.1040	hypothetical protein, conserved	-0.37772	0.126742	-0.504462	-0.371547	0.0565761	-0.428123	-0.00617329	0.0701657	-0.076339
LinJ.10.1050	histone H3	0.783524	-0.175537	0.959061	1.1215	0.0248536	1.09664	-0.337974	-0.20039	-0.137583
LinJ.10.1060	hypothetical protein, unknown function	2.0497	1.34397	0.705728	1.2258	0.207136	1.01866	0.823902	1.13684	-0.312935
LinJ.10.1070	histone H3	0.963971	-1.04834	2.01232	0.818141	0.944101	-0.12596	0.14583	-1.99245	2.13828
LinJ.10.1080	ARP2/3 complex subunit, putative	0.519186	-1.0324	1.55159	2.28025	-1.11035	3.39059	-1.76106	0.0779431	-1.839
LinJ.10.1090	nucleoside phosphorylase-like protein	-0.0582819	-0.628013	0.569731	0.362929	-0.525384	0.888313	-0.421211	-0.102629	-0.318582
LinJ.10.1100	carrier protein, putative	-0.00304069	0.0809382	-0.0839789	0.272593	0.0436371	0.228956	-0.275634	0.0373011	-0.312935
LinJ.10.1110	RNA-binding protein-like protein	0.659754	-0.494747	1.1545	0.773925	-0.525384	1.29931	-0.114171	0.0306373	-0.144808
LinJ.10.1120	Domain of Unknown Function (DUF1042), putative	-0.353473	0.421975	-0.775448	-0.504185	0.192029	-0.696214	0.150712	0.229946	-0.0792341
LinJ.10.1130	DnaJ domain containing protein, putative	-0.165312	-0.170601	0.00528849	-1.16979	-1.30744	0.137651	1.00447	1.13684	-0.132363
LinJ.10.1140	hypothetical protein, conserved	0.209083	-0.726417	0.9355	1.33271	-0.488858	1.82157	-1.12363	-0.237559	-0.886072
LinJ.10.1150	hypothetical protein, unknown function	0.22373	-0.125513	0.349243	-0.0741027	-0.603386	0.529284	0.297833	0.477874	-0.180041
LinJ.10.1160	Eukaryotic translation initiation factor 4 gamma 5	-0.196308	-0.0233985	-0.17291	0.103054	0.705315	-0.602261	-0.299362	-0.728713	0.429351
LinJ.10.1170	hypothetical protein, conserved	0.349261	1.01277	-0.663506	-1.21161	-0.146096	-1.06551	1.56087	1.15886	0.402004
LinJ.10.1180	hypothetical protein, conserved	0.438696	-0.128515	0.567211	0.313139	0.806598	-0.493459	0.125557	-0.935113	1.06067
LinJ.10.1190	hypothetical protein, conserved	-1.06578	-1.24099	0.175213	-1.62664	-0.0558986	-1.57075	0.560867	-1.18509	1.74596
LinJ.10.1200	PAB1-binding protein , putative	-0.324969	0.534578	-0.859547	0.0502009	0.901873	-0.851672	-0.37517	-0.367295	-0.00787496
LinJ.10.1210	hypothetical protein, conserved	0.379008	-0.755563	1.13457	0.233179	-0.833506	1.06668	0.14583	0.0779431	0.0678867
LinJ.10.1220	hypothetical protein, conserved	-0.0235482	0.508202	-0.53175	-0.0880917	0.317145	-0.405237	0.0645435	0.191057	-0.126514
LinJ.10.1230	Zinc finger, C3HC4 type (RING finger), putative	-1.3404	-0.771505	-0.568894	-0.742837	-0.792864	0.0500274	-0.597562	0.0213595	-0.618922
LinJ.10.1240	Tumour suppressor, Mitostatin, putative	-0.338149	-0.354201	0.0160518	-0.76585	-0.463557	-0.302293	0.427701	0.109356	0.318345
LinJ.10.1250	Ras-related protein RabX1, putative	0.283935	-0.195186	0.479121	0.203693	1.13675	-0.933053	0.0802415	-1.33193	1.41217
LinJ.10.1260	small GTP-binding protein Rab7, putative	-0.0531764	-0.0345391	-0.0186374	-0.273007	-0.236471	-0.036536	0.21983	0.201932	0.0178986
LinJ.10.1270	hypothetical protein, conserved	0.671189	-1.24099	1.91218	-0.375105	-0.0558986	-0.319206	1.04629	-1.18509	2.23139
LinJ.10.1280	flagellar protofilament ribbon protein-like protein	-0.325899	-0.0539044	-0.271995	-0.419298	0.694123	-1.11342	0.0933984	-0.748028	0.841426
LinJ.10.1290	hypothetical protein, conserved	-0.650739	-0.433635	-0.217104	-0.0416812	-0.418469	0.376787	-0.609058	-0.0151663	-0.593891
LinJ.10.1300	hypothetical protein, conserved	0.0736266	-0.0545768	0.128203	0.0728471	-0.140787	0.213635	0.000779466	0.0862107	-0.0854312
LinJ.10.1310	hypothetical protein, conserved	0.308619	0.0220445	0.286575	0.917677	0.207136	0.710541	-0.609058	-0.185091	-0.423966
LinJ.10.1330	Spinocerebellar ataxia type 10 protein domain containing protein, putative	0.162848	1.3835	-1.22065	-0.054065	1.83163	-1.88569	0.216913	-0.448126	0.665039
LinJ.10.1340	hypothetical protein	-0.339537	0.430387	-0.769925	0.047128	-0.384521	0.431649	-0.386665	0.814909	-1.20157
LinJ.10.1350	kinetoplastid kinetochore protein 20	-0.148239	1.49598	-1.64421	1.61282	0.458675	1.15415	-1.76106	1.0373	-2.79836
LinJ.10.1360	methyltransferase domain containing protein, putative	-2.09131	-0.463382	-1.62793	-0.889678	-1.17138	0.281698	-1.20163	0.707993	-1.90963
LinJ.10.1370	Protein of unknown function (DUF1861), putative	0.34565	-0.136653	0.482303	-0.394091	0.910935	-1.30503	0.739741	-1.04759	1.78733
LinJ.10.1380	Protein of unknown function (DUF1861), putative	0.128165	-0.00832918	0.136495	0.0194826	-0.256197	0.27568	0.108683	0.247868	-0.139185
LinJ.10.1390	Protein of unknown function (DUF1861), putative	0.321247	-0.120696	0.441942	0.259185	0.587958	-0.328772	0.0620614	-0.708653	0.770715
LinJ.10.1400	Protein of unknown function (DUF1861), putative	-0.362758	-0.504024	0.141266	0.365136	-0.792864	1.158	-0.727894	0.28884	-1.01673
LinJ.10.1410	Protein of unknown function (DUF1861), putative	0.00822413	0.0809382	-0.072714	-0.112071	0.944101	-1.05617	0.120295	-0.863163	0.983458
LinJ.10.1420	Protein of unknown function (DUF1861), putative	-0.165312	-1.17388	1.00856	-0.238828	-1.12003	0.881201	0.0735156	-0.0538468	0.127362
LinJ.10.1430	Protein of unknown function (DUF1861), putative	-0.883716	-0.158528	-0.725188	0.0378093	0.413587	-0.375777	-0.921525	-0.572114	-0.349411
LinJ.10.1440	phosphate-Repressible Phosphate Permease-like protein	-0.666235	0.1443	-0.810536	-0.448438	-0.245723	-0.202715	-0.217798	0.390023	-0.607821
LinJ.10.1450	pteridine transporter, putative	-2.87313	-0.619502	-2.25363	-1.88968	-0.821433	-1.06824	-0.983453	0.201932	-1.18538
LinJ.10.1460	fatty acid desaturase, putative	-0.270596	-0.0430506	-0.227546	0.229199	0.275307	-0.0461081	-0.499795	-0.318358	-0.181438
LinJ.11.0010	hypothetical protein, conserved	0.671189	-2.82595	3.49714	0.43225	-2.37783	2.81008	0.238939	-0.448126	0.687065
LinJ.11.0020	Endoplasmic Reticulum-Golgi Intermediate Compartment (ERGIC)/Endoplasmic reticulum vesicle transporter, putative	0.0166857	-0.103486	0.120172	0.617282	-0.766392	1.38367	-0.600596	0.662906	-1.2635
LinJ.11.0030	Bacterial transferase hexapeptide (six repeats), putative	-0.382634	0.174048	-0.556681	-0.0717385	1.20714	-1.27887	-0.310895	-1.03309	0.722193
LinJ.11.0040	ATP-binding cassette protein subfamily H, member 1, putative	0.878881	-0.726417	1.6053	0.979428	0.018102	0.961326	-0.100547	-0.744519	0.643971
LinJ.11.0050	SNF2/RAD54 related DNA helicase, putative	-0.328811	0.557376	-0.886187	3.01721	-0.318933	3.33615	-3.34602	0.876309	-4.22233
LinJ.11.0060	protein kinase, putative	0.62228	-0.361284	0.983564	-0.0135498	-0.619799	0.60625	0.635829	0.258515	0.377314
LinJ.11.0070	GRIP domain containing protein, putative	-0.861636	-0.171449	-0.690187	-0.681685	-0.0727724	-0.608913	-0.179951	-0.0986766	-0.081274
LinJ.11.0080	hypothetical protein, conserved	0.758652	-1.24099	1.99964	0.712358	-0.948983	1.66134	0.0462941	-0.292007	0.338301
LinJ.11.0090	MORN repeat, putative	-0.392005	0.566365	-0.95837	-0.845957	0.336419	-1.18238	0.453952	0.229946	0.224006
LinJ.11.0100	seryl-tRNA synthetase	-0.837107	0.287389	-1.1245	-0.704383	0.850992	-1.55537	-0.132725	-0.563603	0.430878
LinJ.11.0110	cdc2-related kinase 8, putative	-0.0657764	-0.0805253	0.0147488	0.0323193	-1.09337	1.12569	-0.0980958	1.01285	-1.11094
LinJ.11.0120	hypothetical protein, conserved	-0.717853	0.343973	-1.06183	-1.08232	0.529064	-1.61139	0.36447	-0.185091	0.549561
LinJ.11.0130	NGG1 interacting factor 3-like protein	0.41965	0.0809382	0.338712	-0.141217	0.0961045	-0.237321	0.560867	-0.0151663	0.576034
LinJ.11.0140	cell cycle sequence binding phosphoprotein (RBP45), putative	0.428038	0.916551	-0.488513	0.311956	1.48015	-1.1682	0.116082	-0.563603	0.679685
LinJ.11.0150	hypothetical protein, conserved	0.374207	-0.112666	0.486873	0.35208	0.0392586	0.312821	0.0221278	-0.151924	0.174052
LinJ.11.0160	hypothetical protein, conserved	-0.318164	-0.24099	-0.0771737	-0.142065	-0.292938	0.150872	-0.176098	0.0519478	-0.228046
LinJ.11.0170	myotubularin-associated protein, putative	-0.0498349	-0.669833	0.619998	0.278266	-0.442922	0.721188	-0.328101	-0.226912	-0.10119
LinJ.11.0180	cytoplasmic translation machinery associated protein, putative	-0.432559	-1.65603	1.22347	0.161852	-0.863254	1.02511	-0.594411	-0.792774	0.198363
LinJ.11.0190	DEAD-boc ATP-dependent (RNA) helicase, putative	0.519186	-0.378493	0.89768	-0.121852	0.0961045	-0.217956	0.641038	-0.474598	1.11564
LinJ.11.0200	hypothetical protein, conserved	-0.0227077	-0.24099	0.218282	-0.709106	-1.27829	0.569185	0.686398	1.0373	-0.350903
LinJ.11.0210	acidocalcisomal pyrophosphatase	-0.201278	-0.0912428	-0.110035	0.0343217	-0.0354345	0.0697562	-0.235599	-0.0558083	-0.179791
LinJ.11.0220	pterin-4-alpha-carbinolamine dehydratase, putative	0.473589	0.49335	-0.019761	0.23465	-0.39818	0.63283	0.238939	0.89153	-0.652591
LinJ.11.0230	Rad51, putative	-1.06578	-0.511079	-0.554697	-0.382718	-0.968436	0.585718	-0.683058	0.457357	-1.14041
LinJ.11.0240	proteasome alpha 7 subunit, putative	0.188106	-0.143379	0.331485	0.0746979	0.0417122	0.0329857	0.113408	-0.185091	0.2985
LinJ.11.0250	serine/threonine protein kinase, putative	0.349261	0.0809382	0.268323	-0.375105	-0.0558986	-0.319206	0.724366	0.136837	0.587529
LinJ.11.0260	hypothetical protein, conserved	-0.672765	-0.197921	-0.474844	-0.6399	0.124674	-0.764574	-0.0328654	-0.322595	0.289729
LinJ.11.0270	NADH-cytochrome b5 reductase-like protein	-0.392941	0.174048	-0.566989	-0.393721	-0.756338	0.362618	0.000779466	0.930386	-0.929606
LinJ.11.0290	hypothetical protein, unknown function	-1.19936	-0.793531	-0.405829	-0.467445	-0.849448	0.382003	-0.731914	0.0559167	-0.787831
LinJ.11.0300	Sec20, putative	-0.572736	0.343973	-0.916709	-0.226713	-0.640861	0.414148	-0.346023	0.984834	-1.33086
LinJ.11.0310	hypothetical protein, conserved	-0.405626	-0.306578	-0.0990482	0.022859	-0.330074	0.352933	-0.428485	0.0234953	-0.451981
LinJ.11.0320	DNA repair and recombination helicase protein PIF2, putative	-0.650739	0.310025	-0.960764	-0.0596032	-0.307437	0.247834	-0.591136	0.617463	-1.2086
LinJ.11.0330	PIF1 helicase-like protein, putative	-0.331322	0.151327	-0.48265	0.252861	0.751456	-0.498595	-0.584183	-0.600129	0.0159458
LinJ.11.0350	14-3-3 protein 2, putative	0.178066	0.169642	0.00842313	-0.00798811	0.712286	-0.720274	0.186054	-0.542643	0.728697
LinJ.11.0360	Optic atrophy 3 protein (OPA3), putative	0.453598	-1.04834	1.50194	0.629696	-1.01009	1.63979	-0.176098	-0.03825	-0.137848
LinJ.11.0370	hypothetical protein, conserved	0.165549	0.343973	-0.178423	0.280247	0.0144907	0.265756	-0.114698	0.329482	-0.44418
LinJ.11.0380	Domain of unknown function(DUF2779), putative	-0.174029	0.273583	-0.447613	0.454276	0.429528	0.024748	-0.628306	-0.155945	-0.472361
LinJ.11.0390	hypothetical protein, conserved	-0.843384	0.343973	-1.18736	-0.745288	-0.470936	-0.274352	-0.0980958	0.814909	-0.913004
LinJ.11.0400	tubulin-tyrsoine ligase-like protein	0.280099	0.439392	-0.159293	0.58676	0.34003	0.24673	-0.306661	0.099362	-0.406023
LinJ.11.0410	BOP1NT (NUC169) domain/WD domain, G-beta repeat, putative	0.242346	0.282572	-0.0402262	0.709961	0.498037	0.211924	-0.467615	-0.215465	-0.25215
LinJ.11.0420	regulator of chromatin condensation, putative	0.104149	-0.401455	0.505603	0.507657	-0.553398	1.06106	-0.403509	0.151944	-0.555452
LinJ.11.0430	hypothetical protein, conserved	-0.258422	-0.562918	0.304497	-0.541755	-0.863254	0.321499	0.283333	0.300335	-0.0170022
LinJ.11.0440	hypothetical protein, conserved	0.464738	0.211522	0.253216	0.110322	0.474616	-0.364294	0.354416	-0.263094	0.61751
LinJ.11.0450	DNA ligase, putative	0.363616	-0.463382	0.826999	-0.0643567	-0.575273	0.510916	0.427973	0.11189	0.316083
LinJ.11.0460	hypothetical protein, unknown function	-0.0657764	-0.0604177	-0.00535876	0.43225	-0.138361	0.570611	-0.498026	0.0779431	-0.575969
LinJ.11.0470	pumillio protein 10, putative	0.0474342	0.0638646	-0.0164305	0.378811	0.581531	-0.202721	-0.331377	-0.517667	0.18629
LinJ.11.0480	hypothetical protein	0.934224	0.206469	0.727755	-0.304716	-0.236471	-0.0682448	1.23894	0.44294	0.795999
LinJ.11.0490	cytochrome b5, putative	-0.0393042	-0.0345391	-0.00476518	0.0587915	-0.470936	0.529728	-0.0980958	0.436397	-0.534493
LinJ.11.0510	transcription modulator/accessory protein, putative	0.246361	0.269972	-0.0236108	0.640213	0.350727	0.289486	-0.393852	-0.0807547	-0.313097
LinJ.11.0520	nucleobase transporter	-0.317895	0.438921	-0.756816	0.00278537	0.457362	-0.454577	-0.32068	-0.0184415	-0.302239
LinJ.11.0530	Protein of unknown function (DUF563), putative	-0.498736	-0.0966	-0.402136	-1.02718	-0.873035	-0.154147	0.528446	0.776435	-0.247989
LinJ.11.0540	hypothetical protein, conserved	0.119779	-0.356467	0.476246	0.682901	0.944101	-0.261201	-0.563121	-1.30057	0.737447
LinJ.11.0550	amino acid permease/transporter, putative	0.0497008	-1.0186	1.0683	-0.248132	-1.00343	0.755299	0.297833	-0.0151663	0.312999
LinJ.11.0560	protein kinase, putative	0.0680793	-0.311379	0.379459	0.1287	-0.318933	0.447633	-0.0606211	0.00755373	-0.0681748
LinJ.11.0570	hypothetical protein, conserved	-0.574388	0.218442	-0.79283	0.00979497	0.818571	-0.808776	-0.584183	-0.600129	0.0159458
LinJ.11.0580	tetratricopeptide repeat (TPR) protein	0.0248261	-0.179589	0.204415	-0.536041	0.721709	-1.25775	0.560867	-0.901298	1.46217
LinJ.11.0590	mRNA cap guanine-N7 methyltransferase, putative	0.0444967	-0.0782604	0.122757	0.123654	0.746655	-0.623002	-0.079157	-0.824916	0.745759
LinJ.11.0600	3-methylcrotonoyl-CoA carboxylase beta subunit, putative	-0.0550699	0.185275	-0.240345	-0.145584	-0.214596	0.0690126	0.0905138	0.399871	-0.309357
LinJ.11.0610	hypothetical protein, conserved	-0.281505	0.174048	-0.455553	0.336598	0.136746	0.199851	-0.618103	0.0373011	-0.655404
LinJ.11.0620	conserved protein, unknown function	1.47637	0.828052	0.648321	1.71277	0.708288	1.00448	-0.236399	0.119763	-0.356162
LinJ.11.0640	metallo-peptidase, Clan MF, Family M17	-0.544054	0.102418	-0.646472	-0.398449	0.994727	-1.39318	-0.145605	-0.89231	0.746704
LinJ.11.0650	hypothetical protein, unknown function	-0.129907	0.249996	-0.379903	0.51086	-0.21344	0.7243	-0.640767	0.463436	-1.1042
LinJ.11.0660	Protein Associated with Differentiation, putative	0.65669	0.75901	-0.10232	-0.167212	0.751456	-0.918668	0.823902	0.00755373	0.816348
LinJ.11.0670	Protein Associated with Differentiation, putative	0.201704	-0.656027	0.857731	0.225799	-0.973436	1.19924	-0.0240952	0.317409	-0.341504
LinJ.11.0680	major facilitator superfamily, putative	1.24543	0.638716	0.606709	0.222215	0.00823175	0.213983	1.02321	0.630484	0.392726
LinJ.11.0690	major facilitator superfamily, putative	0.14281	0.616991	-0.474181	0.0558741	-0.445845	0.501719	0.0869361	1.06284	-0.9759
LinJ.11.0700	Ankyrin repeats (3 copies)/Ankyrin repeats (many copies), putative	-0.117307	0.607007	-0.724314	-0.015209	0.529064	-0.544273	-0.102098	0.0779431	-0.180041
LinJ.11.0710	anion-transporting ATPase-like protein	-0.178063	0.361675	-0.539737	0.215789	0.394763	-0.178974	-0.393852	-0.0330883	-0.360764
LinJ.11.0720	hypothetical protein, conserved	0.282147	1.00694	-0.724791	0.0432077	1.0221	-0.978896	0.238939	-0.0151663	0.254106
LinJ.11.0730	PUF nine target 1	0.62228	0.881867	-0.259587	0.630433	0.368987	0.261447	-0.00815366	0.51288	-0.521034
LinJ.11.0740	hypothetical protein, conserved	-0.504661	-0.356467	-0.148194	-0.367451	0.15983	-0.527282	-0.137209	-0.516297	0.379088
LinJ.11.0750	hypothetical protein, conserved	-0.740937	-0.960882	0.219945	-0.924167	0.224209	-1.14838	0.18323	-1.18509	1.36832
LinJ.11.0760	hypothetical protein, conserved	0.117445	0.960644	-0.843199	0.206081	1.00823	-0.802151	-0.0886355	-0.0475878	-0.0410476
LinJ.11.0770	40S ribosomal protein S21, putative	0.885314	0.457354	0.42796	-0.0760913	1.2829	-1.35899	0.961405	-0.825549	1.78695
LinJ.11.0780	40S ribosomal protein S21, putative	-0.761045	0.631002	-1.39205	-0.220526	0.186462	-0.406988	-0.54052	0.44454	-0.98506
LinJ.11.0790	hypothetical protein, conserved	0.133532	1.26151	-1.12798	-1.02294	1.03156	-2.05451	1.15648	0.229946	0.926531
LinJ.11.0800	hypothetical protein, conserved	-0.205954	-0.179589	-0.0263647	-0.229165	-0.278291	0.0491264	0.0232105	0.0987016	-0.0754911
LinJ.11.0810	hypothetical protein, conserved	0.204979	0.314529	-0.10955	-0.416879	0.816094	-1.23297	0.621858	-0.501565	1.12342
LinJ.11.0820	hypothetical protein, conserved	-0.395887	0.11117	-0.507057	0.0536739	0.810835	-0.757161	-0.449561	-0.699665	0.250104
LinJ.11.0830	hypothetical protein, conserved	0.0668613	0.67884	-0.611978	0.103838	0.274643	-0.170805	-0.0369765	0.404197	-0.441174
LinJ.11.0840	Alpha/beta hydrolase family, putative	0.349261	-0.977956	1.32722	1.11032	-0.792864	1.90319	-0.761061	-0.185091	-0.575969
LinJ.11.0850	Alpha/beta hydrolase family, putative	0.284166	-0.134075	0.418241	0.117739	-0.930368	1.04811	0.166427	0.796293	-0.629866
LinJ.11.0860	hypothetical protein, conserved	-0.369783	0.1401	-0.509883	0.405778	0.466054	-0.0602764	-0.77556	-0.325954	-0.449606
LinJ.11.0870	kinesin, putative	-0.123492	0.405373	-0.528865	-0.0119339	-0.0152566	0.0033227	-0.111558	0.42063	-0.532188
LinJ.11.0880	START domain containing protein, putative	0.368801	0.26151	0.107291	-0.197303	0.124674	-0.321976	0.566104	0.136837	0.429267
LinJ.11.0890	hypothetical protein, conserved	0.297298	0.20481	0.0924878	-0.588761	0.247882	-0.836643	0.886058	-0.0430723	0.929131
LinJ.11.0900	60S ribosomal protein L24, putative	0.581922	-0.153527	0.735449	0.416983	0.368599	0.0483839	0.164939	-0.522126	0.687065
LinJ.11.0910	ATPase, putative	0.0992828	-0.24099	0.340273	0.34577	-0.554704	0.900475	-0.246488	0.313715	-0.560202
LinJ.11.0920	Short C-terminal domain/PUB domain containing protein, putative	0.200739	-0.447441	0.648179	0.163433	-0.355459	0.518892	0.0373053	-0.0919819	0.129287
LinJ.11.0930	hypothetical protein, conserved	0.131954	0.536618	-0.404664	0.332714	0.281136	0.0515779	-0.20076	0.255481	-0.456242
LinJ.11.0940	hypothetical protein, unknown function	0.167814	-0.00220308	0.170017	-0.172408	0.182888	-0.355297	0.340223	-0.185091	0.525314
LinJ.11.0950	hypothetical protein, conserved	0.156616	0.75901	-0.602394	0.0811755	0.737651	-0.656475	0.0754405	0.0213595	0.0540809
LinJ.11.0960	40S ribosomal protein S5	0.403545	0.265195	0.138349	-0.123291	1.08308	-1.20637	0.526836	-0.817882	1.34472
LinJ.11.0970	40S ribosomal protein S5	-1.09855	0.389487	-1.48803	-0.197935	0.187555	-0.38549	-0.900612	0.201932	-1.10254
LinJ.11.0980	HIT zinc finger, putative	0.349261	1.15133	-0.802066	-0.0189612	0.248956	-0.267917	0.368222	0.902371	-0.534149
LinJ.11.0990	adaptin-related protein-like protein	1.42792	0.387041	1.04088	0.332714	0.173583	0.159131	1.0952	0.213458	0.881746
LinJ.11.1000	pyruvate phosphate dikinase, putative	0.731388	0.07957	0.651818	0.17612	0.435014	-0.258894	0.555268	-0.355444	0.910712
LinJ.11.1010	inositol-1,4,5-trisphosphate (IP3) 5-phosphatase, putative	0.0862266	0.380498	-0.294272	-0.134097	-0.126288	-0.00780897	0.220324	0.506786	-0.286463
LinJ.11.1020	hypothetical protein, conserved	-0.843384	0.0934291	-0.936813	0.332714	-0.197918	0.530632	-1.1761	0.291347	-1.46744
LinJ.11.1030	hypothetical protein, conserved	-0.183981	0.231079	-0.41506	0.0875365	0.815777	-0.728241	-0.271518	-0.584699	0.313181
LinJ.11.1040	hypothetical protein, conserved	0.494311	0.319725	0.174586	1.43225	-0.343181	1.77543	-0.937939	0.662906	-1.60084
LinJ.11.1050	protein transport protein SEC61 subunit alpha, putative	-0.56381	-0.0124584	-0.551352	-0.631973	0.510802	-1.14277	0.0681633	-0.52326	0.591423
LinJ.11.1080	palmitoyl acyltransferase 7, putative	0.449721	0.110482	0.339239	0.143037	0.109161	0.0338768	0.306684	0.00132177	0.305362
LinJ.11.1090	palmitoyl acyltransferase 7, putative	1.77553	-0.24099	2.01652	0.729232	0.622173	0.107058	1.04629	-0.863163	1.90946
LinJ.11.1100	sterol 14-alpha-demethylase	0.214915	0.0648185	0.150096	-0.141788	0.210381	-0.35217	0.356703	-0.145563	0.502266
LinJ.11.1110	60S ribosomal protein L28, putative	0.74519	-0.801947	1.54714	-0.409052	0.176048	-0.5851	1.15424	-0.977995	2.13224
LinJ.11.1120	hypothetical protein, conserved	-0.258422	-1.13407	0.875653	0.332714	-0.570472	0.903186	-0.591136	-0.563603	-0.0275328
LinJ.11.1130	60S ribosomal protein L28, putative	-1.35978	-0.348793	-1.01099	-0.595526	-0.812627	0.217101	-0.764256	0.463834	-1.22809
LinJ.11.1140	protein transport protein SEC31, putative (fragment)	-0.155479	0.571383	-0.726862	-0.0734493	0.0916586	-0.165108	-0.08203	0.479724	-0.561754
LinJ.11.1150	protein transport protein SEC31, putative (fragment)	-0.225335	0.427804	-0.653139	0.0397686	0.728373	-0.688604	-0.265103	-0.300569	0.0354653
LinJ.11.1160	eukaryotic release factor 3, putative	0.0150113	-0.120696	0.135707	0.0516246	0.290277	-0.238652	-0.0366132	-0.410973	0.37436
LinJ.11.1170	60Kd inner membrane protein, putative	-0.50264	0.218442	-0.721082	-0.532126	-0.181429	-0.350697	0.0294858	0.399871	-0.370385
LinJ.11.1180	40S ribosomal protein S15A, putative	-0.482139	0.197894	-0.680034	-0.518749	0.626911	-1.14566	0.0366097	-0.429017	0.465627
LinJ.11.1190	Organic solute transporter Ostalpha, putative	-0.0766238	0.881001	-0.957624	-0.0097546	0.398667	-0.408422	-0.0668692	0.482333	-0.549203
LinJ.11.1200	SKP1-like protein	0.145432	0.862104	-0.716671	0.374479	1.04719	-0.672715	-0.229047	-0.185091	-0.0439558
LinJ.11.1210	ATP-binding cassette protein subfamily A, member 2, putative	0.528064	0.813458	-0.285394	-0.529635	-0.523404	-0.00623118	1.0577	1.33686	-0.279162
LinJ.11.1220	ABC transporter-like protein	-2.06578	-1.24099	-0.824787	0.695284	-1.96279	2.65807	-2.76106	0.721799	-3.48286
LinJ.11.1230	ATP-binding cassette protein subfamily A, member 3, putative	0.200739	0.195109	0.00562935	0.127809	-0.246582	0.374391	0.0729293	0.441691	-0.368762
LinJ.11.1240	ATP-binding cassette protein subfamily A, member 4, putative	1.16944	0.597259	0.572181	-0.47889	-0.440042	-0.038848	1.64833	1.0373	0.611029
LinJ.11.1260	ATP-binding cassette protein subfamily A, member 5, putative	0.934224	0.280963	0.653261	0.0172124	0.0510166	-0.0338042	0.917011	0.229946	0.687065
LinJ.11.1270	tatD related deoxyribonuclease, putative	-0.169612	0.387041	-0.556654	-0.283021	-0.553398	0.270378	0.113408	0.94044	-0.827031
LinJ.11.1280	ATP-binding cassette protein subfamily A, member 6, putative	0.545658	0.137522	0.408137	0.643754	-0.110346	0.7541	-0.0980958	0.247868	-0.345964
LinJ.11.1290	hypothetical protein, conserved	0.0717271	0.566365	-0.494638	-0.271549	2.16649	-2.43804	0.343276	-1.60013	1.9434
LinJ.11.1300	hypothetical protein, conserved	-0.108845	-0.0889868	-0.0198583	-0.430247	-0.541325	0.111079	0.321401	0.452339	-0.130937
LinJ.11.1310	hypothetical protein, conserved	-0.0808833	0.244437	-0.32532	-0.047743	-0.155434	0.107691	-0.0331403	0.399871	-0.433011
LinJ.11.1320	Flagellar-associated PapD-like, putative	-0.331413	0.00836953	-0.339782	-0.781561	-0.0786187	-0.702942	0.450148	0.0869882	0.36316
LinJ.11.1330	Nodulin-like/Major Facilitator Superfamily, putative	-0.293187	0.12158	-0.414767	-0.57652	-0.693329	0.116808	0.283333	0.814909	-0.531575
LinJ.11.1340	hypothetical protein, conserved	0.379008	-0.504024	0.883033	0.20147	-0.396936	0.598405	0.177539	-0.107089	0.284627
LinJ.11.1350	ribosomal protein L4/L1 family, putative	-0.118725	0.858546	-0.977271	-0.0907257	0.529064	-0.61979	-0.0279997	0.329482	-0.357481
LinJ.11.1360	tRNA pseudouridine synthase D (TruD), putative	-0.493198	0.547506	-1.0407	-0.759618	0.104566	-0.864184	0.26642	0.44294	-0.17652
LinJ.11.1370	Variant SH3 domain containing protein, putative	1.22373	0.26151	0.96222	1.24783	-0.216363	1.46419	-0.0240952	0.477874	-0.501969
LinJ.12.0001	translation initiation factor EIF-2b alpha subunit, putative	0.671189	0.26151	0.409679	1.06028	0.276677	0.783604	-0.389092	-0.0151663	-0.373926
LinJ.12.0002	PITH domain-containing protein	-0.083211	-0.438929	0.355718	0.565375	0.276677	0.288698	-0.648586	-0.715606	0.06702
LinJ.12.0003	proteasome beta-1 subunit, putative	-0.123492	0.226515	-0.350007	0.643643	0.893475	-0.249832	-0.767135	-0.66696	-0.100175
LinJ.12.0004	Mitochondrial SSU ribosomal protein 29, putative	0.0288604	0.437082	-0.408222	0.695284	0.873712	-0.178428	-0.666424	-0.43663	-0.229794
LinJ.12.0005	hypothetical protein, conserved	0.386736	-1.29988	1.68662	0.872162	-1.17138	2.04354	-0.485426	-0.128508	-0.356919
LinJ.12.0006	hypothetical protein, conserved	0.174427	-0.125513	0.29994	0.371587	0.644541	-0.272954	-0.19716	-0.770054	0.572894
LinJ.12.0007	MAR1 ribonuclease, putative	-0.14585	-0.150792	0.00494209	0.605087	0.403533	0.201554	-0.750937	-0.554325	-0.196611
LinJ.12.0008	hypothetical protein, conserved	0.314157	0.206469	0.107688	0.709569	-0.318933	1.0285	-0.395411	0.525402	-0.920813
LinJ.12.0011	kinetoplastid kinetochore protein 6, putative	-0.000681419	0.643533	-0.644214	0.39043	0.828624	-0.438194	-0.391111	-0.185091	-0.20602
LinJ.12.0012	hypothetical protein, conserved	-0.313298	0.607007	-0.920305	0.799235	0.306671	0.492564	-1.11253	0.300335	-1.41287
LinJ.12.0013	Plus-3 domain/Zinc finger, C3HC4 type (RING finger), putative	0.128871	0.437082	-0.308211	0.70936	0.774176	-0.0648169	-0.580489	-0.337094	-0.243394
LinJ.12.0014	hypothetical protein, conserved	-0.464643	-0.180869	-0.283774	0.81998	0.914955	-0.094975	-1.28462	-1.09582	-0.188799
LinJ.12.0015	hypothetical protein, conserved	0.208217	0.385552	-0.177334	1.14985	0.359139	0.790711	-0.941633	0.0264128	-0.968046
LinJ.12.0016	Cell division protein kinase, putative	-0.0201538	0.00898832	-0.0291421	0.138666	0.118131	0.0205357	-0.15882	-0.109142	-0.0496778
LinJ.12.0017	hypothetical protein, conserved	-0.596291	0.635862	-1.23215	-0.112071	0.602313	-0.714383	-0.484221	0.0335489	-0.51777
LinJ.12.0018	leucine-rich repeat protein, putative	-0.191307	0.573454	-0.764762	1.02543	0.572133	0.4533	-1.21674	0.00132177	-1.21806
LinJ.12.0050	hypothetical protein, unknown function (fragment)	-0.444288	-0.00577347	-0.438515	0.0172124	-0.118363	0.135575	-0.461501	0.112589	-0.57409
LinJ.12.0060	WD repeat and HMG-box DNA-binding protein, putative	-0.713933	-0.41684	-0.297093	0.980014	0.451061	0.528952	-1.69395	-0.867901	-0.826045
LinJ.12.0070	hypothetical protein, conserved	0.51345	0.0934291	0.420021	1.19922	0.158226	1.041	-0.685773	-0.0647971	-0.620976
LinJ.12.0100	ornithine decarboxylase, putative	0.327728	0.382862	-0.0551337	0.611015	0.289237	0.321779	-0.283288	0.0936247	-0.376912
LinJ.12.0140	dolichyl-P-Man:GDP-Man5GlcNAc2-PP-dolichyl alpha-1,2-mannosyltransferase, putative	-0.00245051	-0.0268651	0.0244146	-0.110806	-0.28538	0.174575	0.108355	0.258515	-0.15016
LinJ.12.0150	hypothetical protein, conserved	-0.0657764	0.218442	-0.284218	0.958319	-0.0227317	0.98105	-1.0241	0.241173	-1.26527
LinJ.12.0160	hypothetical protein, conserved	-0.3992	0.638716	-1.03792	0.43225	0.823807	-0.391557	-0.83145	-0.185091	-0.646359
LinJ.12.0170	ubiquitin hydrolase, putative	-0.0388094	-0.5678	0.528991	0.668812	0.154319	0.514493	-0.707622	-0.722119	0.0144978
LinJ.12.0180	hypothetical protein, unknown function	-0.72474	0.279842	-1.00458	1.03632	0.181141	0.855181	-1.76106	0.0987016	-1.85976
LinJ.12.0190	proteasome regulatory ATPase subunittcc1l8.3, putative	0.0919533	1.14936	-1.05741	0.581127	1.81988	-1.23875	-0.489173	-0.670518	0.181345
LinJ.12.0200	glyoxalase II	0.279998	-0.141454	0.421453	0.324852	0.0436371	0.281215	-0.0448538	-0.185091	0.140238
LinJ.12.0210	hypothetical protein, conserved	0.209083	-0.569938	0.779022	0.770835	-0.00212733	0.772963	-0.561752	-0.567811	0.00605914
LinJ.12.0220	hypothetical protein, unknown function	0.127905	-0.120696	0.2486	0.864303	0.34003	0.524273	-0.736399	-0.460726	-0.275673
LinJ.12.0230	cysteinyl-tRNA synthetase, putative	0.0409589	0.534137	-0.493178	0.442811	0.675285	-0.232474	-0.401852	-0.141148	-0.260704
LinJ.12.0231	Helicase associated domain (HA2), putative	0.579559	-0.154575	0.734134	0.911776	-0.153196	1.06497	-0.332217	-0.0013794	-0.330838
LinJ.12.0232	hypothetical protein, conserved	-0.370631	-0.452494	0.081863	0.197785	-0.562859	0.760643	-0.568416	0.110365	-0.67878
LinJ.12.0240	hypothetical protein, unknown function	-0.27877	-0.437905	0.159135	0.762399	-0.0444486	0.806847	-1.04117	-0.393457	-0.647712
LinJ.12.0250	hypothetical protein, conserved	0.170291	-0.134075	0.304366	0.808495	0.234881	0.573614	-0.638204	-0.368956	-0.269249
LinJ.12.0260	hypothetical protein, conserved	0.349261	0.621507	-0.272245	0.735926	0.178567	0.55736	-0.386665	0.44294	-0.829605
LinJ.12.0270	Myotubularin-related protein, putative	0.611356	0.0362384	0.575118	1.10563	0.376052	0.729578	-0.494274	-0.339814	-0.15446
LinJ.12.0280	hypothetical protein, unknown function	-0.608919	0.921281	-1.5302	0.654642	-0.0248717	0.679514	-1.26356	0.946153	-2.20971
LinJ.12.0290	hypothetical protein, unknown function	1.43672	0.264245	1.17248	-0.97214	0.449337	-1.42148	2.40886	-0.185091	2.59396
LinJ.12.0300	CCR4-NOT transcription complex subunit 2, putative	0.163599	0.362588	-0.19899	0.590804	0.86027	-0.269466	-0.427205	-0.497682	0.0704765
LinJ.12.0310	Glutathione S-transferase, N-terminal domain containing protein, putative	-0.167957	0.318437	-0.486394	0.206081	1.16649	-0.960413	-0.374038	-0.848056	0.474019
LinJ.12.0320	hypothetical protein, conserved	-0.428347	-0.134075	-0.294272	0.296188	0.581531	-0.285343	-0.724535	-0.715606	-0.00892885
LinJ.12.0330	pumillio protein 4, putative	0.383297	0.103969	0.279328	0.931289	0.552095	0.379195	-0.547992	-0.448126	-0.0998663
LinJ.12.0340	hypothetical protein, conserved	0.178591	0.45945	-0.280859	0.366662	0.238549	0.128113	-0.188071	0.220901	-0.408972
LinJ.12.0350	3'-nucleotidase/nuclease, putative	-0.0746211	0.155669	-0.23029	0.856873	0.690345	0.166529	-0.931495	-0.534676	-0.396819
LinJ.12.0360	hypothetical protein	-0.470167	-0.825952	0.355786	-0.194533	-0.558399	0.363866	-0.275634	-0.267554	-0.00808046
LinJ.12.0370	Eukaryotic protein of unknown function (DUF866), putative	0.379423	-0.899953	1.27938	0.419866	-0.392934	0.8128	-0.0404432	-0.507019	0.466576
LinJ.12.0390	hypothetical protein, conserved	-0.235701	-0.24099	0.00528849	0.458245	0.418033	0.0402125	-0.693947	-0.659023	-0.0349241
LinJ.12.0400	hypothetical protein, conserved	0.635312	0.417973	0.217339	0.501342	0.150552	0.35079	0.13397	0.267421	-0.133451
LinJ.12.0410	hypothetical protein, unknown function	0.218887	0.218442	0.000445192	0.934144	0.740568	0.193576	-0.715257	-0.522126	-0.193131
LinJ.12.0430	hypothetical protein, unknown function	0.519186	-0.0483449	0.567531	0.695284	1.62217	-0.926889	-0.176098	-1.67052	1.49442
LinJ.12.0450	hypothetical protein, unknown function	1.73259	0.154939	1.57765	1.34479	0.19564	1.14915	0.387803	-0.0407014	0.428504
LinJ.12.0460	hypothetical protein, unknown function	0.671189	0.633479	0.03771	1.43225	0.130515	1.30174	-0.761061	0.502965	-1.26403
LinJ.12.0470	WW domain containing protein, putative	-0.0227077	0.39644	-0.419148	0.875857	0.166494	0.709363	-0.898564	0.229946	-1.12851
LinJ.12.0480	vacuolar ATP synthase subunit, putative	0.0431579	0.295063	-0.251905	0.551832	0.409765	0.142067	-0.508674	-0.114702	-0.393972
LinJ.12.0490	glucose-6-phosphate isomerase	0.258461	0.328376	-0.0699148	0.528202	0.917466	-0.389264	-0.269741	-0.589091	0.319349
LinJ.12.0500	Present in the outer mitochondrial membrane proteome 18	1.41965	-0.0889868	1.50864	0.695284	0.458675	0.23661	0.724366	-0.547661	1.27203
LinJ.12.0510	hypothetical protein, unknown function	-0.108212	-0.893067	0.784855	1.71698	0.166494	1.55049	-1.82519	-1.05956	-0.765631
LinJ.12.0520	hypothetical protein, conserved	-0.185616	0.137522	-0.323138	0.241026	0.359139	-0.118113	-0.426642	-0.221617	-0.205025
LinJ.12.0530	Fusaric acid resistance protein-like, putative	-0.419959	-0.264837	-0.155122	0.341102	0.49344	-0.152338	-0.761061	-0.758277	-0.00278411
LinJ.12.0540	Fusaric acid resistance protein-like, putative	0.242346	0.837013	-0.594667	3.81076	0.285138	3.52562	-3.56842	0.551874	-4.12029
LinJ.12.0550	hypothetical protein, conserved	-0.366946	-0.103486	-0.26346	0.491412	0.359139	0.132273	-0.858358	-0.462625	-0.395733
LinJ.12.0560	TPR repeat, putative	-0.356118	-0.898102	0.541984	0.195489	-0.525384	0.720873	-0.551607	-0.372718	-0.178889
LinJ.12.0570	hypothetical protein, conserved	-0.247017	-0.0889868	-0.15803	0.484297	0.178567	0.30573	-0.731313	-0.267554	-0.46376
LinJ.12.0580	alanine aminotransferase	0.179165	0.23493	-0.0557652	0.386687	0.713218	-0.32653	-0.207523	-0.478288	0.270765
LinJ.12.0590	primase 2, putative	-0.426245	0.495976	-0.922221	0.334816	0.985922	-0.651106	-0.761061	-0.489946	-0.271115
LinJ.12.0600	hypothetical protein, conserved	-0.123492	0.244437	-0.367929	0.502639	0.635979	-0.13334	-0.626131	-0.391542	-0.234589
LinJ.12.0610	ser/thr protein phosphatase, putative	-0.130234	-0.155598	0.0253641	0.609373	0.342651	0.266723	-0.739608	-0.498249	-0.241358
LinJ.12.0620	cytochrome oxidase subunit IV, putative	0.0493194	0.103658	-0.0543389	0.57214	0.75296	-0.18082	-0.52282	-0.649302	0.126481
LinJ.12.0630	Bardet-Biedl syndrome 5 protein	0.42251	1.15756	-0.735049	0.410981	0.847886	-0.436905	0.0115287	0.309673	-0.298145
LinJ.12.0640	hypothetical protein, conserved	0.95807	0.813458	0.144612	0.871134	0.698989	0.172145	0.0869361	0.114469	-0.0275328
LinJ.12.0650	hypothetical protein, conserved	-0.387705	0.174048	-0.561752	-0.710708	0.31607	-1.02678	0.323003	-0.142023	0.465026
LinJ.12.0660	Protein of unknown function (DUF962), putative	0.630355	0.380498	0.249857	0.795313	1.45867	-0.663361	-0.164958	-1.07818	0.913218
LinJ.12.0661	hypothetical protein, conserved	-0.2822	0.219623	-0.501823	0.450432	0.457663	-0.00723052	-0.732632	-0.23804	-0.494592
LinJ.12.0662	surface antigen protein 2, putative	-0.21778	0.863347	-1.08113	-0.549828	0.0484381	-0.598266	0.332049	0.814909	-0.48286
LinJ.12.0663	surface antigen protein 2, putative	-0.409153	0.317741	-0.726894	-0.339254	0.204491	-0.543745	-0.0698989	0.11325	-0.183149
LinJ.12.0664	hypothetical protein, conserved	0.918104	0.195743	0.722361	0.338128	0.6008	-0.262672	0.579976	-0.405057	0.985033
LinJ.12.0665	surface antigen protein 2, putative	0.22373	0.323795	-0.100065	-0.617874	0.53926	-1.15713	0.841604	-0.215465	1.05707
LinJ.12.0666	surface antigen protein 2, putative	-0.155573	0.848896	-1.00447	-0.676083	0.0758071	-0.75189	0.52051	0.773088	-0.252579
LinJ.12.0667	hypothetical protein	-0.913773	-0.198222	-0.715552	-0.56775	-1.13312	0.565368	-0.346023	0.934896	-1.28092
LinJ.12.0668	surface antigen protein 2, putative	-0.269649	0.292834	-0.562482	-0.768824	-0.250402	-0.518422	0.499175	0.543235	-0.0440604
LinJ.12.0669	hypothetical protein, conserved	-0.249376	-0.278465	0.0290883	0.716043	0.169661	0.546382	-0.965419	-0.448126	-0.517294
LinJ.12.0670	surface antigen protein 2, putative	0.151035	1.10296	-0.95193	-0.844235	0.703093	-1.54733	0.99527	0.399871	0.595399
LinJ.12.0671	surface antigen protein, putative	-0.00914463	0.473608	-0.482752	-1.25934	0.0923524	-1.35169	1.2502	0.381255	0.86894
LinJ.12.0680	Protein of unknown function (DUF962), putative	0.496102	-0.463382	0.959485	0.74259	0.207136	0.535454	-0.246488	-0.670518	0.424031
LinJ.12.0690	promastigote surface antigen 38S	0.264869	0.618529	-0.35366	-0.637035	0.609117	-1.24615	0.901904	0.00941167	0.892493
LinJ.12.0700	hypothetical protein, conserved	0.567166	-0.183274	0.750441	0.944898	-0.427867	1.37277	-0.377732	0.244593	-0.622325
LinJ.12.0710	DnaJ domain containing protein, putative	0.335841	0.685009	-0.349169	0.459471	0.548173	-0.0887013	-0.123631	0.136837	-0.260468
LinJ.12.0720	Flagellum attachment zone protein 2	0.27371	0.379162	-0.105452	0.84535	0.892876	-0.0475265	-0.57164	-0.513714	-0.0579255
LinJ.12.0730	NADH:flavin oxidoreductase/NADH oxidase, putative	0.453598	-0.19208	0.645678	0.82038	0.944101	-0.123722	-0.366782	-1.13618	0.7694
LinJ.12.0740	n-ethylmaleimide reductase-like protein	-0.381552	1.30333	-1.68488	-0.727407	1.26603	-1.99344	0.345854	0.0373011	0.308553
LinJ.12.0750	hypothetical protein, unknown function	1.15662	-0.0889868	1.2456	0.595749	0.0961045	0.499644	0.560867	-0.185091	0.745959
LinJ.12.0760	Putative integral membrane protein conserved region (DUF2404), putative	-0.295258	0.343973	-0.639231	0.267863	0.698989	-0.431126	-0.563121	-0.355016	-0.208105
LinJ.12.0770	Putative integral membrane protein conserved region (DUF2404), putative	0.179336	-1.35647	1.5358	0.65089	-0.470936	1.12183	-0.471554	-0.885531	0.413977
LinJ.12.0780	hypothetical protein, conserved	0.364636	-0.646982	1.01162	0.779247	0.136746	0.6425	-0.41461	-0.783729	0.369118
LinJ.12.0790	ABC transporter, putative	-0.191307	0.0444123	-0.23572	0.682228	0.371523	0.310706	-0.873536	-0.32711	-0.546425
LinJ.12.0800	hypothetical protein, unknown function	0.18751	0.444901	-0.257391	0.251498	0.905627	-0.654129	-0.0639879	-0.460726	0.396738
LinJ.12.0810	SNARE associated Golgi protein, putative	-0.276343	0.943435	-1.21978	0.654642	0.681067	-0.0264246	-0.930986	0.262368	-1.19335
LinJ.12.0820	hypothetical protein, unknown function	-0.198227	0.0960451	-0.294272	0.562834	0.529064	0.0337701	-0.761061	-0.433019	-0.328042
LinJ.12.0830	puromycin-sensitive aminopeptidase-like protein	0.541906	0.734763	-0.192856	0.788394	0.154319	0.634075	-0.246488	0.580443	-0.826931
LinJ.12.0840	hypothetical protein, conserved	1.47737	0.831766	0.645599	0.790281	1.01686	-0.226577	0.687085	-0.185091	0.872176
LinJ.12.0850	arginine N-methyltransferase-like protein	0.0592596	0.0465867	0.0126729	0.704843	1.07121	-0.36637	-0.645584	-1.02463	0.379043
LinJ.12.0860	hypothetical protein, unknown function	0.27526	-0.60356	0.87882	0.270787	-0.0558986	0.326685	0.00447395	-0.547661	0.552135
LinJ.12.0870	hypothetical protein, conserved	0.451623	0.633479	-0.181856	0.492791	-0.0558986	0.54869	-0.0411687	0.689378	-0.730546
LinJ.12.0880	SET domain containing protein, putative	-0.0199728	-0.141454	0.121482	0.434757	0.114026	0.32073	-0.45473	-0.255481	-0.199249
LinJ.12.0890	hypothetical protein, conserved	0.156616	-1.04834	1.20496	-0.0823232	-1.64086	1.55854	0.238939	0.592516	-0.353577
LinJ.12.0900	FAM91 N-terminus/FAM91 C-terminus, putative	-0.837152	0.211522	-1.04867	0.720375	0.557078	0.163297	-1.55753	-0.345556	-1.21197
LinJ.12.0910	Vacuolar sorting protein 39 domain 1/Vacuolar sorting protein 39 domain 2, putative	0.176245	0.213576	-0.0373311	0.860344	0.629993	0.230351	-0.684099	-0.416417	-0.267682
LinJ.12.0920	Alpha/beta hydrolase domain-containing protein	0.247816	0.405373	-0.157557	0.478362	0.529064	-0.050702	-0.230546	-0.123691	-0.106855
LinJ.12.0930	hypothetical protein, conserved	0.510724	0.0220445	0.48868	0.996151	0.654595	0.341556	-0.485426	-0.63255	0.147124
LinJ.13.0010	hypothetical protein, conserved	0.426504	-0.17686	0.603364	0.261565	0.219736	0.0418296	0.164939	-0.396595	0.561534
LinJ.13.0020	cis-prenyltransferase-like protein	-0.768096	-1.15853	0.390432	0.18561	-0.586413	0.772023	-0.953706	-0.572114	-0.381591
LinJ.13.0030	hypothetical protein, conserved	0.0497008	-0.656027	0.705728	-0.189238	-1.66733	1.47809	0.238939	1.01131	-0.772367
LinJ.13.0040	hypothetical protein, conserved	-0.701365	-0.562918	-0.138447	-1.03652	-0.43441	-0.602109	0.335155	-0.128508	0.463662
LinJ.13.0050	ribonuclease HII, putative	-0.717853	-0.147881	-0.569973	-0.304716	-0.91388	0.609164	-0.413137	0.765999	-1.17914
LinJ.13.0060	hypothetical protein, conserved	0.456176	-0.562918	1.01909	0.917677	-0.496471	1.41415	-0.461501	-0.0664469	-0.395054
LinJ.13.0070	hypothetical protein, unknown function	-0.148239	-0.153527	0.00528849	0.17225	0.0315643	0.140685	-0.320488	-0.185091	-0.135397
LinJ.13.0080	mitochondrial DNA polymerase I protein B, putative	-0.258422	-0.499302	0.24088	0.147797	-0.383473	0.53127	-0.406218	-0.115829	-0.290389
LinJ.13.0090	metallo-peptidase, Clan MA(E) Family M32	-0.551537	0.0908536	-0.642391	-0.224178	0.579337	-0.803515	-0.327359	-0.488483	0.161124
LinJ.13.0100	hypothetical protein, unknown function	0.197258	-1.04834	1.2456	-0.179185	-1.75634	1.57715	0.376443	0.707993	-0.331551
LinJ.13.0110	SURF1 family, putative	-0.551203	-0.156101	-0.395102	-0.607278	0.429528	-1.03681	0.0560751	-0.585629	0.641704
LinJ.13.0120	hypothetical protein, conserved	-0.458094	-1.82595	1.36786	0.788394	-2.37783	3.16622	-1.24649	0.551874	-1.79836
LinJ.13.0130	Kinesin-13 2, putative	-0.165312	-0.125513	-0.0397994	-0.252248	-0.162814	-0.0894344	0.0869361	0.0373011	0.049635
LinJ.13.0140	hypothetical protein, conserved	0.0515805	-0.87842	0.93	0.447357	-0.470936	0.918293	-0.395776	-0.407484	0.0117074
LinJ.13.0150	hypothetical protein, conserved	-0.470167	-0.392993	-0.0771737	0.290894	-1.2079	1.4988	-0.761061	0.814909	-1.57597
LinJ.13.0160	protein kinase A regulatory subunit	-0.233208	-0.0302228	-0.202985	-0.768896	0.501319	-1.27022	0.535689	-0.531542	1.06723
LinJ.13.0170	MOZ/SAS family acetyltransferase, putative	0.256152	0.039118	0.217034	0.209858	-0.427867	0.637725	0.0462941	0.466985	-0.420691
LinJ.13.0180	Tetratricopeptide repeat, putative	-0.158886	-1.37849	1.21961	0.142743	-1.54133	1.68407	-0.301629	0.162832	-0.464461
LinJ.13.0190	hypothetical protein, unknown function	-0.136166	-0.24099	0.104824	-2.02718	0.944101	-2.97128	1.89102	-1.18509	3.07611
LinJ.13.0200	Lipase (class 3), putative	3.96397	-0.125513	4.08948	1.2656	0.18511	1.08049	2.69837	-0.310622	3.00899
LinJ.13.0210	Triglyceride lipase, putative	-0.127177	0.244437	-0.371614	-0.366116	-0.418469	0.0523525	0.238939	0.662906	-0.423966
LinJ.13.0220	ras-related protein RAB5B, putative	0.165549	0.0220445	0.143505	-0.382718	-0.278291	-0.104427	0.548267	0.300335	0.247932
LinJ.13.0240	Domain of unknown function (DUF4200), putative	-0.880221	0.244437	-1.12466	-0.52355	0.581531	-1.10508	-0.356671	-0.337094	-0.0195761
LinJ.13.0250	hypothetical protein, conserved	-0.286465	-0.30512	0.0186557	-0.160639	0.155606	-0.316245	-0.125825	-0.460726	0.334901
LinJ.13.0260	N-acetyltransferase subunit ARD1, putative	-0.025699	-0.509479	0.48378	0.184669	-0.429357	0.614026	-0.210368	-0.0801218	-0.130246
LinJ.13.0270	ALBA-domain protein 1	0.218471	0.0267383	0.191733	0.137638	0.90123	-0.763592	0.0808331	-0.874491	0.955324
LinJ.13.0280	mitogen-activated protein kinase kinase 2	-0.531732	0.447066	-0.978798	-0.134262	1.21712	-1.35138	-0.39747	-0.770054	0.372584
LinJ.13.0290	Flagellar radial spoke protein 4/6	-0.513235	-0.318992	-0.194243	-0.592134	-0.3671	-0.225034	0.0788988	0.0481078	0.030791
LinJ.13.0300	long-chain-fatty-acid-CoA ligase, putative	-0.338149	-0.842441	0.504292	-0.0823232	-1.40737	1.32505	-0.255825	0.56493	-0.820756
LinJ.13.0310	hypothetical protein, conserved	-0.315136	-0.47915	0.164014	-0.291041	-1.24623	0.955189	-0.0240952	0.76708	-0.791175
LinJ.13.0320	Sister chromatid cohesion C-terminus, putative	-0.630839	-0.466282	-0.164557	0.0522189	-0.398005	0.450223	-0.683058	-0.0682777	-0.614781
LinJ.13.0330	alpha tubulin	0.585149	0.258243	0.326907	-0.607986	1.16649	-1.77448	1.19314	-0.908251	2.10139
LinJ.13.0340	hypothetical protein, conserved	0.464738	0.727983	-0.263245	0.418444	0.0926239	0.32582	0.0462941	0.635359	-0.589065
LinJ.13.0350	hypothetical protein, conserved	0.145266	-0.24099	0.386256	-0.577795	0.0922001	-0.669995	0.723061	-0.33319	1.05625
LinJ.13.0360	hypothetical protein, conserved	-0.0799903	0.343973	-0.423963	0.309102	0.0144907	0.294611	-0.389092	0.329482	-0.718574
LinJ.13.0370	TATA element modulatory factor 1 TATA binding, putative	-0.0657764	0.527685	-0.593461	-0.243315	0.467663	-0.710978	0.177539	0.0600211	0.117518
LinJ.13.0380	Histidine phosphatase superfamily (branch 1), putative	0.316094	0.45945	-0.143356	-0.0180022	0.120979	-0.138981	0.334096	0.338471	-0.00437417
LinJ.13.0390	ATP-dependent RNA helicase, putative	-0.0677013	-0.267462	0.199761	0.0152876	-0.293477	0.308765	-0.0829889	0.0260153	-0.109004
LinJ.13.0400	hypothetical protein, conserved	1.34926	-0.504024	1.85329	0.373356	-1.43441	1.80777	0.975905	0.930386	0.0455189
LinJ.13.0410	Protein of unknown function (DUF1014), putative	-0.105089	0.685009	-0.790099	-0.32057	-0.508411	0.187841	0.21548	1.19342	-0.97794
LinJ.13.0420	hypothetical protein, conserved	-0.493198	-0.663223	0.170025	0.160948	-0.601867	0.762815	-0.654146	-0.061356	-0.59279
LinJ.13.0430	hypothetical protein, conserved	0.0691531	-0.755563	0.824716	0.110322	-1.15543	1.26576	-0.0411687	0.399871	-0.44104
LinJ.13.0440	Uncharacterized ACR, COG1678, putative	-0.0494746	0.289525	-0.338999	0.325528	0.286989	0.0385386	-0.375002	0.00253565	-0.377538
LinJ.13.0450	60S ribosomal protein L18, putative	-0.998945	-0.152763	-0.846182	-0.223824	-0.0250046	-0.19882	-0.775121	-0.127758	-0.647363
LinJ.13.0460	40S ribosomal protein S12, putative	0.00317091	0.0178688	-0.0146979	0.316773	0.467663	-0.150891	-0.313602	-0.449795	0.136193
LinJ.13.0470	hypothetical protein, conserved	0.230273	0.313599	-0.0833259	0.143337	0.231904	-0.0885668	0.0869361	0.0816952	0.00524092
LinJ.13.0480	hypothetical protein, conserved	0.349261	-0.771505	1.12077	-1.62664	-0.693329	-0.933315	1.9759	-0.0781761	2.05408
LinJ.13.0490	Protein of unknown function, DUF607, putative	-0.127177	-2.56292	2.43574	0.826529	-3.30383	4.13035	-0.953706	0.740908	-1.69461
LinJ.13.0500	actyltransferase-like protein	-0.235701	-0.0185975	-0.217104	0.525359	-0.570472	1.09583	-0.761061	0.551874	-1.31294
LinJ.13.0510	hypothetical protein, conserved	-0.355283	0.133406	-0.488689	-0.594222	-0.541325	-0.0528969	0.238939	0.674731	-0.435792
LinJ.13.0520	hypothetical protein, conserved	-0.0657764	0.0585703	-0.124347	0.0578544	0.136746	-0.0788921	-0.123631	-0.0781761	-0.0454547
LinJ.13.0530	hypothetical protein, conserved	-0.228048	0.286942	-0.514989	-0.207019	-0.0789822	-0.128037	-0.0210289	0.365924	-0.386953
LinJ.13.0540	palmitoyl acyltransferase 6, putative	0.189953	0.729864	-0.539911	-0.278854	0.310884	-0.589737	0.468807	0.41898	0.0498268
LinJ.13.0550	hypothetical protein, conserved	-0.624587	0.226136	-0.850723	-0.685883	0.743803	-1.42969	0.0612963	-0.517667	0.578963
LinJ.13.0560	mannose-specific lectin, putative	-0.428347	0.327853	-0.756199	0.0223741	0.664947	-0.642573	-0.450721	-0.337094	-0.113626
LinJ.13.0570	Metallopeptidase family M24, putative	0.230114	0.0809382	0.149176	0.956409	0.792098	0.164311	-0.726295	-0.71116	-0.0151352
LinJ.13.0580	PSP1 C-terminal conserved region, putative	-0.322116	0.167816	-0.489932	0.341647	0.352907	-0.0112596	-0.663764	-0.185091	-0.478672
LinJ.13.0590	kinesin, putative	-0.387705	-0.498148	0.110443	1.52536	0.0922001	1.43316	-1.91306	-0.590348	-1.32272
LinJ.13.0600	Putative GTPase activating protein for Arf, putative	0.128352	0.566365	-0.438013	0.614553	0.549822	0.0647306	-0.486201	0.0165425	-0.502743
LinJ.13.0610	oxidoreductase-like protein	-0.0184707	0.75901	-0.777481	-0.742837	0.581531	-1.32437	0.724366	0.177479	0.546887
LinJ.13.0620	ubiquitin-like protein	1.18506	0.144664	1.04039	0.946119	0.87456	0.0715587	0.238939	-0.729897	0.968836
LinJ.13.0630	Calcium-activated chloride channel, putative	-0.629044	-0.338287	-0.290757	-0.347151	-0.487615	0.140464	-0.281893	0.149328	-0.431221
LinJ.13.0640	hypothetical protein, conserved	0.156616	-0.825952	0.982568	0.917677	-0.377827	1.2955	-0.761061	-0.448126	-0.312935
LinJ.13.0650	C2 domain containing protein, putative	-0.0453123	-0.430024	0.384711	0.305873	-0.499505	0.805378	-0.351185	0.0694815	-0.420666
LinJ.13.0660	Dual specificity phosphatase, catalytic domain containing protein, putative	0.0654681	-0.347905	0.413373	0.385956	-0.162814	0.54877	-0.320488	-0.185091	-0.135397
LinJ.13.0670	protein kinase, putative	-0.0113287	0.0731187	-0.0844473	-0.357183	0.200877	-0.55806	0.345854	-0.127758	0.473613
LinJ.13.0680	hypothetical protein, conserved	-0.0657764	-0.708116	0.642339	0.901735	-1.30829	2.21002	-0.967512	0.60017	-1.56768
LinJ.13.0690	hypothetical protein, conserved	-0.013309	-0.24099	0.227681	-0.330251	-0.0558986	-0.274352	0.316942	-0.185091	0.502033
LinJ.13.0700	hypothetical protein, conserved	0.169179	0.302453	-0.133274	0.590754	0.632743	-0.0419888	-0.421574	-0.330289	-0.0912851
LinJ.13.0710	Complex1_LYR-like, putative	0.374796	-1.03454	1.40934	0.188324	-1.31893	1.50726	0.186472	0.284394	-0.0979221
LinJ.13.0720	hypothetical protein, conserved	0.156616	0.244437	-0.0878209	-0.23207	0.429528	-0.661599	0.388686	-0.185091	0.573778
LinJ.13.0730	hypothetical protein, unknown function	0.671189	-0.24099	0.912179	0.624895	-0.933415	1.55831	0.0462941	0.692425	-0.646131
LinJ.13.0740	hypothetical protein, conserved	-0.535262	0.165002	-0.700264	-0.808148	-0.185959	-0.622189	0.272887	0.350962	-0.078075
LinJ.13.0750	hypothetical protein, conserved	0.284166	-1.04834	1.33251	-0.0372353	-0.756338	0.719103	0.321401	-0.292007	0.613408
LinJ.13.0760	mitochondrial processing peptidase alpha subunit, putative	0.154706	0.399014	-0.244308	-0.147927	0.560259	-0.708186	0.302634	-0.161245	0.463878
LinJ.13.0770	hypothetical protein, conserved	-0.316229	-0.434813	0.118584	0.0813843	0.557633	-0.476249	-0.397613	-0.992446	0.594833
LinJ.13.0780	hypothetical protein, conserved	-0.455188	-0.134075	-0.321113	-0.263493	0.944101	-1.20759	-0.191695	-1.07818	0.886481
LinJ.13.0790	hypothetical protein, conserved	0.671189	0.161109	0.510081	-0.468214	0.199358	-0.667573	1.1394	-0.03825	1.17765
LinJ.13.0800	hypothetical protein, conserved	0.261798	0.112647	0.149151	0.355434	-0.176193	0.531627	-0.0936361	0.28884	-0.382476
LinJ.13.0810	hypothetical protein, conserved	-0.0997238	0.852792	-0.952516	0.133405	1.37605	-1.24265	-0.233129	-0.52326	0.290131
LinJ.13.0820	glycosyltransferase family-like protein	0.185762	-1.17959	1.36535	0.384944	-1.47094	1.85588	-0.199182	0.291347	-0.490529
LinJ.13.0830	N(2), N(2)-dimethylguanosine tRNA methyltransferase, putative	0.0469915	0.306498	-0.259506	0.673751	-0.508411	1.18216	-0.62676	0.814909	-1.44167
LinJ.13.0840	actin-like protein, putative	-0.696543	0.75901	-1.45555	-0.979876	0.00550196	-0.985378	0.283333	0.753508	-0.470175
LinJ.13.0850	katanin-like protein	-0.0340676	-0.24099	0.206922	-0.173471	-1.09543	0.921956	0.139404	0.854437	-0.715033
LinJ.13.0860	hypothetical protein, conserved	0.072958	0.398835	-0.325876	0.023764	0.337765	-0.314001	0.049194	0.0610692	-0.0118752
LinJ.13.0870	AMP deaminase, putative	-0.0275064	-0.0787185	0.0512121	0.0730408	-0.308665	0.381705	-0.100547	0.229946	-0.330493
LinJ.13.0880	hypothetical protein, conserved	-0.225433	0.199583	-0.425016	0.0210545	1.19203	-1.17097	-0.246488	-0.992446	0.745959
LinJ.13.0890	hypothetical protein, conserved	0.959315	0.858546	0.100769	0.798378	0.850992	-0.0526142	0.160937	0.00755373	0.153383
LinJ.13.0900	hypothetical protein, conserved	-0.235701	0.896514	-1.13222	-0.764147	0.818571	-1.58272	0.528446	0.0779431	0.450503
LinJ.13.0910	Cryptococcal mannosyltransferase 1, putative	0.276505	-0.415019	0.691524	-0.279625	-0.577851	0.298227	0.556129	0.162832	0.393297
LinJ.13.0920	hypothetical protein, conserved	0.256152	0.39644	-0.140288	0.557781	-0.336007	0.893787	-0.301629	0.732446	-1.03408
LinJ.13.0930	subtilisin peptidase (fragment)	1.67119	-1.91906	3.59025	-0.152713	-2.12629	1.97358	1.8239	0.207226	1.61668
LinJ.13.0940	subtilisin peptidase (fragment)	0.027333	-0.0345391	0.061872	0.110322	0.0436371	0.0666848	-0.0829889	-0.0781761	-0.00481275
LinJ.13.0950	Dpy-30 motif containing protein, putative	-0.155974	-0.488917	0.332943	-0.394913	-1.10029	0.705379	0.238939	0.611375	-0.372436
LinJ.13.0960	NADH-cytochrome b5 reductase, putative	-0.637523	0.162366	-0.799889	-0.687606	0.347457	-1.03506	0.0500824	-0.185091	0.235174
LinJ.13.0970	hypothetical protein, unknown function	-0.552495	0.086372	-0.638867	-0.757141	-0.170541	-0.5866	0.204646	0.256913	-0.0522672
LinJ.13.0980	hypothetical protein, unknown function	0.872823	-0.24099	1.11381	0.00161559	-0.3947	0.396316	0.871207	0.153711	0.717497
LinJ.13.0990	proteasome regulatory ATPase subunit 2, putative	0.0128979	0.168654	-0.155756	0.00917512	0.638475	-0.6293	0.00372274	-0.469821	0.473544
LinJ.13.1000	leucyl-tRNA synthetase, putative	-0.399305	0.0382938	-0.437599	-0.0519653	0.378504	-0.43047	-0.34734	-0.34021	-0.00712981
LinJ.13.1010	hypothetical protein, conserved	-0.266075	0.12158	-0.387655	-0.270549	0.590464	-0.861014	0.00447395	-0.468884	0.473358
LinJ.13.1020	DNA-directed RNA polymerase I subunit, putative	0.758652	0.343973	0.414679	0.110322	0.611526	-0.501204	0.64833	-0.267554	0.915884
LinJ.13.1030	Uncharacterised ACR, YagE family COG1723, putative	-0.0276413	0.45945	-0.487091	-0.138706	0.435088	-0.573793	0.111064	0.024362	0.0867024
LinJ.13.1040	Alpha/beta hydrolase family, putative	-0.0360291	-0.38538	0.349351	0.515578	-0.392934	0.908512	-0.551607	0.00755373	-0.559161
LinJ.13.1050	hypothetical protein, conserved	-0.191307	-0.633307	0.442	-0.0547374	-1.01009	0.955357	-0.13657	0.376788	-0.513357
LinJ.13.1060	calmodulin, putative	-0.245482	-0.24099	-0.00449253	-0.157611	0.596178	-0.753789	-0.0878711	-0.837168	0.749297
LinJ.13.1070	hypothetical protein, conserved	0.393655	-0.134075	0.52773	-0.48914	-0.640861	0.151721	0.882795	0.506786	0.376009
LinJ.13.1080	dynein light chain Tctex-type, putative	-0.228506	-0.504024	0.275518	-1.03304	-0.0558986	-0.977144	0.804536	-0.448126	1.25266
LinJ.13.1090	adenylosuccinate synthetase, putative	-0.237743	0.150697	-0.38844	-0.216257	0.489263	-0.705519	-0.0214864	-0.338566	0.317079
LinJ.13.1100	hypothetical protein, conserved	-0.509383	0.174048	-0.683431	0.0172124	-1.64086	1.65807	-0.526596	1.81491	-2.3415
LinJ.13.1110	nucleobase transporter	-0.420255	0.525723	-0.945978	0.685634	0.0928368	0.592797	-1.10589	0.432886	-1.53878
LinJ.13.1120	40S ribosomal protein S4, putative	0.463628	-0.132056	0.595684	-0.0914569	1.17087	-1.26233	0.555085	-1.30293	1.85801
LinJ.13.1130	40S ribosomal protein S4, putative	-1.09363	-0.0193582	-1.07427	-0.224266	-0.0421367	-0.182129	-0.86936	0.0227785	-0.892139
LinJ.13.1140	Thiamin pyrophosphokinase, vitamin B1 binding domain containing protein, putative	-1.06578	0.874487	-1.94026	-1.02718	0.837186	-1.86437	-0.0385948	0.0373011	-0.0758958
LinJ.13.1150	hypothetical protein, unknown function	0.349261	1.34397	-0.994712	2.11032	-0.470936	2.58126	-1.76106	1.81491	-3.57597
LinJ.13.1160	hypothetical protein, unknown function	0.349261	-0.919062	1.26832	-0.626644	0.26603	-0.892673	0.975905	-1.18509	2.161
LinJ.13.1170	DNA/RNA non-specific endonuclease-like protein	-0.792758	-0.153527	-0.639231	-0.0316972	-0.0558986	0.0242014	-0.761061	-0.0976285	-0.663432
LinJ.13.1180	XPA-interacting protein, putative	-0.328811	-0.0345391	-0.294272	0.43225	-0.318933	0.751183	-0.761061	0.284394	-1.04545
LinJ.13.1190	hypothetical protein, conserved	-0.433148	-0.475455	0.0423077	0.43225	-0.775791	1.20804	-0.865397	0.300335	-1.16573
LinJ.13.1200	Complex 1 protein (LYR family), putative	-0.513235	1.34397	-1.85721	-0.237601	0.944101	-1.1817	-0.275634	0.399871	-0.675505
LinJ.13.1210	hypothetical protein, unknown function	-1.20008	-1.41091	0.210837	-1.28701	-1.86325	0.57624	0.0869361	0.452339	-0.365402
LinJ.13.1220	hypothetical protein, conserved	1.39366	-0.0834487	1.4771	-0.130686	-0.657349	0.526663	1.52434	0.573901	0.950441
LinJ.13.1230	hypothetical protein, conserved	0.0981993	0.0485167	0.0496826	-0.100098	0.0816049	-0.181703	0.198297	-0.0330883	0.231385
LinJ.13.1240	hypothetical protein, conserved	-0.177669	-0.0294858	-0.148183	0.420662	-0.240323	0.660985	-0.598331	0.210837	-0.809169
LinJ.13.1250	AAA domain/Dpy-30 motif containing protein, putative	-0.686489	0.186431	-0.87292	-0.604761	-0.128048	-0.476712	-0.0817283	0.31448	-0.396208
LinJ.13.1260	hypothetical protein, conserved	-0.121728	0.49855	-0.620277	-0.081356	0.749529	-0.830885	-0.0403716	-0.250979	0.210608
LinJ.13.1270	Sin-like protein conserved region, putative	0.253913	0.411087	-0.157174	0.0489213	0.181141	-0.132219	0.204992	0.229946	-0.0249543
LinJ.13.1280	endomembrane protein, putative	0.0628078	-0.118133	0.180941	-0.259273	0.273409	-0.532682	0.32208	-0.391542	0.713623
LinJ.13.1290	Beta-lactamase superfamily domain containing protein, putative	0.211758	-0.562918	0.774676	1.11032	0.136746	0.973575	-0.898564	-0.699665	-0.1989
LinJ.13.1300	hypothetical protein, conserved	0.177781	-0.0304229	0.208204	-0.0611586	-0.510464	0.449306	0.238939	0.480041	-0.241102
LinJ.13.1310	hypothetical protein, unknown function	0.612295	0.343973	0.268323	-0.00515537	-0.67257	0.667415	0.617451	1.01654	-0.399092
LinJ.13.1320	ubiquitin-conjugating enzyme, putative	-0.110387	0.351835	-0.462222	0.306719	1.18226	-0.875542	-0.417106	-0.830426	0.41332
LinJ.13.1330	Spindle assembly abnormal 4	0.0774564	-0.276614	0.35407	0.145946	0.018102	0.127844	-0.0684893	-0.294716	0.226227
LinJ.13.1340	hypothetical protein, conserved	-0.701365	-0.0659032	-0.635462	0.110322	0.166494	-0.056172	-0.811687	-0.232397	-0.57929
LinJ.13.1350	Kinesin-13 5, putative	-0.166539	0.097812	-0.264351	-0.0684436	0.512385	-0.580829	-0.0980958	-0.414573	0.316477
LinJ.13.1360	squalene monooxygenase-like protein	0.157641	0.231079	-0.0734375	-0.144492	0.642446	-0.786938	0.302133	-0.411367	0.7135
LinJ.13.1370	mitochondrial DNA polymerase I protein D, putative	-0.388609	-0.557464	0.168855	0.142332	-0.0284178	0.17075	-0.530941	-0.529046	-0.00189526
LinJ.13.1380	mitogen-activated protein kinase, putative	-0.0657764	-0.00652468	-0.0592518	0.602175	-0.193402	0.795577	-0.667951	0.186877	-0.854829
LinJ.13.1390	dynein heavy chain, putative	0.856066	0.290457	0.565609	0.204986	0.241083	-0.0360976	0.651081	0.0493739	0.601707
LinJ.13.1400	chaperonin TCP20, putative	-0.503216	0.179502	-0.682718	-0.375629	0.601633	-0.977262	-0.127586	-0.422131	0.294544
LinJ.13.1410	60S ribosomal protein L44, putative	0.051854	0.257129	-0.205275	0.24675	0.615869	-0.369119	-0.194896	-0.358739	0.163844
LinJ.13.1420	pyrroline-5-carboxylate reductase	-0.206677	-0.0501676	-0.156509	-0.215829	0.516353	-0.732182	0.00915212	-0.56652	0.575673
LinJ.13.1430	Protein Associated with Differentiation, putative	-0.442631	-0.755563	0.312932	0.00648604	-0.948983	0.955469	-0.449117	0.19342	-0.642537
LinJ.13.1440	hypothetical protein, unknown function	0.156616	0.343973	-0.187357	-0.330251	0.0436371	-0.373888	0.486867	0.300335	0.186531
LinJ.13.1450	alpha tubulin	-1.1218	0.378826	-1.50063	-1.05661	0.536332	-1.59294	-0.0651936	-0.157506	0.0923119
LinJ.13.1460	alpha tubulin	-0.59482	0.208985	-0.803805	-0.490534	0.358669	-0.849202	-0.104287	-0.149684	0.0453971
LinJ.13.1470	Leucine Rich repeats (2 copies), putative	0.597189	0.228495	0.368693	1.18832	0.306671	0.881653	-0.591136	-0.0781761	-0.51296
LinJ.13.1480	hypothetical protein, conserved	-0.0318291	-0.0366314	0.00480232	0.0130246	0.0870594	-0.0740347	-0.0448538	-0.123691	0.078837
LinJ.13.1490	EF hand-like protein	1.25615	-1.56292	2.81907	0.209858	-0.0558986	0.265756	1.04629	-1.50702	2.55331
LinJ.13.1500	programmed cell death 6 protein-like protein	0.291546	0.174048	0.117498	0.185873	0.018102	0.167771	0.105673	0.155946	-0.0502729
LinJ.13.1510	hypothetical protein, conserved	0.448797	-0.919062	1.36786	-0.442219	-0.67257	0.230351	0.891016	-0.246492	1.13751
LinJ.13.1520	SPRY domain/HECT-domain (ubiquitin-transferase), putative	-0.0861879	0.338304	-0.424492	0.121578	0.211687	-0.0901086	-0.207766	0.126617	-0.334383
LinJ.13.1530	Ran-binding protein 1, putative	-0.11158	0.174048	-0.285628	0.291929	-0.0558986	0.347827	-0.403509	0.229946	-0.633455
LinJ.13.1540	hypothetical protein, conserved	-0.328811	-0.726417	0.397606	-0.56775	-0.67257	0.10482	0.238939	-0.0538468	0.292786
LinJ.13.1550	PIN domain containing protein, putative	-0.794103	-0.633307	-0.160796	0.0889482	-0.51533	0.604278	-0.883051	-0.117977	-0.765074
LinJ.13.1560	hypothetical protein, conserved	1.80869	0.75901	1.04968	0.569753	-0.225824	0.795577	1.23894	0.984834	0.254106
LinJ.13.1570	phosphoprotein phosphatase, putative	-1.40281	2.08094	-3.48375	-0.34219	-0.73397	0.39178	-1.06062	2.81491	-3.87553
LinJ.13.1580	ATPase family associated with various cellular activities (AAA), putative	-0.506773	0.0731187	-0.579892	-0.575787	0.219736	-0.795523	0.0690142	-0.146617	0.215631
LinJ.13.1590	phospholipid-transporting ATPase 1-like protein	-0.13884	-0.0710649	-0.067775	-0.417307	-0.207902	-0.209406	0.278468	0.136837	0.141631
LinJ.13.1600	hypothetical protein, unknown function	0.00133775	-1.44262	1.44396	-0.517709	-1.48886	0.971149	0.519047	0.0462342	0.472813
LinJ.13.1610	hypothetical protein, conserved	-0.195544	-0.202516	0.00697147	-0.194533	0.237833	-0.432365	-0.00101159	-0.440348	0.439337
LinJ.13.1620	ras-like small GTPases, putative	0.29922	0.343973	-0.0447522	0.310259	0.281136	0.029123	-0.011039	0.0628362	-0.0738752
LinJ.13.1630	phosphoprotein phosphatase-like protein	-0.415111	-0.488917	0.0738067	-1.0397	-0.225824	-0.81388	0.624593	-0.263094	0.887687
LinJ.14.0010	exosome complex exonuclease, putative	-0.315755	0.884541	-1.2003	0.0220947	1.20714	-1.18504	-0.337849	-0.322595	-0.0152545
LinJ.14.0020	phosphatidylinositol 3-kinase 2, putative	0.934224	-0.726417	1.66064	0.0323193	-1.64086	1.67318	0.901904	0.914444	-0.0125401
LinJ.14.0030	hypothetical protein, conserved	-0.0952202	-0.452494	0.357274	-0.39829	-0.267403	-0.130887	0.30307	-0.185091	0.488161
LinJ.14.0040	J Biosynthesis Protein 2	0.620563	0.443508	0.177055	0.56718	0.681067	-0.113887	0.0533836	-0.237559	0.290942
LinJ.14.0050	hypothetical protein, conserved	0.037317	-0.825952	0.863269	-0.260516	-0.496471	0.235955	0.297833	-0.329481	0.627314
LinJ.14.0060	hypothetical protein, conserved	1.4488	1.17405	0.274749	0.0172124	-0.0558986	0.073111	1.43158	1.22995	0.201638
LinJ.14.0070	DHHC palmitoyltransferase, putative	-0.375105	-0.919062	0.543957	0.174452	-1.31893	1.49339	-0.549557	0.399871	-0.949428
LinJ.14.0080	hypothetical protein, conserved	-0.288169	-0.893067	0.604898	-0.889678	-0.570472	-0.319206	0.601509	-0.322595	0.924104
LinJ.14.0090	hypothetical protein, conserved	-0.258422	1.08094	-1.33936	-0.745288	0.985922	-1.73121	0.486867	0.0950166	0.39185
LinJ.14.0100	hypothetical protein, conserved	-0.204483	-0.07498	-0.129503	-0.311318	-0.486533	0.175215	0.106836	0.411553	-0.304717
LinJ.14.0110	DnaJ domain containing protein, putative	-0.120224	1.11265	-1.23287	-0.398692	0.00823175	-0.406924	0.278468	1.10442	-0.825948
LinJ.14.0120	hypothetical protein, conserved	-0.194361	0.12158	-0.315941	0.015685	-0.278291	0.293976	-0.210046	0.399871	-0.609917
LinJ.14.0130	inosine-guanine nucleoside hydrolase, putative	0.182339	0.154939	0.0273998	0.101352	0.378504	-0.277153	0.0809868	-0.223565	0.304552
LinJ.14.0140	histone acetyltransferase, putative	-0.900717	0.387041	-1.28776	-0.139656	-0.427867	0.288211	-0.761061	0.814909	-1.57597
LinJ.14.0150	60S ribosomal protein, putative	-0.217229	0.343973	-0.561201	-0.290883	-0.171376	-0.119508	0.0736546	0.515348	-0.441694
LinJ.14.0160	hypothetical protein, conserved	0.126869	-0.24099	0.367859	0.235853	-1.0559	1.29175	-0.108984	0.814909	-0.923893
LinJ.14.0170	hypothetical protein, conserved	0.156616	0.206469	-0.0498531	-0.141217	0.850992	-0.992209	0.297833	-0.644523	0.942356
LinJ.14.0180	carboxypeptidase, putative	1.05076	0.339032	0.711723	0.753361	0.878788	-0.125427	0.297394	-0.539756	0.83715
LinJ.14.0190	Thioredoxin-like, putative	-0.0671978	0.264245	-0.331443	0.112457	0.983994	-0.871538	-0.179654	-0.719749	0.540094
LinJ.14.0200	Bardet-Biedl syndrome 18 protein	-0.272227	-0.562918	0.290691	0.225799	-1.0559	1.2817	-0.498026	0.492981	-0.991007
LinJ.14.0210	Domain of unknown function (DUF4201), putative	-0.242654	-0.24099	-0.00166427	-0.366116	-0.155434	-0.210682	0.123462	-0.0855557	0.209018
LinJ.14.0220	PX domain containing protein, putative	0.356529	0.235448	0.121081	0.271213	0.48467	-0.213457	0.085316	-0.249222	0.334538
LinJ.14.0230	hypothetical protein, conserved	0.365563	1.21844	-0.852879	0.0782606	-0.107429	0.18569	0.287302	1.32587	-1.03857
LinJ.14.0240	HIT domain containing protein, putative	-0.632592	-1.26336	0.630766	-0.106909	-0.783819	0.67691	-0.525683	-0.479539	-0.046144
LinJ.14.0250	hypothetical protein, conserved	0.377006	-0.0315366	0.408543	0.0630161	-0.27271	0.335726	0.31399	0.241173	0.0728165
LinJ.14.0260	von Willebrand factor type A domain containing protein, putative	-0.442631	0.874487	-1.31712	-0.793215	0.371523	-1.16474	0.350585	0.502965	-0.15238
LinJ.14.0270	hypothetical protein, conserved	-0.132272	0.00693758	-0.139209	-0.0197387	0.384674	-0.404413	-0.112533	-0.377736	0.265203
LinJ.14.0280	hypothetical protein, conserved	0.150481	0.356251	-0.20577	0.312366	0.826744	-0.514379	-0.161884	-0.470494	0.308609
LinJ.14.0290	hypothetical protein, conserved	-0.0292506	0.576146	-0.605397	-0.375105	-1.16837	0.793268	0.345854	1.74452	-1.39866
LinJ.14.0300	hypothetical protein, conserved	0.571653	-0.530497	1.10215	-0.1978	0.114026	-0.311827	0.769454	-0.644523	1.41398
LinJ.14.0310	proteasome alpha 3 subunit, putative	0.227516	-0.101265	0.328781	0.199203	0.322613	-0.12341	0.0283126	-0.423878	0.452191
LinJ.14.0320	Polyamine transporter 1, putative	-0.0715128	0.12158	-0.193093	-0.00559744	-0.108366	0.102769	-0.0659154	0.229946	-0.295862
LinJ.14.0330	transmembrane amino acid transporter protein, putative	-0.743848	-2.82595	2.0821	-0.683227	-3.75634	3.07311	-0.0606211	0.930386	-0.991007
LinJ.14.0340	inositol polyphosphate kinase-like protein, putative	-0.268269	-0.361284	0.0930149	-0.0217817	-0.576731	0.554949	-0.246488	0.215447	-0.461934
LinJ.14.0350	threonine synthase, putative	-0.273372	-0.0416811	-0.231691	-0.112071	0.728373	-0.840443	-0.161301	-0.770054	0.608753
LinJ.14.0360	hypothetical protein, conserved	0.444418	-0.416077	0.860495	0.272593	-0.146096	0.41869	0.171825	-0.26998	0.441805
LinJ.14.0370	hypothetical protein, conserved	0.240555	-0.605987	0.846542	0.401223	-0.640861	1.04208	-0.160668	0.0348743	-0.195543
LinJ.14.0380	Plasma-membrane choline transporter, putative	-0.136166	0.1634	-0.299566	-0.516766	0.6286	-1.14537	0.3806	-0.465199	0.8458
LinJ.14.0390	hypothetical protein, conserved	0.0955045	-0.109745	0.20525	0.0425772	0.297738	-0.255161	0.0529272	-0.407484	0.460411
LinJ.14.0400	hypothetical protein, conserved	-0.45143	-0.24099	-0.21044	-0.301804	-0.120029	-0.181775	-0.149626	-0.120961	-0.0286651
LinJ.14.0410	hypothetical protein, conserved	-0.00688276	-1.04834	1.04146	0.169216	-1.64086	1.81008	-0.176098	0.592516	-0.768615
LinJ.14.0420	Protein of unknown function (DUF1253), putative	0.407424	0.37372	0.0337042	0.272593	0.273409	-0.000815762	0.134831	0.100311	0.0345199
LinJ.14.0430	Iguana/Dzip1-like DAZ-interacting protein N-terminal, putative	-0.127177	-0.0393561	-0.0878209	0.110322	-0.339692	0.450013	-0.237499	0.300335	-0.537834
LinJ.14.0440	mRNA capping enzyme, beta chain, putative	0.41965	0.75901	-0.33936	-0.0416812	-0.155434	0.113753	0.461332	0.914444	-0.453113
LinJ.14.0450	pyridine nucleotide-disulphide oxidoreductase, putative	-0.16887	-0.24099	0.07212	0.202244	-0.355459	0.557703	-0.371114	0.114469	-0.485583
LinJ.14.0460	N-terminal conserved domain of Nudc./CS domain containing protein, putative	0.867557	0.506702	0.360855	0.707292	0.274067	0.433225	0.160265	0.232635	-0.0723703
LinJ.14.0470	cystathionine beta-lyase-like protein	-1.1743	-0.182096	-0.992205	-1.19346	-0.0558986	-1.13756	0.019158	-0.126198	0.145356
LinJ.14.0490	hypothetical protein, unknown function	-0.211454	0.415056	-0.62651	-0.49454	0.0899523	-0.584492	0.283086	0.325103	-0.0420171
LinJ.14.0500	hypothetical protein, unknown function	0.13126	-0.24099	0.37225	-0.909998	0.850992	-1.76099	1.04126	-1.09198	2.13324
LinJ.14.0510	hypothetical protein, unknown function	0.244564	0.206469	0.0380946	0.649481	-0.0558986	0.705379	-0.404917	0.262368	-0.667285
LinJ.14.0530	hypothetical protein, conserved	0.337579	-0.825952	1.16353	0.122099	-0.973436	1.09554	0.21548	0.147484	0.0679962
LinJ.14.0540	Ion channel, putative	-0.0172779	-0.0185975	0.00131958	-0.100098	0.166494	-0.266592	0.08282	-0.185091	0.267911
LinJ.14.0550	ion transport protein-like protein	0.160816	0.0153498	0.145466	-0.321394	0.0128142	-0.334209	0.48221	0.00253565	0.479675
LinJ.14.0560	hypothetical protein, unknown function	-0.913773	-0.0483449	-0.865428	-0.152713	-0.0558986	-0.096814	-0.761061	0.00755373	-0.768615
LinJ.14.0570	hypothetical protein, unknown function	0.349261	-1.24099	1.59025	-0.474641	-3.0559	2.58126	0.823902	1.81491	-0.991007
LinJ.14.0580	WD domain, G-beta repeat, putative	0.176174	0.0220445	0.154129	0.139098	0.474616	-0.335518	0.0370756	-0.452572	0.489647
LinJ.14.0590	hypothetical protein, conserved	-0.277281	1.17405	-1.45133	-0.548641	0.359139	-0.90778	0.271361	0.814909	-0.543548
LinJ.14.0600	hypothetical protein, conserved	0.671189	-1.07971	1.7509	3.01721	-1.22582	4.24304	-2.34602	0.146115	-2.49214
LinJ.14.0610	hypothetical protein, conserved	0.256152	-0.755563	1.01171	1.69528	-1.10652	2.80181	-1.43913	0.350962	-1.79009
LinJ.14.0620	hypothetical protein, conserved	0.691653	0.75901	-0.0673568	0.452714	0.56559	-0.112876	0.238939	0.19342	0.0455189
LinJ.14.0630	hypothetical protein, conserved	0.416375	-0.452494	0.868869	0.284351	0.607066	-0.322715	0.132024	-1.05956	1.19158
LinJ.14.0640	LSD1 zinc finger, putative	-0.134724	0.343973	-0.478696	-0.237601	0.622173	-0.859775	0.102878	-0.278201	0.381078
LinJ.14.0650	hypothetical protein, unknown function	1.80869	-2.41091	4.21961	-0.752175	-1.37783	0.625652	2.56087	-1.03309	3.59396
LinJ.14.0660	fatty acid elongase, putative	-0.740006	0.420208	-1.16021	-0.850789	0.508002	-1.35879	0.110783	-0.0877941	0.198577
LinJ.14.0670	fatty acid elongase, putative	-1.62217	0.148957	-1.77113	-1.10888	0.0975113	-1.20639	-0.513293	0.0514453	-0.564738
LinJ.14.0680	fatty acid elongase, putative	-0.0184707	0.35269	-0.371161	-0.0544229	1.10969	-1.16411	0.0359522	-0.756998	0.79295
LinJ.14.0690	fatty acid elongase, putative	0.827308	1.00294	-0.175627	0.073796	1.11403	-1.04023	0.753512	-0.111091	0.864603
LinJ.14.0700	fatty acid elongase, putative	-0.798904	-0.00144923	-0.797455	-0.688272	-0.0505053	-0.637767	-0.110632	0.0490561	-0.159688
LinJ.14.0710	fatty acid elongase, putative	1.08262	-0.0268651	1.10948	-0.70476	0.71462	-1.41938	1.78738	-0.741485	2.52886
LinJ.14.0720	fatty acid elongase, putative	-1.12437	0.343973	-1.46834	-0.764827	1.06963	-1.83446	-0.359544	-0.72566	0.366115
LinJ.14.0730	fatty acid elongase, putative	0.0771815	-0.125513	0.202694	-0.311505	0.120979	-0.432484	0.388686	-0.246492	0.635178
LinJ.14.0740	fatty acid elongase, putative	-0.0989433	-0.328453	0.229509	-0.69863	0.136746	-0.835376	0.599687	-0.465199	1.06489
LinJ.14.0750	fatty acid elongase, putative	-1.2357	-0.24099	-0.994712	-1.0596	-2.51533	1.45573	-0.176098	2.27434	-2.45044
LinJ.14.0760	fatty acid elongase, putative	-0.281114	0.320126	-0.60124	-0.517019	0.681067	-1.19809	0.235905	-0.360941	0.596846
LinJ.14.0770	fatty acid elongase, putative	1.93422	-0.825952	2.76018	-0.304716	-0.640861	0.336145	2.23894	-0.185091	2.42403
LinJ.14.0780	fatty acid elongase, putative	-0.743848	0.566365	-1.31021	-1.73768	-0.707975	-1.0297	0.993827	1.27434	-0.280514
LinJ.14.0800	fatty acid elongase, putative	-0.12384	0.319311	-0.443151	-0.297291	0.743189	-1.04048	0.17345	-0.423878	0.597328
LinJ.14.0810	hypothetical protein, conserved	0.210285	-0.802869	1.01315	0.753165	-1.08985	1.84301	-0.542881	0.286977	-0.829858
LinJ.14.0820	guanine nucleotide-binding protein-like protein	0.562255	0.100047	0.462208	0.138891	-0.562859	0.70175	0.423364	0.662906	-0.239542
LinJ.14.0830	hypothetical protein, unknown function	0.231205	0.174048	0.0571577	-1.2183	0.26603	-1.48433	1.44951	-0.0919819	1.54149
LinJ.14.0840	ribosomal protein L21, putative	0.464738	0.75901	-0.294272	-0.239865	0.292025	-0.531889	0.704603	0.466985	0.237617
LinJ.14.0850	hypothetical protein, conserved	0.491555	-0.0302228	0.521778	0.134434	-0.0418234	0.176258	0.357121	0.0116006	0.34552
LinJ.14.0860	hypothetical protein, conserved	0.169493	0.187853	-0.0183599	0.180369	0.825457	-0.645088	-0.0108759	-0.637604	0.626728
LinJ.14.0870	kinesin, putative	-0.254222	1.04441	-1.29863	0.263568	-0.0558986	0.319467	-0.51779	1.10031	-1.6181
LinJ.14.0880	Domain of unknown function (DUF4201), putative	0.0411388	-0.179589	0.220728	-0.141217	0.136746	-0.277963	0.182356	-0.316336	0.498692
LinJ.14.0890	protein kinase, putative	-0.148239	-0.125513	-0.0227259	0.875857	-0.0558986	0.931755	-1.0241	-0.0696141	-0.954481
LinJ.14.0900	SNF2 family helicase-like protein, putative	-0.20328	0.508202	-0.711482	-0.485288	-0.243971	-0.241317	0.282008	0.752173	-0.470165
LinJ.14.0910	calpain-like cysteine peptidase, putative	-0.0924761	0.117803	-0.21028	-0.179097	0.0684295	-0.247527	0.0866211	0.0493739	0.0372472
LinJ.14.0920	calpain-like cysteine peptidase, putative	2.15662	0.246675	1.90994	0.110322	0.846804	-0.736482	2.04629	-0.600129	2.64642
LinJ.14.0940	hypothetical protein, conserved	-0.223729	0.495976	-0.719704	0.22183	0.511142	-0.289312	-0.445559	-0.0151663	-0.430393
LinJ.14.0950	hypothetical protein, conserved	0.0844662	-1.01358	1.09805	0.0945545	-0.51533	0.609885	-0.0100883	-0.498249	0.488161
LinJ.14.0960	protein phosphatase 2C-like protein	-0.674986	0.874487	-1.54947	-0.937772	0.000684943	-0.938457	0.262786	0.873802	-0.611016
LinJ.14.0970	glutathione synthetase, putative	0.0535894	0.321946	-0.268357	-0.204209	0.442907	-0.647116	0.257798	-0.120961	0.378759
LinJ.14.0980	mitochondrial DNA polymerase I protein C	-0.100859	0.193947	-0.294806	-0.107625	0.379038	-0.486663	0.00676576	-0.185091	0.191857
LinJ.14.0990	immunodominant antigen, putative	-0.428922	0.137522	-0.566444	-0.341393	0.458675	-0.800067	-0.0875296	-0.321153	0.233623
LinJ.14.1000	hypothetical protein, conserved	0.0992828	0.495976	-0.396693	0.997847	-0.318933	1.31678	-0.898564	0.814909	-1.71347
LinJ.14.1010	Ribosomal protein L16p/L10e, putative	1.21716	0.566365	0.650793	-0.284816	1.16649	-1.45131	1.50197	-0.600129	2.1021
LinJ.14.1020	RNA editing 3' terminal uridylyl transferase 1	-0.525208	0.826124	-1.35133	-0.0596032	0.19408	-0.253683	-0.465605	0.632045	-1.09765
LinJ.14.1030	hypothetical protein, conserved	-0.272227	-0.825952	0.553725	-1.31025	-0.640861	-0.669393	1.03803	-0.185091	1.22312
LinJ.14.1040	sodium/hydrogen exchanger, putative	0.0472325	0.852119	-0.804887	0.0713277	0.189214	-0.117886	-0.0240952	0.662906	-0.687001
LinJ.14.1050	ADP/ATP mitochondrial carrier-like protein	0.317271	-0.0445927	0.361864	0.403427	0.596178	-0.192751	-0.0861562	-0.640771	0.554615
LinJ.14.1060	hypothetical protein, conserved	-0.0262481	-0.0185975	-0.00765057	0.232312	0.429528	-0.197216	-0.25856	-0.448126	0.189565
LinJ.14.1070	hypothetical protein, conserved	-0.0913115	-0.0641122	-0.0271994	0.669749	-0.584278	1.25403	-0.761061	0.520165	-1.28123
LinJ.14.1080	hypothetical protein, conserved	-0.757654	-0.0889868	-0.668667	-0.938177	0.178567	-1.11674	0.180523	-0.267554	0.448076
LinJ.14.1090	hypothetical protein, conserved	0.501264	-0.147881	0.649145	-0.0271817	-0.0558986	0.0287169	0.528446	-0.0919819	0.620428
LinJ.14.1100	Domain of unknown function (DUF202), putative	0.102378	0.0453142	0.0570639	0.0850354	0.944101	-0.859066	0.0173428	-0.898787	0.91613
LinJ.14.1110	hypothetical protein, conserved	0.844026	-0.619502	1.46353	0.638253	-0.318933	0.957186	0.205772	-0.300569	0.506341
LinJ.14.1120	COQ9, putative	0.249725	-1.0186	1.26832	0.162789	-1.49647	1.65926	0.0869361	0.477874	-0.390938
LinJ.14.1130	dynein heavy chain, putative	-0.184171	0.136246	-0.320417	-0.628162	0.0569212	-0.685083	0.44399	0.0793243	0.364666
LinJ.14.1140	protein kinase, putative	0.0238608	-0.0529176	0.0767784	0.275908	0.226501	0.0494068	-0.252047	-0.279419	0.0273716
LinJ.14.1150	hypothetical protein, conserved	0.349261	-1.19208	1.54134	0.624895	-0.849448	1.47434	-0.275634	-0.342633	0.0669987
LinJ.14.1160	PQ loop repeat, putative	-0.596291	-1.0659	0.469612	-0.432471	-0.948983	0.516512	-0.16382	-0.11692	-0.0469001
LinJ.14.1180	kinesin K39, putative	-0.27504	-0.220526	-0.0545138	0.619877	0.365928	0.253949	-0.894917	-0.586454	-0.308463
LinJ.14.1190	kinesin K39, putative	0.266799	0.232941	0.0338576	1.30849	0.13424	1.17425	-1.04169	0.0987016	-1.14039
LinJ.14.1200	hypothetical protein, conserved	0.439864	-0.919062	1.35893	0.49638	-1.0559	1.55228	-0.0565167	0.136837	-0.193353
LinJ.14.1210	hypothetical protein, conserved	0.294813	0.100047	0.194766	0.318908	0.0221039	0.296805	-0.0240952	0.0779431	-0.102038
LinJ.14.1220	tub family protein-like protein	-1.60634	-1.24099	-0.365355	-2.01521	-1.15543	-0.859775	0.408864	-0.0855557	0.49442
LinJ.14.1230	hypothetical protein	-0.406813	-0.115459	-0.291354	-0.304716	0.359139	-0.663855	-0.102098	-0.474598	0.3725
LinJ.14.1240	enolase	0.163042	0.0726705	0.0903717	-0.204916	0.635129	-0.840045	0.367958	-0.562458	0.930416
LinJ.14.1250	ras-like small GTPases, putative	-0.843384	-0.392993	-0.450391	0.747752	1.52906	-0.781312	-1.59114	-1.92206	0.330921
LinJ.14.1260	poly(A) polymerase, putative	0.51345	0.126742	0.386708	-0.107959	-0.160235	0.0522761	0.621409	0.286977	0.334432
LinJ.14.1270	Bifunctional NAD(P)H-hydrate repair enzyme	-0.668441	0.112647	-0.781088	-0.90738	0.219736	-1.12712	0.238939	-0.107089	0.346028
LinJ.14.1280	phosphatidylserine synthase, putative	-0.278185	-0.410915	0.13273	-0.720996	-0.0558986	-0.665098	0.442812	-0.355016	0.797828
LinJ.14.1290	NLI interacting factor-like phosphatase, putative	-0.897379	-0.141454	-0.755925	-0.81439	-0.470936	-0.343454	-0.0829889	0.329482	-0.412471
LinJ.14.1300	hypothetical protein, conserved	-0.522224	0.167816	-0.69004	-0.682912	0.482968	-1.16588	0.160688	-0.315152	0.47584
LinJ.14.1310	hypothetical protein, unknown function	-0.0657764	0.174048	-0.239824	0.280247	-0.470936	0.751183	-0.346023	0.644984	-0.991007
LinJ.14.1320	hypothetical protein, conserved	-0.141725	-0.537972	0.396246	0.0220947	-0.903895	0.92599	-0.16382	0.365924	-0.529744
LinJ.14.1330	hypothetical protein, unknown function	0.452072	-0.173876	0.625948	0.48274	0.0816049	0.401135	-0.0306679	-0.255481	0.224813
LinJ.14.1340	hypothetical protein, unknown function	-0.235701	-0.0185975	-0.217104	-0.226713	0.635979	-0.862692	-0.00898831	-0.654577	0.645588
LinJ.14.1350	ubiquitin/ribosomal protein S27a, putative	-0.307073	-0.364725	0.0576522	-0.200684	0.652639	-0.853322	-0.106389	-1.01736	0.910975
LinJ.14.1360	NADP oxidoreductase coenzyme F420-dependent, putative	0.137757	0.218442	-0.0806847	-0.499732	-0.535066	0.0353348	0.637489	0.753508	-0.11602
LinJ.14.1380	protein kinase, putative	0.950712	-0.201462	1.15217	0.0461915	0.0660919	-0.0199004	0.90452	-0.267554	1.17207
LinJ.14.1390	hypothetical protein, conserved	0.147627	0.199583	-0.0519555	-0.0271817	0.384674	-0.411856	0.174809	-0.185091	0.3599
LinJ.14.1400	serine hydroxymethyltranferase (SHMT-S)	0.0267548	-0.0738799	0.100635	-0.106691	0.696174	-0.802865	0.133446	-0.770054	0.9035
LinJ.14.1410	DnaJ domain containing protein, putative	0.198769	0.324607	-0.125838	-0.254764	0.295574	-0.550338	0.453533	0.0290335	0.4245
LinJ.14.1420	delta-4 fatty acid desaturase, putative	-1.15117	-0.24099	-0.910178	-0.681873	0.458675	-1.14055	-0.469295	-0.699665	0.23037
LinJ.14.1430	hypothetical protein, conserved	-0.0413234	0.676548	-0.717871	-0.404251	0.224209	-0.628461	0.362928	0.452339	-0.0894107
LinJ.14.1450	myo-inositol-1-phosphate synthase	0.802137	0.0220445	0.780093	0.251149	0.684039	-0.43289	0.550988	-0.661994	1.21298
LinJ.14.1460	tyrosyl-tRNA synthetase, putative	0.0278664	0.174048	-0.146181	0.23561	0.538109	-0.302499	-0.207744	-0.364061	0.156318
LinJ.14.1470	hypothetical protein, unknown function	-0.998662	1.08094	-2.0796	-1.43025	1.26603	-2.69628	0.431584	-0.185091	0.616676
LinJ.14.1480	emp24/gp25L/p24 family/GOLD, putative	0.218017	-0.0185975	0.236614	0.0432077	0.944101	-0.900894	0.174809	-0.962699	1.13751
LinJ.14.1490	hypothetical protein, conserved	0.0472862	0.359403	-0.312116	0.228621	1.10637	-0.877752	-0.181335	-0.74697	0.565635
LinJ.14.1500	phosphoglycan beta 1,3 galactosyltransferase, putative	-0.224474	-0.530497	0.306022	0.288659	-0.510464	0.799124	-0.513133	-0.0200321	-0.493101
LinJ.14.1510	protein kinase, putative	1.0497	0.633479	0.416222	0.488833	-0.181429	0.670263	0.560867	0.814909	-0.254041
LinJ.14.1520	hypothetical protein, conserved	-0.520342	-0.24099	-0.279352	-0.432471	-0.551856	0.119385	-0.0878711	0.310866	-0.398737
LinJ.14.1530	hypothetical protein, conserved	-0.336492	-0.0106923	-0.325799	-0.588142	-0.274908	-0.313233	0.25165	0.264216	-0.0125658
LinJ.14.1540	cytoskeleton associated protein, putative	-0.447411	0.117202	-0.564612	-0.175486	0.473858	-0.649344	-0.271925	-0.356657	0.0847315
LinJ.14.1550	Vacuolar 14 Fab1-binding region/Vacuolar protein 14 C-terminal Fig4p binding, putative	-0.0657764	0.529528	-0.595305	-0.285087	0.21712	-0.502207	0.21931	0.312408	-0.0930979
LinJ.14.1560	Mitochondrial pyruvate carrier 2	0.425882	-0.392993	0.818875	0.413714	0.114026	0.299688	0.0121683	-0.507019	0.519188
LinJ.14.1570	hypothetical protein, conserved	0.658014	0.100047	0.557967	0.669053	-0.714862	1.38391	-0.011039	0.814909	-0.825948
LinJ.14.1580	glutathione-S-transferase/glutaredoxin, putative	-0.299449	-0.165041	-0.134408	-0.366777	0.770072	-1.13685	0.0673278	-0.935113	1.00244
LinJ.14.1590	synaptojanin (N-terminal domain), putative	-0.720002	0.513898	-1.2339	-0.206868	0.0551327	-0.262001	-0.513133	0.458765	-0.971898
LinJ.14.1600	kinesin K39, putative (fragment)	2.0497	0.500698	1.549	0.225799	0.902281	-0.676482	1.8239	-0.401583	2.22548
LinJ.15.0010	histone H4	1.03429	-0.210293	1.24458	0.763816	0.536677	0.227139	0.270475	-0.74697	1.01745
LinJ.15.0020	hypothetical protein, conserved	-0.300242	0.39644	-0.696682	-0.124143	-0.707975	0.583832	-0.176098	1.10442	-1.28051
LinJ.15.0030	ATP diphosphohydrolase	-0.210166	-0.392993	0.182827	0.188324	-0.345405	0.53373	-0.398491	-0.0475878	-0.350903
LinJ.15.0040	Possible lysine decarboxylase, putative	0.215995	0.374346	-0.158352	0.396815	0.828624	-0.431809	-0.180821	-0.454278	0.273457
LinJ.15.0050	cytochrome-b5 reductase, putative	0.0885517	0.469503	-0.380952	0.970919	0.654595	0.316324	-0.882367	-0.185091	-0.697276
LinJ.15.0060	Eukaryotic translation initiation factor 4 gamma 1	-0.021294	-0.0914136	0.0701196	-0.153654	0.684715	-0.838369	0.13236	-0.776128	0.908489
LinJ.15.0070	hypothetical protein, conserved	-0.650739	-0.681563	0.0308236	-0.517709	-0.155434	-0.362275	-0.13303	-0.526128	0.393099
LinJ.15.0080	hypothetical protein, conserved	0.0819772	0.625744	-0.543766	-0.239424	0.197858	-0.437282	0.321401	0.427886	-0.106484
LinJ.15.0090	ATP-dependent protease ATPase subunit HslU1, putative	-0.0123372	0.304978	-0.317316	0.0447983	0.848524	-0.803725	-0.0571355	-0.543545	0.48641
LinJ.15.0100	Flavin-binding monooxygenase-like, putative	0.0411388	0.495976	-0.454837	0.180711	0.0961045	0.0846067	-0.139572	0.399871	-0.539444
LinJ.15.0110	hypothetical protein, conserved	0.0458689	0.813458	-0.767589	-0.422552	0.0551327	-0.477685	0.468421	0.758325	-0.289904
LinJ.15.0120	mitochondrial carrier protein, putative	0.279998	0.0220445	0.257954	0.648742	0.0265636	0.622178	-0.368743	-0.0045191	-0.364224
LinJ.15.0130	ATP-dependent RNA helicase, putative	0.577793	-0.469259	1.04705	0.865784	0.613953	0.251831	-0.287991	-1.08321	0.795221
LinJ.15.0140	zinc finger (CCCH type) protein, putative	0.722719	0.206469	0.51625	0.773287	0.850992	-0.0777051	-0.0505674	-0.644523	0.593956
LinJ.15.0150	hypothetical protein, unknown function	0.808693	0.39644	0.412253	1.03924	1.42953	-0.390289	-0.230546	-1.03309	0.802542
LinJ.15.0160	zinc finger (CCCH type) protein, putative	0.220937	-0.433635	0.654572	0.077155	-0.663581	0.740736	0.143782	0.229946	-0.0861642
LinJ.15.0170	protein phosphatase 2C, putative	0.0318549	-0.961608	0.993462	-0.0210119	-0.928519	0.907507	0.0528668	-0.0330883	0.085955
LinJ.15.0180	serine/threonine-protein kinase, putative	0.05206	-0.374256	0.426317	-0.124143	-0.527967	0.403824	0.176203	0.153711	0.0224929
LinJ.15.0190	hypothetical protein, conserved	0.0934221	-1.82595	1.91937	-0.378178	-1.31893	0.940755	0.4716	-0.507019	0.978619
LinJ.15.0200	cytochrome b5-like Heme/Steroid binding domain containing protein, putative	0.0992828	0.174048	-0.0747648	-0.324081	-0.863254	0.539173	0.423364	1.0373	-0.613937
LinJ.15.0210	hypothetical protein, conserved	-0.240107	1.49598	-1.73608	-0.165888	1.26603	-1.43192	-0.0742187	0.229946	-0.304165
LinJ.15.0220	60S ribosomal protein L13a, putative	-0.457656	0.45945	-0.917106	-0.0815573	0.596178	-0.677735	-0.376099	-0.136728	-0.239371
LinJ.15.0230	hypothetical protein, conserved	0.308619	0.100047	0.208572	0.308868	-0.129899	0.438767	-0.000248461	0.229946	-0.230195
LinJ.15.0240	protein phosphatase 1 catalitic subunit, putative	0.0862266	-0.24099	0.327217	0.209858	-0.640861	0.850719	-0.123631	0.399871	-0.523502
LinJ.15.0250	hypothetical protein, conserved	-0.00688276	0.0585703	-0.0654531	0.139468	1.35914	-1.21967	-0.146351	-1.30057	1.15422
LinJ.15.0260	WD domain, G-beta repeat, putative	-0.0184707	-1.41091	1.39244	-0.220884	-0.640861	0.419977	0.202413	-0.770054	0.972467
LinJ.15.0270	lysyl-tRNA synthetase, putative	-0.310859	0.0980987	-0.408958	-0.0707041	0.568592	-0.639296	-0.240155	-0.470494	0.230339
LinJ.15.0280	nonspecific lipid-transfer protein, putative	-0.0227077	-0.162987	0.14028	-0.583575	-0.562859	-0.0207164	0.560867	0.399871	0.160996
LinJ.15.0290	hypothetical protein, conserved	-0.259548	-0.310253	0.0507044	-0.498487	-0.334615	-0.163873	0.238939	0.024362	0.214577
LinJ.15.0300	hypothetical protein, conserved	0.300351	0.0220445	0.278307	-0.773164	-0.377827	-0.395337	1.07352	0.399871	0.673644
LinJ.15.0310	replication Factor A 28 kDa subunit, putative	0.098513	0.269205	-0.170692	0.24952	1.03926	-0.789738	-0.151007	-0.770054	0.619047
LinJ.15.0320	ribonucleoprotein p18, mitochondrial precursor, putative	0.397805	0.154939	0.242866	-0.0238024	0.983096	-1.0069	0.421607	-0.828157	1.24976
LinJ.15.0330	ribonucleoprotein p18, mitochondrial precursor, putative	-0.232135	0.306498	-0.538633	0.150964	0.285138	-0.134174	-0.383099	0.0213595	-0.404458
LinJ.15.0340	hypothetical protein, conserved	0.236786	-0.182096	0.418883	0.260882	0.26603	-0.00514798	-0.0240952	-0.448126	0.424031
LinJ.15.0350	Ecotin-like protein	1.33415	0.509032	0.825122	1.59271	0.694123	0.898591	-0.25856	-0.185091	-0.0734691
LinJ.15.0360	hypothetical protein, conserved	0.699758	-0.0805253	0.780284	0.323316	-0.451827	0.775143	0.376443	0.371302	0.00514073
LinJ.15.0370	Isoprenylcysteine alpha-carbonyl methylesterase, putative	0.222773	0.251406	-0.0286339	-0.142136	0.486251	-0.628387	0.364909	-0.234844	0.599753
LinJ.15.0380	alpha/beta hydrolase fold, putative	-0.415111	-0.372234	-0.0428762	-0.507209	-0.873035	0.365826	0.0920978	0.5008	-0.408702
LinJ.15.0390	hypothetical protein, conserved	1.10415	-0.0294858	1.13363	-0.527108	-0.954019	0.426911	1.63126	0.924533	0.706723
LinJ.15.0400	hypothetical protein, conserved	-0.0657764	-1.54216	1.47638	-0.0209227	-1.67481	1.65389	-0.0448538	0.132649	-0.177503
LinJ.15.0410	RNA pseudouridylate synthase, putative	-0.689213	-0.825952	0.136739	-0.265187	-1.54133	1.27614	-0.424026	0.715373	-1.1394
LinJ.15.0420	60S acidic ribosomal protein, putative	0.0227184	-0.633832	0.65655	-0.25774	-0.506291	0.248551	0.280458	-0.12754	0.407999
LinJ.15.0430	60S acidic ribosomal protein, putative	-0.222645	0.339926	-0.562571	-0.00665427	0.300894	-0.307548	-0.215991	0.039032	-0.255023
LinJ.15.0440	cytoplasmic l-asparaginase i-like protein	0.335322	-0.475455	0.810777	-0.203178	-0.826417	0.623239	0.538499	0.350962	0.187538
LinJ.15.0450	hypothetical protein, conserved	0.0611357	-0.463382	0.524518	0.28786	0.0436371	0.244223	-0.226724	-0.507019	0.280295
LinJ.15.0460	hypothetical protein, conserved	0.31346	-0.470472	0.783932	-0.20725	-0.72148	0.51423	0.52071	0.251008	0.269702
LinJ.15.0470	hypothetical protein, conserved	0.496102	-0.24099	0.737092	-0.394913	1.52906	-1.92398	0.891016	-1.77005	2.66107
LinJ.15.0480	hypothetical protein, conserved	0.262278	-0.825952	1.08823	0.202888	-1.12629	1.32918	0.0593898	0.300335	-0.240946
LinJ.15.0490	hypothetical protein (pseudogene)	2.23679	1.3065	0.930288	0.51242	-0.392934	0.905354	1.72437	1.69943	0.0249346
LinJ.15.0500	hypothetical protein	2.9757	1.25143	1.72427	0.908942	0.960886	-0.051944	2.06676	0.290546	1.77621
LinJ.15.0510	hypothetical protein, conserved	-0.873131	1.03259	-1.90572	-1.34911	0.224209	-1.57332	0.475978	0.808381	-0.332402
LinJ.15.0520	metalloprotease, putative	-0.0573642	-0.115459	0.0580948	0.232806	-0.303826	0.536632	-0.29017	0.188367	-0.478537
LinJ.15.0530	ecotin, putative	1.27526	0.75901	0.51625	0.550894	-0.640861	1.19176	0.724366	1.39987	-0.675505
LinJ.15.0540	ecotin, putative	0.328502	-0.24099	0.569492	0.0489213	0.48467	-0.435748	0.279581	-0.72566	1.00524
LinJ.15.0550	hypothetical protein, conserved	0.0629569	0.343973	-0.281016	-0.086715	0.171512	-0.258227	0.149672	0.172461	-0.0227888
LinJ.15.0560	hypothetical protein, conserved	-0.071653	0.146033	-0.217686	-0.420646	0.446602	-0.867248	0.348993	-0.300569	0.649561
LinJ.15.0570	hypothetical protein, unknown function	0.0122261	-0.166028	0.178254	-0.226713	0.098135	-0.324848	0.238939	-0.264163	0.503102
LinJ.15.0580	hypothetical protein, conserved	-0.428347	-0.24099	-0.187357	-0.726179	-0.278291	-0.447888	0.297833	0.0373011	0.260532
LinJ.15.0590	hypothetical protein, unknown function	1.15662	0.981402	0.175213	-1.40425	1.16649	-2.57075	2.56087	-0.185091	2.74596
LinJ.15.0600	signal peptidase subunit, putative	0.0614587	-0.0774912	0.13895	-0.337137	-0.336007	-0.00113062	0.398596	0.258515	0.140081
LinJ.15.0610	hypothetical protein, conserved	0.397196	0.0638646	0.333331	-0.318791	-0.364021	0.04523	0.715986	0.427886	0.288101
LinJ.15.0620	hypothetical protein	-0.313704	-1.09415	0.780445	0.235853	-0.909057	1.14491	-0.549557	-0.185091	-0.364465
LinJ.15.0630	hypothetical protein, conserved	0.0104591	0.472706	-0.462247	0.583075	0.347457	0.235618	-0.572616	0.125249	-0.697864
LinJ.15.0640	CRAL/TRIO domain containing protein, putative	0.600667	0.191969	0.408698	0.259548	-0.0558986	0.315446	0.34112	0.247868	0.0932515
LinJ.15.0650	hypothetical protein, conserved	0.256152	0.00693758	0.249214	0.209858	0.870101	-0.660243	0.0462941	-0.863163	0.909457
LinJ.15.0660	hypothetical protein, unknown function	-1.06578	-0.612959	-0.452818	0.695284	-0.553398	1.24868	-1.76106	-0.0595605	-1.7015
LinJ.15.0670	Galactose oxidase, central domain/Kelch motif containing protein, putative	-0.238479	0.392882	-0.631361	0.102007	0.735515	-0.633508	-0.340485	-0.342633	0.00214751
LinJ.15.0680	hypothetical protein, unknown function	0.815961	0.428861	0.387099	0.864303	0.0733844	0.790919	-0.0483427	0.355477	-0.40382
LinJ.15.0690	hypothetical protein, conserved	0.0238608	0.226789	-0.202928	0.440967	0.540204	-0.0992373	-0.417106	-0.313415	-0.103691
LinJ.15.0700	hypothetical protein, conserved	0.025132	0.296667	-0.271535	0.310855	0.481758	-0.170903	-0.285723	-0.185091	-0.100631
LinJ.15.0710	hypothetical protein, conserved	0.260724	-0.378493	0.639218	-0.354082	-0.0558986	-0.298183	0.614806	-0.322595	0.937401
LinJ.15.0720	hypothetical protein, conserved	0.107288	-0.789883	0.897171	0.200924	-0.450758	0.651683	-0.0936361	-0.339125	0.245489
LinJ.15.0730	hypothetical protein	2.12185	1.05533	1.06652	0.42348	0.28227	0.14121	1.69837	0.773057	0.925313
LinJ.15.0740	hypothetical protein, conserved	0.164229	0.371987	-0.207758	0.253913	0.644541	-0.390628	-0.0896835	-0.272554	0.182871
LinJ.15.0750	hypothetical protein, conserved	0.702898	0.434388	0.26851	0.463959	-0.147322	0.61128	0.238939	0.581709	-0.34277
LinJ.15.0760	flavoprotein monooxygenase, putative	0.27526	0.151327	0.123933	0.188324	0.0884913	0.099833	0.0869361	0.0628362	0.0240999
LinJ.15.0770	Putative methyltransferase, putative	-0.490274	0.495976	-0.98625	-0.641751	0.0436371	-0.685388	0.151476	0.452339	-0.300862
LinJ.15.0780	Protein of unknown function (DUF2871), putative	0.654116	-0.206225	0.86034	0.373356	0.635979	-0.262623	0.280759	-0.842204	1.12296
LinJ.15.0800	ATP-binding cassette protein subfamily A, member 7, putative	-0.712139	-0.0857117	-0.626428	-0.273007	-0.689116	0.416109	-0.439133	0.603405	-1.04254
LinJ.15.0810	protein kinase, putative	0.302303	0.128244	0.174059	0.327591	0.438866	-0.111275	-0.025288	-0.310622	0.285334
LinJ.15.0820	hypothetical protein, conserved	-0.230077	-0.731976	0.501899	-0.498763	-0.800642	0.301878	0.268687	0.0686652	0.200021
LinJ.15.0830	hypothetical protein, unknown function	-0.288169	-0.876834	0.588665	0.2505	-0.747776	0.998276	-0.538668	-0.129057	-0.409611
LinJ.15.0840	hypothetical protein, conserved	-0.127616	-0.144028	0.0164125	0.301463	-0.16693	0.468393	-0.429079	0.0229017	-0.451981
LinJ.15.0850	peroxisomal membrane protein (Pex16), putative	0.0951361	0.452907	-0.357771	0.0325197	0.681067	-0.648547	0.0626164	-0.22816	0.290777
LinJ.15.0860	dolichol phosphate-mannose biosynthesis regulatory protein (DPM2), putative	-0.148239	-1.17959	1.03135	0.39043	-1.22582	1.61625	-0.538668	0.0462342	-0.584903
LinJ.15.0870	GDP dissociation inhibitor, putative	0.128871	0.0517918	0.0770792	0.283753	0.429528	-0.145775	-0.154882	-0.377736	0.222855
LinJ.15.0890	hypothetical protein, conserved	1.4536	0.593	0.860598	1.21466	-0.090664	1.30532	0.238939	0.683664	-0.444725
LinJ.15.0900	nucleotide sugar transporter, putative	0.0191124	0.244437	-0.225324	-0.56775	0.0144907	-0.582241	0.586863	0.229946	0.356916
LinJ.15.0910	hypothetical protein, conserved	0.474792	0.0809382	0.393854	0.0514282	-0.0193727	0.0708009	0.423364	0.100311	0.323053
LinJ.15.0920	hypothetical protein, conserved	-0.21778	0.813458	-1.03124	-0.088987	0.175427	-0.264414	-0.128793	0.638031	-0.766823
LinJ.15.0930	Sugar (and other) transporter, putative	-0.650739	-0.132056	-0.518683	0.373356	-1.06895	1.44231	-1.0241	0.936899	-1.96099
LinJ.15.0940	myo-inositol-1 phosphatase, putative	0.183251	0.206469	-0.0232179	-0.086715	0.0961045	-0.18282	0.269966	0.110365	0.159602
LinJ.15.0950	ATP-binding cassette protein subfamily G, member 4, putative	0.11893	0.216217	-0.0972874	0.158591	0.792098	-0.633507	-0.0396615	-0.575881	0.53622
LinJ.15.0960	hypothetical protein, conserved	0.501264	0.174048	0.327217	0.344787	-1.47094	1.81572	0.156477	1.64498	-1.48851
LinJ.15.0970	hypothetical protein, conserved	0.0255639	0.0664386	-0.0408747	0.576407	0.0342992	0.542108	-0.550843	0.0321394	-0.582982
LinJ.15.0980	protein phosphatase 2A regulatory subunit, putative	0.204313	0.837013	-0.6327	-0.136988	1.0221	-1.15909	0.341301	-0.185091	0.526392
LinJ.15.0990	calmodulin-like protein	0.369725	0.0485167	0.321208	-0.247726	-0.454448	0.206722	0.617451	0.502965	0.114486
LinJ.15.1000	Microtubule associated protein (MAP65/ASE1 family), putative	-0.144386	-0.726417	0.58203	0.243216	-0.999315	1.24253	-0.387602	0.272898	-0.660501
LinJ.15.1010	40S ribosomal protein S3, putative	-0.596496	0.241674	-0.83817	0.00635665	0.439704	-0.433348	-0.602853	-0.19803	-0.404822
LinJ.15.1020	ERV/ALR sulfhydryl oxidase domain-containing protein	0.0611357	-0.103486	0.164622	0.773287	0.596178	0.177109	-0.712151	-0.699665	-0.0124867
LinJ.15.1030	E1-like ubiquitin-activating enzyme	-0.113798	-0.0710649	-0.042733	0.535755	0.529064	0.0066906	-0.649552	-0.600129	-0.0494236
LinJ.15.1040	DNA repair protein Rad9, putative	0.106691	0.874487	-0.767797	-0.231784	-0.511963	0.280179	0.338475	1.38645	-1.04798
LinJ.15.1050	succinate dehydrogenase, putative	0.329708	-0.188523	0.518231	0.405778	0.1076	0.298178	-0.0760695	-0.296123	0.220053
LinJ.15.1060	60S ribosomal protein L6, putative	-0.55854	-0.562918	0.00437811	-0.0458782	-0.536331	0.490452	-0.512662	-0.0265875	-0.486074
LinJ.15.1070	glutamate dehydrogenase	-0.0734617	0.300017	-0.373479	-0.0664681	0.40988	-0.476348	-0.00699364	-0.109863	0.102869
LinJ.15.1080	solanesyl-diphosphate synthase, putative	-0.228506	-0.309703	0.0811967	-0.15749	-0.124611	-0.0328784	-0.0710162	-0.185091	0.114075
LinJ.15.1090	SKIP/SNW domain containing protein, putative	-0.111999	-0.690793	0.578793	0.0640988	-0.398786	0.462885	-0.176098	-0.292007	0.115908
LinJ.15.1100	tryparedoxin peroxidase	1.0294	0.406201	0.623196	0.378451	1.0183	-0.639851	0.650945	-0.612101	1.26305
LinJ.15.1110	developmentally regulated protein, putative	0.00822413	0.0934291	-0.085205	-0.0271817	0.0832642	-0.110446	0.0354058	0.0101649	0.0252409
LinJ.15.1120	tryparedoxin peroxidase	-0.186052	0.181953	-0.368004	-0.143142	0.589437	-0.732579	-0.0429092	-0.407484	0.364575
LinJ.15.1140	tryparedoxin peroxidase	1.12	0.235109	0.884888	0.222095	0.98363	-0.761535	0.897902	-0.748521	1.64642
LinJ.15.1150	hypothetical protein, conserved	-0.328811	-0.0345391	-0.294272	0.169216	-0.470936	0.640152	-0.498026	0.436397	-0.934423
LinJ.15.1160	hypothetical protein, conserved	0.422842	-0.461899	0.884741	-0.158017	-0.194345	0.0363288	0.580859	-0.267554	0.848412
LinJ.15.1170	cyclic nucleotide-binding domain containing protein, putative	-0.135786	0.0717975	-0.207584	0.169991	0.504816	-0.334826	-0.305777	-0.433019	0.127242
LinJ.15.1180	protein kinase, putative	-0.302339	0.187543	-0.489882	0.0237851	0.248008	-0.224223	-0.326124	-0.0604647	-0.265659
LinJ.15.1190	60S acidic ribosomal protein P2	-0.347102	0.286522	-0.633624	0.0232651	0.323515	-0.30025	-0.370367	-0.0369927	-0.333374
LinJ.15.1200	60S acidic ribosomal protein P2	1.67119	-0.24099	1.91218	0.110322	-1.0559	1.16622	1.56087	0.814909	0.745959
LinJ.15.1210	inositol/phosphatidylinositol phosphatase, putative	0.156616	0.195109	-0.0384932	0.133405	0.0753459	0.0580595	0.0232105	0.119763	-0.0965527
LinJ.15.1220	DnaJ domain/DnaJ central domain containing protein, putative	0.148962	-1.04834	1.19731	0.455457	-1.27829	1.73375	-0.306495	0.229946	-0.536441
LinJ.15.1230	nucleoside transporter 1, putative	-0.893753	0.45945	-1.3532	0.0483001	-0.130753	0.179053	-0.942053	0.590202	-1.53226
LinJ.15.1240	nucleoside transporter 1, putative	-0.136166	-0.862478	0.726313	0.525359	-0.677387	1.20275	-0.661525	-0.185091	-0.476434
LinJ.15.1250	nucleoside transporter 1, putative	1.0497	0.275408	0.774292	0.143337	0.371963	-0.228626	0.906364	-0.0965547	1.00292
LinJ.15.1260	nucleoside transporter 1, putative	-0.58035	0.216483	-0.796832	0.415176	-0.0869255	0.502102	-0.995526	0.303408	-1.29893
LinJ.15.1270	E2-like ubiquitin-conjugation enzyme	-0.111873	-0.170601	0.0587277	0.227361	-0.307437	0.534799	-0.339234	0.136837	-0.476071
LinJ.15.1280	SET domain containing protein, putative	-0.118244	0.306498	-0.424742	0.749732	-0.451827	1.20156	-0.867976	0.758325	-1.6263
LinJ.15.1290	hypothetical protein, conserved	-0.106418	-0.0889868	-0.0174316	0.180711	-0.640861	0.821572	-0.28713	0.551874	-0.839004
LinJ.15.1300a	hypothetical protein, conserved (fragment)	-0.21778	1.08094	-1.29872	1.05785	2.26603	-1.20818	-1.27563	-1.18509	-0.0905426
LinJ.15.1300b	hypothetical protein, conserved (fragment)	-0.672113	-0.0525448	-0.619568	-0.656479	-0.0850449	-0.571434	-0.0156336	0.0325001	-0.0481337
LinJ.15.1310	mitochondrial DNA topoisomerase II	-0.176012	0.0762002	-0.252212	0.195102	0.0221039	0.172998	-0.371114	0.0540963	-0.425211
LinJ.15.1320	ubiquitin hydrolase, putative	-0.113342	0.633349	-0.746691	0.0758123	0.352364	-0.276551	-0.189154	0.280985	-0.470139
LinJ.15.1330	MGT1 magnesium transporter	0.243392	0.311551	-0.0681587	0.162518	0.0112156	0.151302	0.0808744	0.300335	-0.219461
LinJ.15.1340	Eukaryotic translation initiation factor 4 gamma 2	-0.114471	-0.368998	0.254527	-0.0600816	-0.404353	0.344271	-0.0543891	0.0353554	-0.0897446
LinJ.15.1350	actin-like protein, putative	-0.471936	-0.504024	0.0320885	0.0667326	-0.60844	0.675172	-0.538668	0.104415	-0.643084
LinJ.15.1360	hypothetical protein, conserved	-0.090024	-1.02949	0.939462	-0.399353	-1.40382	1.00447	0.309329	0.374336	-0.0650075
LinJ.15.1370	hypothetical protein	-0.328811	-0.0966	-0.232211	1.43225	-1.02113	2.45338	-1.76106	0.924533	-2.68559
LinJ.15.1380	hypothetical protein, conserved	-0.355283	-1.43364	1.07835	-0.83523	0.429528	-1.26476	0.479947	-1.86316	2.34311
LinJ.15.1390	hypothetical protein, conserved	0.0532762	-0.381852	0.435129	0.464753	-0.229928	0.694681	-0.411476	-0.151924	-0.259552
LinJ.15.1400	2OG-Fe(II) oxygenase superfamily, putative	0.349261	-1.29988	1.64914	0.525359	-1.80484	2.3302	-0.176098	0.504953	-0.681051
LinJ.15.1410	actin-related protein 3, putative arp3	2.25615	-0.857661	3.11381	0.695284	-0.67257	1.36785	1.56087	-0.185091	1.74596
LinJ.15.1420	Putative papain-like cysteine peptidase (DUF1796), putative	-0.891747	-1.11546	0.223712	-1.0741	-1.47094	0.396833	0.182356	0.355477	-0.173121
LinJ.15.1430	nucleolar RNA binding protein, putative	0.243146	0.22964	0.013506	0.276286	0.974159	-0.697872	-0.0331403	-0.744519	0.711378
LinJ.15.1440	TMEM164 family, putative	-0.00245051	-0.314991	0.31254	0.249597	-0.200288	0.449885	-0.252047	-0.114702	-0.137345
LinJ.15.1450	hypothetical protein, conserved	-0.472402	-0.0519561	-0.420446	-0.711341	-0.649273	-0.0620676	0.238939	0.597317	-0.358378
LinJ.15.1460	ERAD-associated E3 ubiquitin-protein ligase HRD1, putative	-0.311937	1.81639e-05	-0.311955	-0.0682755	0.000684943	-0.0689604	-0.243662	-0.000666779	-0.242995
LinJ.15.1470	mismatch repair protein MSH3, putative	-0.2194	-0.288296	0.068896	0.00109278	-0.193402	0.194495	-0.220492	-0.0948935	-0.125599
LinJ.15.1480	hypothetical protein, conserved	-0.0318291	0.63702	-0.668849	-0.463413	-0.597792	0.134379	0.431584	1.23481	-0.803228
LinJ.15.1490	glutaminyl-tRNA synthetase, putative	-0.395202	-0.10606	-0.289142	-0.288726	0.393904	-0.68263	-0.106476	-0.499965	0.393489
LinJ.15.1500	proliferative cell nuclear antigen (PCNA), putative	-0.452584	-0.0690373	-0.383547	0.0162962	0.775979	-0.759682	-0.46888	-0.845016	0.376136
LinJ.15.1510	phosphomevalonate kinase protein, putative	-1.0354	-0.24099	-0.794413	-1.24332	-1.0559	-0.187417	0.207912	0.814909	-0.606996
LinJ.15.1520	hypothetical protein, conserved	0.934224	1.52454	-0.590321	0.695284	0.709636	-0.0143518	0.238939	0.814909	-0.575969
LinJ.15.1530	ribosomal protein S6, putative	0.262411	0.490521	-0.228111	0.318215	1.0816	-0.76339	-0.0558041	-0.591084	0.53528
LinJ.15.1540	cAMP specific phosphodiesterase, putative	-0.144848	-0.644346	0.499498	-0.827394	0.14341	-0.970804	0.682546	-0.787756	1.4703
LinJ.15.1550	cAMP specific phosphodiesterase, putative	-1.28209	-0.24099	-1.0411	-1.46992	-0.0174244	-1.45249	0.187824	-0.223565	0.411389
LinJ.15.1560	hypothetical protein, conserved	-0.155136	0.033185	-0.188321	0.567451	1.25222	-0.684773	-0.722587	-1.21904	0.496452
LinJ.15.1570	hypothetical protein, conserved	-0.191307	-1.24099	1.04968	-0.517709	-1.86325	1.34554	0.326402	0.622264	-0.295862
LinJ.15.1580	hypothetical protein, conserved	0.349261	-1.41091	1.76018	0.0728471	-2.0559	2.12875	0.276414	0.644984	-0.36857
LinJ.15.1590	hypothetical protein, conserved	0.2791	-0.130286	0.409386	0.105537	-0.900248	1.00578	0.173563	0.769961	-0.596398
LinJ.15.1600	presenilin-like aspartic peptidase, putative	0.448797	-0.463382	0.912179	-0.790142	-0.558399	-0.231744	1.23894	0.0950166	1.14392
LinJ.15.1610	Radical SAM superfamily/Wyosine base formation, putative	0.470276	0.218442	0.251835	-0.0905908	0.403533	-0.494124	0.560867	-0.185091	0.745959
LinJ.15.1620	hypothetical protein, conserved	0.349261	-0.74349	1.09275	0.139468	-0.0558986	0.195367	0.209793	-0.687592	0.897385
LinJ.15.1630	protein kinase, putative	0.256152	1.03912	-0.782966	-0.0531769	0.709636	-0.762813	0.309329	0.329482	-0.0201533
LinJ.15.1640	condensin subunit 1, putative	-0.175228	0.505253	-0.680481	0.42693	0.120979	0.30595	-0.602157	0.384274	-0.986431
LinJ.15.1650	hypothetical protein, conserved	0.18798	-0.433635	0.621615	0.440027	0.166494	0.273533	-0.252047	-0.600129	0.348082
LinJ.16.0010	anti-silencing protein a-like protein	-0.674198	-1.08899	0.414789	-0.206868	-0.0558986	-0.15097	-0.46733	-1.03309	0.565759
LinJ.16.0020	hypothetical protein, conserved	0.252831	-0.24099	0.493821	0.199448	-0.812627	1.01208	0.0533836	0.571637	-0.518254
LinJ.16.0030	AAA domain containing protein, putative	0.292678	0.75901	-0.466333	-0.103803	2.26603	-2.36983	0.39648	-1.50702	1.9035
LinJ.16.0040	arginine N-methyltransferase, type I	0.043848	-0.732843	0.776691	0.438127	-0.377827	0.815953	-0.394278	-0.355016	-0.0392621
LinJ.16.0050	2OG-Fe(II) oxygenase superfamily, putative	-0.513235	-0.24099	-0.272245	-0.0932115	0.306671	-0.399883	-0.420024	-0.547661	0.127638
LinJ.16.0060	DEAD/DEAH box helicase/Helicase conserved C-terminal domain containing protein, putative	0.00637334	-0.492529	0.498902	0.182472	-0.248544	0.431015	-0.176098	-0.243985	0.0678867
LinJ.16.0070	peroxisome assembly protein, putative	-0.0473979	0.268024	-0.315422	0.0217852	0.398667	-0.376882	-0.0691831	-0.130644	0.0614605
LinJ.16.0080	hypothetical protein, conserved	0.00133775	-0.690793	0.692131	-0.185134	-1.12461	0.939477	0.186472	0.433818	-0.247347
LinJ.16.0090	Galactose oxidase, central domain/Domain of unknown function (DUF4110), putative	-0.27504	-0.195902	-0.0791376	0.0687028	0.540204	-0.471502	-0.343742	-0.736107	0.392364
LinJ.16.0110	MORN repeat, putative	-0.221896	0.154939	-0.376834	0.0301515	0.26603	-0.235878	-0.252047	-0.111091	-0.140956
LinJ.16.0120	Phosphotransferase enzyme family, putative	0.736442	-0.132465	0.868908	0.0959869	0.730698	-0.634711	0.640456	-0.863163	1.50362
LinJ.16.0130	hypothetical protein, conserved	0.349261	0.00693758	0.342323	0.313855	-0.0558986	0.369754	0.0354058	0.0628362	-0.0274304
LinJ.16.0150	eukaryotic translation initiation factor 1A, putative	0.0207259	0.219851	-0.199125	0.112689	0.921734	-0.809045	-0.091963	-0.701882	0.609919
LinJ.16.0160	hypothetical protein, conserved	1.59719	-0.60356	2.20075	0.188324	-0.248544	0.436868	1.40886	-0.355016	1.76388
LinJ.16.0170	50S ribosomal protein L17, putative	0.101334	0.174048	-0.072714	0.355434	0.441601	-0.0861667	-0.254101	-0.267554	0.0134527
LinJ.16.0180	hypothetical protein, conserved	0.0944807	-0.108742	0.203223	0.310545	-0.233991	0.544536	-0.216065	0.125249	-0.341313
LinJ.16.0190	hypothetical protein, conserved	0.114796	-0.0185975	0.133393	0.0278597	0.751456	-0.723597	0.0869361	-0.770054	0.85699
LinJ.16.0200	Las1-like, putative	-0.537845	-0.147881	-0.389964	-0.0229447	-0.143361	0.120417	-0.5149	-0.0045191	-0.510381
LinJ.16.0210	mitochondrial ornithine carrier protein-like protein	-0.650739	-0.0889868	-0.561752	-1.02718	-0.0558986	-0.971283	0.376443	-0.0330883	0.409531
LinJ.16.0220	mitochondrial ornithine transporter 1-like protein	0.107288	-0.726417	0.833705	0.0731688	0.39156	-0.318392	0.0341194	-1.11798	1.1521
LinJ.16.0230	hypothetical protein, unknown function	0.312735	-0.0483449	0.36108	-0.0637076	-0.0558986	-0.00780897	0.376443	0.00755373	0.368889
LinJ.16.0240	protein tyrosine phosphatase-like protein	-0.296166	-0.0664922	-0.229674	-0.0439249	0.317145	-0.36107	-0.252241	-0.383637	0.131396
LinJ.16.0250	Elongator-like Protein 3a, putative	0.695036	-0.202516	0.897552	0.286172	-0.451827	0.737999	0.408864	0.249311	0.159553
LinJ.16.0260	protein tyrosine phosphatase-likie protein	-0.802742	0.676548	-1.47929	-0.527108	1.4466	-1.97371	-0.275634	-0.770054	0.49442
LinJ.16.0270	Ankyrin repeats (many copies)/Alpha/beta hydrolase family, putative	0.326251	-0.293457	0.619708	-0.155802	-0.0558986	-0.0999033	0.482053	-0.237559	0.719612
LinJ.16.0280	hypothetical protein, conserved	-0.387705	-1.02949	0.641781	0.110322	-1.12003	1.23035	-0.498026	0.0905431	-0.588569
LinJ.16.0290	inositol 1,4,5-trisphosphate receptor, putative	0.0717271	0.389776	-0.318049	0.247825	-0.448216	0.696041	-0.176098	0.837992	-1.01409
LinJ.16.0300	proteasome 26S non-ATPase subunit 9, putative	0.693215	-1.17388	1.86709	0.906788	-1.29691	2.2037	-0.213573	0.123031	-0.336604
LinJ.16.0310	protein kinase, putative	-0.563276	0.211522	-0.774798	-0.557103	-0.309655	-0.247448	-0.00617329	0.521177	-0.527351
LinJ.16.0320	Met-10+ like-protein, putative	0.538295	-0.584944	1.12324	0.299356	-0.999315	1.29867	0.238939	0.414371	-0.175432
LinJ.16.0330	FHA domain containing protein, putative	0.171802	0.191969	-0.0201671	0.478297	-0.622939	1.10124	-0.306495	0.814909	-1.1214
LinJ.16.0340	hypothetical protein, conserved	-0.110171	0.244437	-0.354607	-0.34911	0.429528	-0.778638	0.238939	-0.185091	0.424031
LinJ.16.0350	3-Beta-hydroxysteroid-delta(8), delta(7)-isomerase, putative	-0.733201	0.0220445	-0.755246	-0.583575	0.207136	-0.790711	-0.149626	-0.185091	0.0354653
LinJ.16.0360	2OG-Fe(II) oxygenase superfamily, putative	-0.608919	-1.72642	1.1175	-0.152713	-1.73397	1.58126	-0.456206	0.00755373	-0.46376
LinJ.16.0370	hypothetical protein, conserved	-0.63406	0.454155	-1.08822	-0.675553	-0.325988	-0.349566	0.0414931	0.780143	-0.73865
LinJ.16.0390	tubulin tyrosine ligase, putative	0.197258	-0.184406	0.381664	0.180711	0.0595786	0.121133	0.0165468	-0.243985	0.260532
LinJ.16.0400	XRN 5'-3' exonuclease N-terminus, putative	-0.0765029	0.0750376	-0.15154	0.142988	0.704914	-0.561926	-0.219491	-0.629876	0.410385
LinJ.16.0410	hypothetical protein, conserved	-1.65074	-0.977956	-0.672783	-1.88968	-1.93037	0.0406896	0.238939	0.952412	-0.713473
LinJ.16.0420	hypothetical protein, conserved	-0.290843	-0.134075	-0.156768	0.0551803	-0.248544	0.303724	-0.346023	0.114469	-0.460492
LinJ.16.0430	Pyridoxal-dependent decarboxylase conserved domain containing protein, putative	0.872823	-0.700422	1.57324	-0.0665559	-1.22582	1.15927	0.939379	0.525402	0.413977
LinJ.16.0440	hypothetical protein, conserved	-0.535262	0.896514	-1.43178	0.488833	1.81857	-1.32974	-1.0241	-0.922057	-0.102038
LinJ.16.0450	fucose kinase, putative	0.801773	0.343973	0.457801	1.00341	-0.164833	1.16824	-0.201633	0.508806	-0.710439
LinJ.16.0460	hypothetical protein, conserved	-0.127177	-0.24099	0.113813	-0.121004	1.16649	-1.2875	-0.00617329	-1.40748	1.40131
LinJ.16.0470	60S ribosomal protein L21, putative	-0.76709	0.416122	-1.18321	-0.201727	-0.298259	0.0965321	-0.565362	0.714382	-1.27974
LinJ.16.0480	hypothetical protein, conserved	2.11007	0.75901	1.35106	1.34062	0.136746	1.20387	0.769454	0.622264	0.14719
LinJ.16.0490	fucose kinase, putative	-0.551203	-0.134075	-0.417129	1.43225	-0.803133	2.23538	-1.98345	0.669058	-2.65251
LinJ.16.0500	hypothetical protein, conserved	0.519186	0.0220445	0.497142	0.514712	0.529064	-0.0143518	0.00447395	-0.507019	0.511493
LinJ.16.0510	hypothetical protein, unknown function	1.06547	0.75901	0.306458	1.46396	0.944101	0.519857	-0.398491	-0.185091	-0.213399
LinJ.16.0520	hypothetical protein, conserved	0.603018	-0.147881	0.750898	0.382694	-0.670608	1.0533	0.220324	0.522728	-0.302404
LinJ.16.0530	hypothetical protein, conserved	0.186532	0.268024	-0.0814922	-0.0459814	1.02427	-1.07025	0.232513	-0.756248	0.988761
LinJ.16.0540	dihydroorotate dehydrogenase (fumarate)	0.0304389	-0.562918	0.593357	0.257163	0.551784	-0.294621	-0.226724	-1.1147	0.887978
LinJ.16.0550	aspartate carbamoyltransferase, putative	-0.281193	0.106933	-0.388126	-0.300964	0.844566	-1.14553	0.0197707	-0.737632	0.757403
LinJ.16.0560	orotidine-5-phosphate decarboxylase/orotate phosphoribosyltransferase, putative	0.454378	0.183763	0.270615	0.239118	0.720326	-0.481209	0.21526	-0.536564	0.751824
LinJ.16.0570	AAA domain containing protein, putative	1.01223	0.640366	0.37186	-0.34219	-0.511578	0.169388	1.35442	1.15194	0.202473
LinJ.16.0580	dihydroorotase, putative	0.00822413	0.151327	-0.143103	-0.132535	0.429528	-0.562063	0.140759	-0.278201	0.41896
LinJ.16.0590	carbamoyl-phosphate synthase, putative	-0.271044	0.240801	-0.511844	0.302605	0.413237	-0.110632	-0.573648	-0.172436	-0.401212
LinJ.16.0600	histone H3, putative	1.23958	-0.504733	1.74431	0.974396	0.0228134	0.951583	0.265182	-0.527547	0.792729
LinJ.16.0610	histone H3, putative	0.484421	-1.13407	1.6185	0.767434	-1.27829	2.04573	-0.283013	0.144216	-0.42723
LinJ.16.0620	hypothetical protein, unknown function	-0.210166	-0.530497	0.32033	-0.226713	-0.409536	0.182822	0.0165468	-0.120961	0.137508
LinJ.16.0640	RNA recognition motif. (a.k.a. RRM, RBD, or RNP domain), putative	0.41965	-0.206225	0.625875	0.917677	-1.13931	2.05699	-0.498026	0.93309	-1.43112
LinJ.16.0650	RING-H2 zinc finger, putative	2.51919	-0.825952	3.34514	1.69528	-0.0558986	1.75118	0.823902	-0.770054	1.59396
LinJ.16.0660	hypothetical protein, conserved	-0.437143	-0.323452	-0.113691	0.263796	-1.01283	1.27663	-0.70094	0.689378	-1.39032
LinJ.16.0670	hypothetical protein, conserved	1.43672	0.0809382	1.35579	0.197785	-0.73397	0.931755	1.23894	0.814909	0.424031
LinJ.16.0680	apurinic/apyrimidinic endonuclease-redox protein	2.56108e-05	0.244437	-0.244411	0.235018	0.876987	-0.64197	-0.234992	-0.63255	0.397558
LinJ.16.0690	eukaryotic translation initiation factor eIF2A, putative	0.0687089	-0.0345391	0.103248	0.439823	0.150552	0.289271	-0.371114	-0.185091	-0.186023
LinJ.16.0700	hypothetical protein, conserved	0.162175	0.097812	0.0643635	0.325335	-0.153196	0.478531	-0.163159	0.251008	-0.414167
LinJ.16.0710	hypothetical protein, conserved	0.156616	-0.633307	0.789923	-0.0457974	-0.756338	0.710541	0.202413	0.123031	0.0793824
LinJ.16.0720	hypothetical protein, conserved	1.15662	-0.524783	1.6814	0.239605	-1.14705	1.38665	0.917011	0.622264	0.294748
LinJ.16.0730	ubiquitin hydrolase, putative	-0.0218331	0.0809382	-0.102771	0.420277	-0.0763627	0.49664	-0.44211	0.157301	-0.599411
LinJ.16.0740	hypothetical protein, conserved	-0.373899	0.39644	-0.770339	-0.304716	0.1076	-0.412316	-0.0691831	0.28884	-0.358023
LinJ.16.0750	hypothetical protein, unknown function	0.834688	0.112647	0.722041	0.595749	-0.532337	1.12809	0.238939	0.644984	-0.406044
LinJ.16.0760	transaldolase, putative	0.356636	0.244437	0.112199	0.360499	0.375589	-0.0150905	-0.00386255	-0.131153	0.12729
LinJ.16.0770	hypothetical protein, conserved	-0.297102	0.685009	-0.982111	-0.0385415	0.104566	-0.143108	-0.25856	0.580443	-0.839004
LinJ.16.0780	N-terminal region of Chorein, a TM vesicle-mediated sorter, putative	0.203525	-0.139707	0.343231	0.0222461	-0.0945014	0.116748	0.181279	-0.0452052	0.226484
LinJ.16.0790	chitinase	-0.387705	-1.29988	0.912179	-0.420193	-1.79286	1.37267	0.0324883	0.492981	-0.460492
LinJ.16.0800	membrane transport protein, putative	0.0625476	0.61396	-0.551412	0.100126	-0.250277	0.350403	-0.0375784	0.864236	-0.901815
LinJ.16.0810	hypothetical protein, conserved	-0.269649	0.151327	-0.420976	-0.126717	0.166494	-0.293211	-0.142931	-0.0151663	-0.127765
LinJ.16.0820	hypothetical protein, conserved	-0.191307	-0.392993	0.201686	0.454276	-0.792864	1.24714	-0.645584	0.399871	-1.04545
LinJ.16.0830	Iron-sulfur assembly protein 1, putative	-0.225433	-0.24099	0.0155568	0.0502009	1.32261	-1.27241	-0.275634	-1.5636	1.28797
LinJ.16.0840	hypothetical protein, conserved	0.0730513	0.75901	-0.685959	-0.0522312	0.114026	-0.166258	0.125282	0.644984	-0.519701
LinJ.16.0850	COP9 signalosome complex subunit 5, putative	-0.802742	-0.588913	-0.213829	-0.778647	-0.403822	-0.374825	-0.0240952	-0.185091	0.160996
LinJ.16.0860	hypothetical protein, conserved	0.0680793	0.343973	-0.275893	0.459906	-0.278291	0.738197	-0.391827	0.622264	-1.01409
LinJ.16.0870	protein kinase, putative	-0.265085	-0.17686	-0.0882257	-0.277749	0.297738	-0.575487	0.0126633	-0.474598	0.487261
LinJ.16.0890	Nucleolar protein,Nop52, putative	0.225329	0.706543	-0.481214	0.511052	0.891634	-0.380582	-0.285723	-0.185091	-0.100631
LinJ.16.0900	hypothetical protein, conserved	1.93422	1.56636	0.367859	0.373356	1.75146	-1.3781	1.56087	-0.185091	1.74596
LinJ.16.0910	hypothetical protein, conserved	-0.359508	0.128244	-0.487752	-0.965229	-0.189165	-0.776064	0.605722	0.317409	0.288313
LinJ.16.0920	flagellar calcium-binding protein, putative	0.960696	1.34397	-0.383277	0.721757	0.944101	-0.222345	0.238939	0.399871	-0.160932
LinJ.16.0930	flagellar calcium-binding protein, putative	-0.279645	0.36822	-0.647865	0.90288	-0.33223	1.23511	-1.18252	0.70045	-1.88297
LinJ.16.0940	Snf7, putative	0.0750861	-0.24099	0.316076	0.407304	0.429528	-0.0222247	-0.332217	-0.670518	0.338301
LinJ.16.0950	dynein light chain, putative	0.180384	0.282572	-0.102188	-0.426706	0.882701	-1.30941	0.60709	-0.600129	1.20722
LinJ.16.0960	sucrose-phosphate synthase-like protein	0.686564	-0.0539044	0.740469	0.146456	1.19936	-1.0529	0.540109	-1.25326	1.79337
LinJ.16.0970	methyltransferase domain containing protein, putative	0.165549	-0.562918	0.728467	-0.304716	-0.278291	-0.0264246	0.470265	-0.284627	0.754892
LinJ.16.0980	hypothetical protein, conserved	0.268643	0.0809382	0.187704	-0.104946	0.458675	-0.563621	0.373589	-0.377736	0.751325
LinJ.16.0990	hypothetical protein, conserved	-0.330919	-0.261454	-0.0694645	0.0687427	-0.212018	0.280761	-0.399661	-0.0494363	-0.350225
LinJ.16.1000	protein kinase, putative	0.431723	0.299578	0.132145	0.695284	0.0372108	0.658074	-0.263561	0.262368	-0.525929
LinJ.16.1030	Protein of unknown function (DUF3184), putative	-0.551203	0.244437	-0.79564	1.43225	-0.418469	1.85072	-1.98345	0.662906	-2.64636
LinJ.16.1070	Protein of unknown function (DUF3184), putative	0.671189	0.75901	-0.0878209	0.43225	0.944101	-0.511851	0.238939	-0.185091	0.424031
LinJ.16.1080	Protein of unknown function (DUF3184), putative	-0.494944	-0.433635	-0.0613093	-0.669178	-0.155434	-0.513744	0.174234	-0.278201	0.452434
LinJ.16.1090	Protein of unknown function (DUF3184), putative	-0.437745	0.536618	-0.974363	-0.0752338	-0.278291	0.203057	-0.362511	0.814909	-1.17742
LinJ.16.1100	ubiquitin fold modifier protein	0.727773	-0.340526	1.0683	-0.310254	-0.155434	-0.15482	1.03803	-0.185091	1.22312
LinJ.16.1110	hypothetical protein, conserved	0.233784	0.951655	-0.717871	0.0514282	0.243662	-0.192234	0.182356	0.707993	-0.525638
LinJ.16.1120	hypothetical protein, conserved	-0.247383	-0.153527	-0.0938562	-0.509406	0.572133	-1.08154	0.262023	-0.72566	0.987683
LinJ.16.1130	hypothetical protein, unknown function	0.436724	1.48148	-1.04475	0.835215	0.207136	0.628079	-0.398491	1.27434	-1.67283
LinJ.16.1140	hypothetical protein, conserved	-0.281505	0.437082	-0.718587	-1.25741	0.828624	-2.08603	0.975905	-0.391542	1.36745
LinJ.16.1150	Polyketide cyclase / dehydrase and lipid transport, putative	0.231205	0.566365	-0.33516	0.121549	0.227894	-0.106345	0.109656	0.338471	-0.228814
LinJ.16.1160	hypothetical protein, conserved	0.993117	0.495976	0.497142	0.294746	0.458675	-0.163928	0.698371	0.0373011	0.66107
LinJ.16.1170	tyrosyl or methionyl-tRNA synthetase-like protein	-0.0043759	-0.588913	0.584537	0.447357	-0.68393	1.13129	-0.451733	0.0950166	-0.546749
LinJ.16.1180	WW domain containing protein, putative	-0.0553598	-0.284059	0.228699	0.396373	-0.792864	1.18924	-0.451733	0.508806	-0.960538
LinJ.16.1190	hypothetical protein	-2.13617	0.174048	-2.31021	-0.889678	-1.42513	0.535454	-1.24649	1.59918	-2.84567
LinJ.16.1200	hypothetical protein, conserved	-0.611211	0.896514	-1.50772	-0.724619	-0.181429	-0.543189	0.113408	1.07794	-0.964535
LinJ.16.1210	hypothetical protein, unknown function	-1.02271	1.75901	-2.78172	-0.387178	-1.0559	0.668721	-0.63553	2.81491	-3.45044
LinJ.16.1220	60S ribosomal protein L39, putative	-0.736779	-0.323452	-0.413327	-0.461145	-0.138361	-0.322784	-0.275634	-0.185091	-0.0905426
LinJ.16.1230	coatomer delta subunit-like protein	-0.33202	0.276409	-0.60843	-0.238978	0.49007	-0.729048	-0.0930426	-0.213661	0.120618
LinJ.16.1240	Domain of unknown function DUF221, putative	-0.77627	-0.0620198	-0.71425	-0.84206	-0.452789	-0.389271	0.0657903	0.390769	-0.324979
LinJ.16.1250	cyclophilin 13, putative	-0.864864	0.0220445	-0.886908	-0.946262	0.413587	-1.35985	0.0813979	-0.391542	0.47294
LinJ.16.1260	hypothetical protein, conserved	-0.428347	-0.485409	0.0570621	-0.163243	-0.525384	0.362141	-0.265103	0.0399752	-0.305079
LinJ.16.1270	Cullin family/Cullin protein neddylation domain containing protein, putative	-0.118725	-0.267462	0.148737	-0.170579	-0.323379	0.1528	0.0518537	0.0559167	-0.0040631
LinJ.16.1280	hypothetical protein, conserved	-0.232026	-0.413305	0.18128	-0.0994291	-0.356132	0.256702	-0.132597	-0.0571739	-0.0754228
LinJ.16.1290	hypothetical protein, unknown function	-0.213334	-0.0185975	-0.194736	-0.224862	0.0352493	-0.260112	0.0115287	-0.0538468	0.0653755
LinJ.16.1300	hypothetical protein, conserved	-0.283957	0.411087	-0.695043	-0.0298558	0.0816049	-0.111461	-0.254101	0.329482	-0.583583
LinJ.16.1310	hypothetical protein, conserved	-0.962683	0.571925	-1.53461	-1.20162	-0.0779249	-1.1237	0.238939	0.649849	-0.41091
LinJ.16.1320	hypothetical protein, conserved	-0.312323	-0.902574	0.590251	0.205181	-1.01601	1.22119	-0.517504	0.113432	-0.630936
LinJ.16.1330	hypothetical protein, conserved	0.271259	-0.848673	1.11993	-0.112071	-0.873035	0.760964	0.383329	0.024362	0.358967
LinJ.16.1340	diacylglycerol kinase, putative	0.260724	-0.619502	0.880226	0.28482	-0.43441	0.71923	-0.0240952	-0.185091	0.160996
LinJ.16.1360	Present in the outer mitochondrial membrane proteome 41	-0.875806	-0.24099	-0.634816	0.0195564	-0.722161	0.741718	-0.895362	0.481171	-1.37653
LinJ.16.1380	cytochrome c, putative	-0.0423175	0.379723	-0.42204	0.0688183	0.800192	-0.731374	-0.111136	-0.420469	0.309334
LinJ.16.1390	cytochrome c, putative	0.58246	-0.0921265	0.674587	0.157747	0.276677	-0.11893	0.424713	-0.368803	0.793516
[truncated: 5,959 more rows]
