# Supplementary material for: Ribosome Profiling Reveals HSP90 Inhibitor Effects on Stage-Specific Protein Synthesis in Leishmania donovani
Source: mSystems. 2018 Nov 20;3(6):e00214-18. doi: 10.1128/mSystems.00214-18 (PMC6247020; doi:10.1128/mSystems.00214-18)
Supplement: TABLE S6 [file sys006182293st6.xls]

## Sheet: Table S6
Gene ID	Annotation	Compartment	Function	Process	∆RFP	∆RNA	∆TE	∆RFP	∆RNA	∆TE	∆RFP	∆RNA	∆TE
LinJ.24.1130	formin-like protein	n/a	actin binding	actin cytoskeleton organization	-1.2357	0.0842509	-1.31995	-0.64867	-0.0426018	-0.606068	-0.587031	0.126853	-0.713884
LinJ.02.0570	ARP2/3 complex subunit, putative	n/a	n/a	actin filament polymerization	1.51919	-0.24099	1.76018	0.695284	-0.640861	1.33615	0.823902	0.399871	0.424031
LinJ.15.0530	ecotin, putative	n/a	n/a	active evasion of host immune response via regulation of host complement system, modulation by symbiont of host phagocytosis	1.27526	0.75901	0.51625	0.550894	-0.640861	1.19176	0.724366	1.39987	-0.675505
LinJ.23.0300	argininosuccinate synthase, putative	n/a	ATP binding, argininosuccinate synthase activity	arginine biosynthetic process	-1.77103	0.411087	-2.18212	-0.758434	0.403533	-1.16197	-1.0126	0.00755373	-1.02015
LinJ.10.0760	amino acid permease 24, putative	integral component of membrane, plasma membrane	L-proline transmembrane transporter activity, alanine transmembrane transporter activity, drug transmembrane transporter activity	arginine homeostasis, drug transport, glutamate homeostasis, hypotonic response, proline transmembrane transport, regulation of L-glutamate transport, regulation of proline transport	1.42939	0.315403	1.11399	0.196682	0.729977	-0.533294	1.23271	-0.414573	1.64728
LinJ.35.1490	arginase	n/a	arginase activity, metal ion binding	arginine metabolic process, polyamine biosynthetic process	1.09306	0.362588	0.730473	0.318347	0.439427	-0.12108	0.774714	-0.0768385	0.851553
LinJ.24.0640	ATPase subunit 9, putative	proton-transporting ATP synthase complex, coupling factor F(o)	hydrogen ion transmembrane transporter activity	ATP synthesis coupled proton transport	1.29053	0.877655	0.412873	0.416352	1.60707	-1.19071	0.874175	-0.729412	1.60359
LinJ.28.2290	A/G-specific adenine glycosylase, putative	n/a	hydrolase activity	base-excision repair	-1.01331	0.343973	-1.35728	-0.667286	-0.994498	0.327212	-0.346023	1.33847	-1.68449
LinJ.35.3080	prenyl protein specific carboxyl methyltransferase, putative	integral component of membrane	protein C-terminal S-isoprenylcysteine carboxyl O-methyltransferase activity	C-terminal protein methylation	-1.42835	0.343973	-1.77232	-0.667286	-0.470936	-0.19635	-0.761061	0.814909	-1.57597
LinJ.06.0980	glucosamine-fructose-6-phosphate aminotransferase, putative	cytoplasm	carbohydrate binding, glutamine-fructose-6-phosphate transaminase (isomerizing) activity	carbohydrate biosynthetic process	-1.20328	0.039118	-1.2424	-1.0359	-0.491998	-0.543901	-0.167381	0.531116	-0.698497
LinJ.18.1500	P-type H+-ATPase, putative	integral component of membrane	ATP binding, ATPase activity, coupled to transmembrane movement of ions, phosphorylative mechanism	cation transport	1.05449	0.0340171	1.02047	1.24827	0.956074	0.292192	-0.193781	-0.922057	0.728276
LinJ.26.1600	CDP-DAG synthase, putative	endoplasmic reticulum membrane, integral component of Golgi membrane	phosphatidate cytidylyltransferase activity	CDP-diacylglycerol biosynthetic process, phosphatidylglycerol biosynthetic process, phosphatidylinositol metabolic process	-1.10019	-0.292215	-0.807971	-0.839052	-0.324715	-0.514337	-0.261134	0.0325001	-0.293634
LinJ.31.2040	GP63-like protein, leishmanolysin-like protein	n/a	metalloendopeptidase activity, zinc ion binding	cell adhesion, proteolysis	1.32327	0.387041	0.936225	-0.152713	0.572133	-0.724845	1.47598	-0.185091	1.66107
LinJ.28.0600	major surface protease gp63, putative	n/a	metalloendopeptidase activity, zinc ion binding	cell adhesion, proteolysis	1.34926	1.34397	0.00528849	0.525359	0.207136	0.318224	0.823902	1.13684	-0.312935
LinJ.13.0930	subtilisin peptidase (fragment)	n/a	serine-type endopeptidase activity	cell differentiation, cell redox homeostasis, pathogenesis	1.67119	-1.91906	3.59025	-0.152713	-2.12629	1.97358	1.8239	0.207226	1.61668
LinJ.27.0670	glutaredoxin-like protein	n/a	electron carrier activity, protein disulfide oxidoreductase activity	cell redox homeostasis	1.39567	-0.24099	1.63666	1.12111	-0.0680733	1.18918	0.274563	-0.172917	0.44748
LinJ.15.1100	tryparedoxin peroxidase	n/a	peroxiredoxin activity	cell redox homeostasis	1.0294	0.406201	0.623196	0.378451	1.0183	-0.639851	0.650945	-0.612101	1.26305
LinJ.15.1140	tryparedoxin peroxidase	n/a	peroxiredoxin activity	cell redox homeostasis	1.12	0.235109	0.884888	0.222095	0.98363	-0.761535	0.897902	-0.748521	1.64642
LinJ.29.1250	tryparedoxin 1	cytosol, mitochondrion	antioxidant activity, oxidoreductase activity	cell redox homeostasis, hydrogen peroxide catabolic process	1.17043	0.430129	0.740303	0.740952	0.951088	-0.210136	0.42948	-0.520959	0.950439
LinJ.14.0470	cystathionine beta-lyase-like protein	n/a	pyridoxal phosphate binding	cellular amino acid metabolic process	-1.1743	-0.182096	-0.992205	-1.19346	-0.0558986	-1.13756	0.019158	-0.126198	0.145356
LinJ.01.0500	hypothetical protein, conserved	n/a	lyase activity	cellular amino acid metabolic process	-1.0054	-0.726417	-0.278987	-0.800243	-0.470936	-0.329307	-0.205161	-0.255481	0.0503199
LinJ.35.5080	hypothetical protein, conserved	n/a	acid-amino acid ligase activity	cellular protein modification process	-1.1455	-0.165041	-0.980463	-0.772639	-0.423939	-0.3487	-0.372865	0.258898	-0.631762
LinJ.01.0730	ubiquitin activating enzyme, putative	n/a	ATP binding, small protein activating enzyme activity	cellular protein modification process	1.0497	-0.129097	1.1788	0.488833	-0.744697	1.23353	0.560867	0.6156	-0.0547325
LinJ.36.3230	Octanoyltransferase, putative	n/a	catalytic activity	cellular protein modification process, lipoate biosynthetic process	1.57165	1.34397	0.227681	0.0107862	1.52906	-1.51828	1.56087	-0.185091	1.74596
LinJ.06.0090	ATP-binding cassette protein subfamily G, member 2	ciliary pocket, endocytic vesicle, plasma membrane	phosphatidylserine-translocating ATPase activity	cellular response to drug, pathogenesis	1.15662	0.495976	0.66064	-0.404251	0.944101	-1.34835	1.56087	-0.448126	2.00899
LinJ.30.1880	Adenylate kinase, nuclear	cytoplasmic stress granule, nuclear lumen	ATPase activity, adenylate kinase activity, rRNA primary transcript binding	cellular response to starvation, maturation of SSU-rRNA, response to oxidative stress	1.01223	0.928935	0.083291	1.11032	-0.0558986	1.16622	-0.0980958	0.984834	-1.08293
LinJ.22.0670	A2 protein	endoplasmic reticulum	protein binding	cellular response to stress	2.87282	0.576146	2.29668	2.13138	0.398667	1.73272	0.74144	0.177479	0.563961
LinJ.35.2260	kinetoplastid membrane protein-11	ciliary basal body	n/a	ciliary basal body organization, defense response, positive regulation of cell proliferation	1.07336	-0.276179	1.34954	0.0810327	0.891634	-0.810601	0.992328	-1.16781	2.16014
LinJ.20.1350	small myristoylated protein 1	ciliary membrane	n/a	cilium assembly, entry into host	1.35927	0.138424	1.22085	0.51602	0.341217	0.174803	0.843251	-0.202793	1.04604
LinJ.03.0720	cytochrome c oxidase copper chaperone, putative	n/a	copper chaperone activity	copper ion transport	1.17523	0.75901	0.416222	0.537743	1.0816	-0.543862	0.637489	-0.322595	0.960083
LinJ.32.3110	nucleoside diphosphate kinase b	n/a	ATP binding, nucleoside diphosphate kinase activity	CTP biosynthetic process, GTP biosynthetic process, UTP biosynthetic process	1.30232	-0.331502	1.63382	0.27373	1.13231	-0.858575	1.02859	-1.46381	2.4924
LinJ.32.2780	cysteine desulfhydrase, putative	cytoplasm	D-cysteine desulfhydrase activity, cystathionine beta-lyase activity, pyridoxal phosphate binding	cysteine catabolic process, hydrogen sulfide biosynthetic process	1.01223	0.75901	0.253216	-0.729213	-0.863254	0.13404	1.74144	1.62226	0.119176
LinJ.17.0410	cytidine deaminase-like protein	n/a	cytidine deaminase activity, zinc ion binding	cytidine metabolic process	1.73173	-0.764552	2.49628	0.130221	-1.18518	1.3154	1.60151	0.42063	1.18088
LinJ.22.1110	ribonucleoside-diphosphate reductase small chain, putative	n/a	ribonucleoside-diphosphate reductase activity, thioredoxin disulfide as acceptor, transition metal ion binding	deoxyribonucleoside diphosphate metabolic process	1.2017	-1.07106	2.27277	1.2258	-0.470936	1.69674	-0.0240952	-0.600129	0.576034
LinJ.31.0030	Aquaglyceroporin 1	ciliary membrane, ciliary pocket, contractile vacuole	drug transmembrane transporter activity, glycerol channel activity, metal ion transmembrane transporter activity, water channel activity	detection of osmotic stimulus, drug transmembrane transport, glycerol transport, hypotonic response	2.20724	0.566365	1.64088	1.38334	1.16649	0.216847	0.823902	-0.600129	1.42403
LinJ.31.2370	3'-nucleotidase/nuclease, putative	n/a	endonuclease activity, nucleic acid binding	DNA catabolic process	2.10415	0.343973	1.76018	2.28025	-0.470936	2.75118	-0.176098	0.814909	-0.991007
LinJ.11.0230	Rad51, putative	n/a	ATP binding, DNA binding, DNA-dependent ATPase activity	DNA metabolic process	-1.06578	-0.511079	-0.554697	-0.382718	-0.968436	0.585718	-0.683058	0.457357	-1.14041
LinJ.32.1670	helicase-like protein	mitochondrion	ATP binding, ATP-dependent DNA helicase activity, magnesium ion binding	DNA recombination, telomere maintenance	-1.65074	-0.825952	-0.824787	-1.88968	-2.64086	0.751183	0.238939	1.81491	-1.57597
LinJ.20.0460	Cell cycle checkpoint protein RAD1-like, putative (fragment)	n/a	exodeoxyribonuclease activity	DNA repair	-1.48081	-0.977956	-0.502858	0.695284	-0.792864	1.48815	-2.1761	-0.185091	-1.99101
LinJ.21.0690	DNA polymerase eta, putative	n/a	DNA-directed DNA polymerase activity, damaged DNA binding	DNA repair	1.51919	1.02204	0.497142	-0.179185	0.529064	-0.708249	1.69837	0.492981	1.20539
LinJ.20.0390	ESCO acetyltransferase domain-containing protein	n/a	DNA-directed DNA polymerase activity, acetyltransferase activity, damaged DNA binding	DNA repair	-1.65074	-0.24099	-1.40975	-0.889678	-1.09772	0.208041	-0.761061	0.856729	-1.61779
LinJ.36.4400	hypothetical protein, conserved	nucleus	n/a	DNA replication	-1.1743	0.273583	-1.44788	-0.474641	0.26603	-0.74067	-0.69966	0.00755373	-0.707214
LinJ.28.2550	DNA replication licensing factor MCM6, putative	nucleus	ATP binding, DNA binding	DNA replication initiation	-1.0982	-1.14788	0.0496826	-0.0741027	-1.0559	0.981796	-1.0241	-0.0919819	-0.932113
LinJ.19.0420	DNA-directed RNA polymerase III subunit C11, putative	n/a	DNA binding, DNA-directed RNA polymerase activity, transcription factor activity, sequence-specific DNA binding	DNA-templated transcription, elongation, regulation of transcription, DNA-templated	1.30862	-0.209281	1.5179	0.484717	-0.722161	1.20688	0.823902	0.51288	0.311022
LinJ.11.1090	palmitoyl acyltransferase 7, putative	integral component of membrane	zinc ion binding	endocytosis, protein palmitoylation	1.77553	-0.24099	2.01652	0.729232	0.622173	0.107058	1.04629	-0.863163	1.90946
LinJ.15.1510	phosphomevalonate kinase protein, putative	cytoplasm, nucleus	ATP binding, phosphomevalonate kinase activity	ergosterol biosynthetic process, farnesyl diphosphate biosynthetic process, mevalonate pathway, isopentenyl diphosphate biosynthetic process, mevalonate pathway, organic acid phosphorylation	-1.0354	-0.24099	-0.794413	-1.24332	-1.0559	-0.187417	0.207912	0.814909	-0.606996
LinJ.14.1420	delta-4 fatty acid desaturase, putative	n/a	heme binding, iron ion binding, oxidoreductase activity, acting on paired donors, with oxidation of a pair of donors resulting in the reduction of molecular oxygen to two molecules of water	fatty acid biosynthetic process	-1.15117	-0.24099	-0.910178	-0.681873	0.458675	-1.14055	-0.469295	-0.699665	0.23037
LinJ.14.0710	fatty acid elongase, putative	integral component of membrane	fatty acid elongase activity	fatty acid biosynthetic process	1.08262	-0.0268651	1.10948	-0.70476	0.71462	-1.41938	1.78738	-0.741485	2.52886
LinJ.14.0720	fatty acid elongase, putative	integral component of membrane	fatty acid elongase activity	fatty acid biosynthetic process	-1.12437	0.343973	-1.46834	-0.764827	1.06963	-1.83446	-0.359544	-0.72566	0.366115
LinJ.14.0750	fatty acid elongase, putative	integral component of membrane	fatty acid elongase activity	fatty acid biosynthetic process	-1.2357	-0.24099	-0.994712	-1.0596	-2.51533	1.45573	-0.176098	2.27434	-2.45044
LinJ.14.0770	fatty acid elongase, putative	integral component of membrane	fatty acid elongase activity	fatty acid biosynthetic process	1.93422	-0.825952	2.76018	-0.304716	-0.640861	0.336145	2.23894	-0.185091	2.42403
LinJ.07.0820	malonyl-coa decarboxylase-like protein	n/a	malonyl-CoA decarboxylase activity	fatty acid biosynthetic process	1.01223	0.858546	0.15368	0.550894	0.26603	0.284865	0.461332	0.592516	-0.131185
LinJ.21.0310	hexokinase	n/a	ATP binding, hemoglobin binding, hexokinase activity	glycolytic process, hemoglobin import	1.52642	0.180361	1.34606	0.111926	0.829109	-0.717183	1.41449	-0.648748	2.06324
LinJ.34.0070	ascorbate peroxidase, putative	endoplasmic reticulum, intrinsic component of mitochondrial inner membrane	L-ascorbate oxidase activity, L-ascorbate peroxidase activity, heme binding, iodide peroxidase activity	hydrogen peroxide catabolic process, negative regulation of apoptotic process, obsolete oxygen and reactive oxygen species metabolic process, oxidation-reduction process, stabilization of membrane potential	1.84488	0.481476	1.3634	0.436017	1.13051	-0.694498	1.40886	-0.649038	2.0579
LinJ.19.0770	SNARE protein, putative	n/a	n/a	intracellular protein transport	1.15662	0.495976	0.66064	0.332714	-1.00699	1.3397	0.823902	1.50296	-0.679063
LinJ.21.0870	ras-related protein Rab21, putative	n/a	GTP binding, GTPase activity	intracellular protein transport, nucleocytoplasmic transport, small GTPase mediated signal transduction	-1.06578	-0.323452	-0.742324	-0.807216	-1.492	0.684782	-0.25856	1.16855	-1.42711
LinJ.11.0990	adaptin-related protein-like protein	membrane coat	protein transporter activity	intracellular protein transport, vesicle-mediated transport	1.42792	0.387041	1.04088	0.332714	0.173583	0.159131	1.0952	0.213458	0.881746
LinJ.36.5840	beta-adaptin protein, putative	membrane coat	n/a	intracellular protein transport, vesicle-mediated transport	-1.65074	-0.404489	-1.24625	0.110322	-0.621496	0.731818	-1.76106	0.217007	-1.97807
LinJ.30.2970	phospholipase c-like protein	n/a	calcium ion binding, phosphatidylinositol phospholipase C activity	intracellular signal transduction	1.07173	0.905851	0.165876	-0.167212	0.254442	-0.421654	1.23894	0.65141	0.587529
LinJ.14.0670	fatty acid elongase, putative	integral component of endoplasmic reticulum membrane	fatty acid elongase activity	long-chain fatty acid biosynthetic process	-1.62217	0.148957	-1.77113	-1.10888	0.0975113	-1.20639	-0.513293	0.0514453	-0.564738
LinJ.20.0840	phosphopantetheinyl transferase-like protein	n/a	holo-[acyl-carrier-protein] synthase activity, magnesium ion binding	macromolecule biosynthetic process	-3.65074	1.75901	-5.40975	-1.88968	-0.640861	-1.24882	-1.76106	2.39987	-4.16093
LinJ.36.0950	eukaryotic translation initiation factor 6 (eIF-6), putative	n/a	ribosome binding	mature ribosome assembly	1.07768	0.71719	0.360486	0.976241	1.12467	-0.148433	0.101436	-0.407484	0.508919
LinJ.36.6670	methylenetetrahydrofolate reductase, putative	n/a	methylenetetrahydrofolate reductase (NAD(P)H) activity	methionine metabolic process, oxidation-reduction process	-1.70732	0.244437	-1.95176	0.0537383	-0.248544	0.302282	-1.76106	0.492981	-2.25404
LinJ.36.6970	methyltransferase, putative	n/a	methyltransferase activity, nucleic acid binding	methylation	-1.15324	-0.504024	-0.649215	-0.474641	-1.1934	0.718761	-0.678599	0.689378	-1.36798
LinJ.09.0150	kinesin, putative	n/a	ATP binding, microtubule motor activity	microtubule-based movement	1.51919	2.34397	-0.824787	1.28025	1.24896	0.0312909	0.238939	1.09502	-0.856077
LinJ.13.1450	alpha tubulin	microtubule	GTP binding, structural molecule activity	microtubule-based movement, protein polymerization	-1.1218	0.378826	-1.50063	-1.05661	0.536332	-1.59294	-0.0651936	-0.157506	0.0923119
LinJ.23.0820	spliceosomal U5 snRNP-specific protein, putative	spliceosomal complex	n/a	mitotic nuclear division	1.74158	-1.56292	3.3045	1.25471	-0.640861	1.89557	0.486867	-0.922057	1.40892
LinJ.11.0620	conserved protein, unknown function	cytoplasmic stress granule	n/a	modulation of development of symbiont involved in interaction with host, quorum sensing involved in interaction with host	1.47637	0.828052	0.648321	1.71277	0.708288	1.00448	-0.236399	0.119763	-0.356162
LinJ.22.1290	hypothetical protein, conserved	cytoplasm	ATP-dependent 5'-3' RNA helicase activity	mRNA catabolic process	1.24919	0.12466	1.12453	0.727525	0.922728	-0.195203	0.521669	-0.798068	1.31974
LinJ.24.0690	myo-inositol/proton symporter (MIT)	integral component of membrane	myo-inositol transmembrane transporter activity	myo-inositol transport, transmembrane transport	1.12185	0.457354	0.664496	0.0204149	-0.184223	0.204638	1.10144	0.641577	0.459859
LinJ.03.0040	2-aminoethylphosphonate:pyruvateaminotransferas e-like protein	n/a	n/a	n/a	-1.04169	-0.0989709	-0.94272	-1.22113	1.13675	-2.35788	0.179438	-1.23572	1.41516
LinJ.32.3810	3-hydroxyisobutyryl-coenzyme a hydrolase-like protein	n/a	catalytic activity	n/a	-1.86224	-0.893067	-0.969176	-0.729213	-0.248544	-0.48067	-1.13303	-0.644523	-0.488507
LinJ.23.0860	3-ketoacyl-CoA thiolase, putative	mitochondrial part	acetyl-CoA C-acyltransferase activity	n/a	-1.23313	-0.202516	-1.03061	-1.07749	0.321664	-1.39916	-0.155634	-0.52418	0.368546
LinJ.17.1200	3-oxo-5-alpha-steroid 4-dehydrogenase-like protein	cytoplasm, integral component of membrane	oxidoreductase activity, acting on the CH-CH group of donors	n/a	-1.27877	0.039118	-1.31789	-1.01521	-0.668875	-0.346334	-0.263561	0.707993	-0.971555
LinJ.27.2390	3-oxoacyl-ACP reductase, putative	mitochondrion	3-oxoacyl-[acyl-carrier-protein] reductase (NADPH) activity	n/a	1.02733	-0.54055	1.56788	0.65089	-1.26235	1.91324	0.376443	0.721799	-0.345357
LinJ.19.0940	4-coumarate:coa ligase-like protein	n/a	catalytic activity	n/a	1.69976	-0.24099	1.94075	-0.171449	0.429528	-0.600977	1.87121	-0.670518	2.54173
LinJ.36.1050	40S ribosomal protein S10, putative	n/a	n/a	n/a	-1.22762	0.0256557	-1.25327	-0.187222	-0.385022	0.1978	-1.0404	0.410678	-1.45107
LinJ.24.2160	40S ribosomal protein S8, putative	n/a	n/a	n/a	1.06299	-0.341637	1.40462	-0.113905	0.786273	-0.900177	1.17689	-1.12791	2.3048
LinJ.16.0570	AAA domain containing protein, putative	n/a	n/a	n/a	1.01223	0.640366	0.37186	-0.34219	-0.511578	0.169388	1.35442	1.15194	0.202473
LinJ.11.1220	ABC transporter-like protein	n/a	ATP binding, ATPase activity	n/a	-2.06578	-1.24099	-0.824787	0.695284	-1.96279	2.65807	-2.76106	0.721799	-3.48286
LinJ.21.1070	ABC transporter, putative	n/a	ATP binding, ATPase activity	n/a	1.70681	-0.475455	2.18227	0.609893	-0.875326	1.48522	1.09692	0.399871	0.697049
LinJ.17.0670	Acyl CoA binding protein, putative	n/a	fatty-acyl-CoA binding	n/a	1.80869	-0.0185975	1.82729	-0.337137	-0.155434	-0.181703	2.14583	0.136837	2.00899
LinJ.29.2380	acyltransferase, putative	n/a	transferase activity, transferring acyl groups	n/a	1.99312	-0.656027	2.64914	-0.152713	-0.792864	0.640152	2.14583	0.136837	2.00899
LinJ.36.1410	adenylate kinase, putative	n/a	ATP binding, nucleotide kinase activity, phosphotransferase activity, phosphate group as acceptor	n/a	-1.1743	-0.656027	-0.518273	-0.977141	-1.93037	0.953227	-0.19716	1.27434	-1.4715
LinJ.36.5750	adiponectin receptor protein 1, putative	integral component of membrane	n/a	n/a	-1.1014	0.039118	-1.14052	-0.865431	-0.922632	0.0572014	-0.23597	0.96175	-1.19772
LinJ.19.0190	ADP,ATP carrier protein 1, mitochondrial precursor, putative	mitochondrial inner membrane	transporter activity	n/a	1.17394	0.0195376	1.1544	-0.102369	1.20463	-1.307	1.27631	-1.18509	2.4614
LinJ.31.2580	adrenodoxin-like protein	n/a	2 iron, 2 sulfur cluster binding, electron carrier activity	n/a	1.36594	0.495976	0.869964	1.17823	0.681067	0.497159	0.187714	-0.185091	0.372805
LinJ.30.1490	ama1 protein, putative	n/a	n/a	n/a	1.25615	-0.521098	1.77725	-1.18666	-0.0558986	-1.13076	2.44281	-0.465199	2.90801
LinJ.08.0650	Amastin surface glycoprotein, putative	n/a	n/a	n/a	1.05838	0.421358	0.637023	0.715138	0.724535	-0.00939677	0.343243	-0.303177	0.64642
LinJ.08.0680	amastin-like protein	n/a	n/a	n/a	2.10415	0.12158	1.98257	-0.594222	0.529064	-1.12329	2.69837	-0.407484	3.10585
LinJ.08.0760	amastin-like protein	n/a	n/a	n/a	1.03376	0.75901	0.274749	0.43225	-0.207902	0.640152	0.601509	0.966912	-0.365402
LinJ.08.0780	amastin-like protein	n/a	n/a	n/a	2.15662	1.21844	0.938174	1.91768	1.40353	0.514144	0.238939	-0.185091	0.424031
LinJ.29.1450	amastin-like protein	n/a	n/a	n/a	1.51276	0.806316	0.706444	-0.395206	0.0403167	-0.435523	1.90797	0.765999	1.14197
LinJ.34.1040	amastin-like protein	n/a	n/a	n/a	2.07772	0.374093	1.70362	0.911288	1.37111	-0.459823	1.16643	-0.997019	2.16345
LinJ.24.1300	amastin-like surface protein-like protein	n/a	n/a	n/a	2.59719	-0.588913	3.1861	0.307623	-0.181429	0.489053	2.28957	-0.407484	2.69705
LinJ.34.1010	amastin-like surface protein, putative	n/a	n/a	n/a	1.80869	0.566365	1.24233	0.321826	1.52906	-1.20724	1.48687	-0.962699	2.44957
LinJ.34.1020	amastin-like surface protein, putative	n/a	n/a	n/a	1.52718	0.264245	1.26293	-0.423255	0.759677	-1.18293	1.95043	-0.495431	2.44587
LinJ.34.1150	amastin-like surface protein, putative	n/a	n/a	n/a	1.01498	0.39644	0.618545	-0.223955	1.02899	-1.25294	1.23894	-0.63255	1.87149
LinJ.34.1680	amastin-like surface protein, putative	n/a	n/a	n/a	2.30346	-0.24099	2.54445	0.74259	-1.0559	1.79849	1.56087	0.814909	0.745959
LinJ.34.1690	amastin-like surface protein, putative	n/a	n/a	n/a	1.34926	-0.977956	2.32722	-0.0596032	1.52906	-1.58867	1.40886	-2.50702	3.91588
LinJ.34.1730	amastin-like surface protein, putative	n/a	n/a	n/a	1.03063	0.185275	0.845353	0.206726	-0.462524	0.66925	0.823902	0.647799	0.176103
LinJ.29.3000	amastin, putative	n/a	n/a	n/a	1.15662	0.174048	0.982568	-1.40425	-0.377827	-1.02642	2.56087	0.551874	2.00899
LinJ.29.3010	amastin, putative	n/a	n/a	n/a	4.30346	0.0485167	4.25494	-0.635922	-0.181429	-0.454492	4.93938	0.229946	4.70943
LinJ.29.3030	amastin, putative	n/a	n/a	n/a	2.28262	0.555477	1.72715	-0.0992733	0.0342992	-0.133573	2.3819	0.521177	1.86072
LinJ.31.0460	amastin, putative	n/a	n/a	n/a	1.44263	0.212728	1.2299	0.641273	0.429528	0.211745	0.801359	-0.2168	1.01816
LinJ.08.1220	amidinotransferase, putative	cytoplasm	hydrolase activity, acting on carbon-nitrogen (but not peptide) bonds, in linear amidines	n/a	1.4494	0.364731	1.08467	0.0977584	0.903459	-0.805701	1.35164	-0.538728	1.89037
LinJ.33.1510	amino acid permease-like protein	n/a	n/a	n/a	-1.12349	-0.588913	-0.534579	-0.918824	-1.29691	0.378082	-0.204667	0.707993	-0.912661
LinJ.31.0600	amino acid transporter aATP11, putative	n/a	n/a	n/a	1.07173	0.375681	0.696046	0.296735	-0.232776	0.529511	0.774992	0.608458	0.166534
LinJ.18.1130	AN1-like zinc finger, putative	n/a	zinc ion binding	n/a	1.40815	-0.125513	1.53367	0.456497	0.18511	0.271388	0.951657	-0.310622	1.26228
LinJ.31.2230	ARM-like helical domain-containing protein	n/a	n/a	n/a	1.20915	-0.398531	1.60769	0.417989	-0.162814	0.580803	0.791165	-0.235717	1.02688
LinJ.32.2880	As/Sb Reductase, putative	n/a	arsenate reductase activity	n/a	1.25615	-0.919062	2.17521	-0.20518	-1.31893	1.11375	1.46133	0.399871	1.06146
LinJ.19.0820	ATG8/AUT7/APG8/PAZ2, putative	n/a	n/a	n/a	-1.65074	-1.24099	-0.409749	-0.889678	-0.418469	-0.471209	-0.761061	-0.822521	0.0614605
LinJ.19.0850	ATG8/AUT7/APG8/PAZ2, putative	n/a	n/a	n/a	-1.28817	-1.16699	-0.12118	-2.36361	-0.193402	-2.17021	1.07544	-0.973587	2.04903
LinJ.19.0860	ATG8/AUT7/APG8/PAZ2, putative	n/a	n/a	n/a	-1.04667	-0.24099	-0.805678	-0.771034	-1.0559	0.284865	-0.275634	0.814909	-1.09054
LinJ.25.1210	ATP synthase subunit beta, mitochondrial, putative	mitochondrial proton-transporting ATP synthase complex, catalytic core F(1)	ATP binding, GTP binding	n/a	1.38574	-0.0294858	1.41523	-0.0715616	1.18114	-1.2527	1.4573	-1.21063	2.66793
LinJ.11.1240	ATP-binding cassette protein subfamily A, member 4, putative	n/a	ATP binding, ATPase activity	n/a	1.16944	0.597259	0.572181	-0.47889	-0.440042	-0.038848	1.64833	1.0373	0.611029
LinJ.06.0080	ATP-binding cassette protein subfamily G, member 1, putative	n/a	ATP binding, ATPase activity, coupled to transmembrane movement of substances	n/a	-1.65074	-0.825952	-0.824787	0.110322	-0.640861	0.751183	-1.76106	-0.185091	-1.57597
LinJ.31.3230	autophagy protein 10	n/a	n/a	n/a	3.10415	-1.41787	4.52202	-0.594222	-1.78026	1.18604	3.69837	0.362396	3.33597
LinJ.32.3550	B-box zinc finger, putative	n/a	zinc ion binding	n/a	-1.2971	-0.0185975	-1.2785	-0.536041	-0.707975	0.171934	-0.761061	0.689378	-1.45044
LinJ.04.0300	beta-fructofuranosidase, putative	n/a	hydrolase activity, hydrolyzing O-glycosyl compounds	n/a	2.05553	0.248395	1.80713	-2.00426	0.111558	-2.11582	4.05979	0.136837	3.92295
LinJ.26.2720	CAAX prenyl protease 2, putative	n/a	n/a	n/a	1.26983	0.12158	1.14825	0.194386	-0.470936	0.665322	1.07544	0.592516	0.482924
LinJ.14.0920	calpain-like cysteine peptidase, putative	n/a	n/a	n/a	2.15662	0.246675	1.90994	0.110322	0.846804	-0.736482	2.04629	-0.600129	2.64642
LinJ.01.0050	carboxylase, putative	n/a	ATP binding, biotin binding, ligase activity	n/a	-1.06578	0.536618	-1.60239	-1.13479	0.359139	-1.49393	0.0690142	0.177479	-0.108465
LinJ.34.3390	Complex 1 protein (LYR family), putative	n/a	n/a	n/a	1.28786	0.0809382	1.20692	0.463959	0.681067	-0.217108	0.823902	-0.600129	1.42403
LinJ.35.1620	Concanavalin A-like lectin/glucanases superfamily, putative	n/a	n/a	n/a	1.14182	0.327294	0.814525	0.52041	-0.0558986	0.576309	0.621409	0.383192	0.238216
LinJ.10.0280	COPI associated protein, putative	n/a	n/a	n/a	1.73814	0.550423	1.18772	0.712604	0.226501	0.486103	1.02554	0.323922	0.701613
LinJ.28.1300	copine i-like protein	n/a	n/a	n/a	1.31119	1.61699	-0.305798	0.569753	0.554155	0.0155986	0.74144	1.06284	-0.321397
LinJ.32.3990	Cornichon protein, putative	n/a	n/a	n/a	1.08106	0.343973	0.737092	0.562018	-0.470936	1.03295	0.519047	0.814909	-0.295862
LinJ.31.2100	CRAL/TRIO domain containing protein, putative	n/a	n/a	n/a	1.17523	-0.24099	1.41622	0.695284	1.16649	-0.471209	0.479947	-1.40748	1.88743
LinJ.26.2660	CSL zinc finger, putative	n/a	n/a	n/a	1.09073	-0.24099	1.33172	0.566387	1.11403	-0.54764	0.524341	-1.35502	1.87936
LinJ.30.3690	CYC2-like protein, putative	n/a	n/a	n/a	1.43672	2.56636	-1.12964	0.612822	1.75146	-1.13863	0.823902	0.814909	0.00899305
LinJ.17.1460	cytochrome b5-like Heme/Steroid binding domain containing protein, putative	n/a	heme binding	n/a	-1.42835	1.34397	-2.77232	-1.54175	0.207136	-1.74889	0.113408	1.13684	-1.02343
LinJ.31.1190	cytochrome b5-like Heme/Steroid binding domain containing protein, putative	n/a	heme binding	n/a	1.86215	0.189644	1.67251	1.49463	0.96756	0.527068	0.367523	-0.777916	1.14544
LinJ.31.1210	cytochrome b5-like Heme/Steroid binding domain containing protein, putative	n/a	heme binding	n/a	1.31889	1.34397	-0.0250852	0.964471	1.52906	-0.564593	0.354416	-0.185091	0.539508
LinJ.27.1940	D-lactate dehydrogenase-like protein	n/a	flavin adenine dinucleotide binding, oxidoreductase activity	n/a	-1.99178	-0.562918	-1.42886	-1.95241	-0.756338	-1.19608	-0.039362	0.19342	-0.232782
LinJ.29.0290	D-lactate dehydrogenase-like protein	n/a	flavin adenine dinucleotide binding, oxidoreductase activity	n/a	-1.44164	0.0127667	-1.45441	-0.866595	0.50598	-1.37257	-0.575049	-0.493214	-0.0818352
LinJ.10.0780	deaminase, putative	n/a	hydrolase activity, zinc ion binding	n/a	1.25615	-1.24099	2.49714	-0.790142	-1.37783	0.587684	2.04629	0.136837	1.90946
LinJ.29.2010	DnaJ domain containing protein, putative	n/a	heat shock protein binding	n/a	1.15662	0.75901	0.397606	1.91768	-0.640861	2.55854	-0.761061	1.39987	-2.16093
LinJ.25.2290	DnaJ domain/Zinc-finger double-stranded RNA-binding, putative	n/a	heat shock protein binding, nucleic acid binding, zinc ion binding	n/a	1.06351	0.813458	0.250049	0.269979	0.175427	0.0945516	0.793528	0.638031	0.155497
LinJ.28.0750	Domain of unknown function (DUF4539), putative	n/a	n/a	n/a	1.29412	-0.0185975	1.31272	0.733252	0.751456	-0.0182041	0.560867	-0.770054	1.33092
LinJ.34.2040	Dynamin family, putative	n/a	n/a	n/a	1.52983	0.282572	1.24726	0.110322	-0.117299	0.227621	1.41951	0.399871	1.01964
LinJ.15.0350	Ecotin-like protein	n/a	n/a	n/a	1.33415	0.509032	0.825122	1.59271	0.694123	0.898591	-0.25856	-0.185091	-0.0734691
LinJ.13.1490	EF hand-like protein	n/a	calcium ion binding	n/a	1.25615	-1.56292	2.81907	0.209858	-0.0558986	0.265756	1.04629	-1.50702	2.55331
LinJ.36.0210	elongation factor 2	n/a	GTP binding, GTPase activity	n/a	1.17244	-0.05382	1.22626	0.167381	1.02882	-0.861443	1.00506	-1.08264	2.0877
LinJ.34.2230	Elongation factor Tu GTP binding domain containing protein, putative	n/a	n/a	n/a	1.00327	0.428861	0.574404	0.807395	0.372945	0.43445	0.19587	0.0559167	0.139954
LinJ.29.2420	enoyl-CoA hydratase/isomerase-like protein	n/a	catalytic activity	n/a	2.2319	0.428861	1.80304	0.18561	0.613953	-0.428343	2.04629	-0.185091	2.23139
LinJ.32.2930	exonuclease-like protein	n/a	exonuclease activity, nucleic acid binding	n/a	-1.16531	-1.46338	0.29807	0.917677	-0.792864	1.71054	-2.08299	-0.670518	-1.41247
LinJ.01.0520	fatty acyl CoA synthetase 2, putative	n/a	catalytic activity	n/a	-1.91753	-0.793531	-1.12399	-1.38153	-0.396936	-0.984596	-0.535994	-0.396595	-0.139399
LinJ.33.3230	Flagellar Member 8	motile cilium	n/a	n/a	1.36432	0.707123	0.657192	0.474676	0.387871	0.0868053	0.88964	0.319253	0.570387
LinJ.06.0310	folate/biopterin transporter, putative	n/a	n/a	n/a	-2.2357	0.665901	-2.9016	-2.47464	-0.149008	-2.32563	0.238939	0.814909	-0.575969
LinJ.10.0380	folate/biopterin transporter, putative	n/a	n/a	n/a	-1.25995	-0.347905	-0.912044	-1.65089	-0.564912	-1.08598	0.390942	0.217007	0.173935
LinJ.10.0400	folate/biopterin transporter, putative	n/a	n/a	n/a	-1.0393	0.62895	-1.66825	-1.50064	0.627628	-2.12826	0.461332	0.00132177	0.46001
LinJ.19.1320	glycerol uptake protein, putative	n/a	n/a	n/a	1.59719	0.75901	0.838179	0.0363213	0.681067	-0.644746	1.56087	0.0779431	1.48292
LinJ.35.2130	glycerol uptake protein, putative	n/a	n/a	n/a	1.25615	0.343973	0.912179	-0.56775	1.11403	-1.68178	1.8239	-0.770054	2.59396
LinJ.28.2420	glycosomal membrane protein-like protein	n/a	n/a	n/a	-1.48081	-0.825952	-0.654862	-0.889678	-1.64086	0.751183	-0.591136	0.814909	-1.40604
LinJ.01.0100	Glycosyl transferase family 11, putative	n/a	galactoside 2-alpha-L-fucosyltransferase activity	n/a	1.12185	-0.893067	2.01492	-0.532126	0.751456	-1.28358	1.65398	-1.64452	3.2985
LinJ.27.1730	GTP binding protein, putative	n/a	GTP binding	n/a	1.12185	0.244437	0.877414	-0.232566	-0.248544	0.0159778	1.35442	0.492981	0.861436
LinJ.28.1480	haloacid dehalogenase-like hydrolase, putative	n/a	hydrolase activity	n/a	1.02064	1.01277	0.00787165	0.499497	0.116938	0.382559	0.521141	0.895829	-0.374688
LinJ.28.3040	heat shock protein 70, putative	n/a	ATP binding	n/a	1.02357	-0.328453	1.35202	0.482069	0.171512	0.310557	0.541502	-0.499965	1.04147
LinJ.36.6770	histidine secretory acid phosphatase, putative	n/a	acid phosphatase activity	n/a	1.6145	0.742863	0.871633	0.251342	0.930426	-0.679085	1.36315	-0.187564	1.55072
LinJ.09.0930	histone h1-like protein	n/a	n/a	n/a	1.04132	0.279842	0.761481	0.508653	0.233608	0.275045	0.53267	0.0462342	0.486436
LinJ.27.1070	histone H1, putative	n/a	n/a	n/a	1.03996	0.0960451	0.943919	1.07004	0.299114	0.770921	-0.030071	-0.203069	0.172998
LinJ.29.1850	histone H2A, putative	n/a	n/a	n/a	5.00747	1.08094	3.92653	1.96118	1.68107	0.280111	3.04629	-0.600129	3.64642
LinJ.29.1870	histone H2A, putative	n/a	n/a	n/a	2.0502	-0.759002	2.8092	0.897513	0.228643	0.66887	1.15268	-0.987645	2.14033
LinJ.30.1010	Histone-binding protein RBBP4 or subunit C of CAF1 complex/WD domain, G-beta repeat, putative	n/a	n/a	n/a	-1.3877	-1.46338	0.0756778	-2.21161	-0.792864	-1.41874	0.823902	-0.670518	1.49442
LinJ.34.0230	HSP23	n/a	n/a	n/a	1.08623	-0.494747	1.58097	0.666715	-0.603386	1.2701	0.419511	0.10864	0.310872
LinJ.17.1110	hydrolase, alpha/beta fold family-like protein	n/a	n/a	n/a	2.51919	1.34397	1.17521	0.695284	0.529064	0.16622	1.8239	0.814909	1.00899
LinJ.23.1240	hydrophilic acylated surface protein a	n/a	n/a	n/a	2.15662	0.318437	1.83818	0.917677	1.16649	-0.248817	1.23894	-0.848056	2.087
LinJ.24.2320	hypothetical predicted multi-pass transmembrane protein	n/a	n/a	n/a	1.15342	0.269205	0.884212	0.0158121	0.743803	-0.727991	1.13761	-0.474598	1.6122
LinJ.24.0900	hypothetical predicted transmembrane protein	n/a	n/a	n/a	1.12185	1.21844	-0.0965911	-0.117089	-0.0558986	-0.0611901	1.23894	1.27434	-0.0354011
LinJ.04.0590	hypothetical protein	n/a	n/a	n/a	-1.13617	-0.825952	-0.310213	-1.02718	-0.875326	-0.151855	-0.108984	0.0493739	-0.158358
LinJ.15.0500	hypothetical protein	n/a	n/a	n/a	2.9757	1.25143	1.72427	0.908942	0.960886	-0.051944	2.06676	0.290546	1.77621
LinJ.15.0730	hypothetical protein	n/a	n/a	n/a	2.12185	1.05533	1.06652	0.42348	0.28227	0.14121	1.69837	0.773057	0.925313
LinJ.16.1190	hypothetical protein	n/a	n/a	n/a	-2.13617	0.174048	-2.31021	-0.889678	-1.42513	0.535454	-1.24649	1.59918	-2.84567
LinJ.19.1680	hypothetical protein	n/a	n/a	n/a	-1.3137	0.987634	-2.30134	-0.764147	0.994727	-1.75887	-0.549557	-0.00709305	-0.542464
LinJ.19.1690	hypothetical protein	n/a	n/a	n/a	-1.71785	0.37372	-2.09157	-1.45156	-0.323832	-1.12773	-0.266296	0.697552	-0.963848
LinJ.23.1030	hypothetical protein	n/a	n/a	n/a	2.0497	0.184316	1.86538	0.936292	0.468943	0.46735	1.11341	-0.284627	1.39804
LinJ.28.1520	hypothetical protein	n/a	nucleic acid binding, zinc ion binding	n/a	2.43672	0.343973	2.09275	-0.889678	-0.278291	-0.611387	3.3264	0.622264	2.70414
LinJ.32.1580	hypothetical protein	n/a	n/a	n/a	1.59719	-0.825952	2.42314	0.358249	-1.86325	2.2215	1.23894	1.0373	0.201638
LinJ.33.0120	hypothetical protein	n/a	n/a	n/a	-2.2357	0.0809382	-2.31664	-2.21161	-1.25753	-0.954074	-0.0240952	1.33847	-1.36257
LinJ.33.2980	hypothetical protein	n/a	n/a	n/a	-1.65074	0.411087	-2.06183	-1.2767	-0.596467	-0.680234	-0.374038	1.00755	-1.38159
LinJ.34.0190	hypothetical protein	n/a	n/a	n/a	1.27526	-0.24099	1.51625	1.41965	0.0696323	1.35002	-0.144389	-0.310622	0.166233
LinJ.34.3540	hypothetical protein	n/a	n/a	n/a	1.99312	0.174048	1.81907	1.43225	-0.0558986	1.48815	0.560867	0.229946	0.330921
LinJ.36.1330	hypothetical protein	n/a	n/a	n/a	-3.2357	1.47926	-4.71496	-2.47464	0.0314382	-2.50608	-0.761061	1.44782	-2.20888
LinJ.36.7100	hypothetical protein	n/a	n/a	n/a	-1.65074	0.206469	-1.85721	-0.889678	-0.541325	-0.348353	-0.761061	0.747794	-1.50886
LinJ.15.0490	hypothetical protein (pseudogene)	n/a	n/a	n/a	2.23679	1.3065	0.930288	0.51242	-0.392934	0.905354	1.72437	1.69943	0.0249346
LinJ.22.0002	hypothetical protein (pseudogene)	n/a	heme binding	n/a	4.0497	-0.24099	4.29069	0.562834	1.16649	-0.60366	3.48687	-1.40748	4.89435
LinJ.29.1740	hypothetical protein (pseudogene)	n/a	n/a	n/a	-1.28817	-0.94143	-0.346739	-0.0416812	-0.756338	0.714657	-1.24649	-0.185091	-1.0614
LinJ.34.3430	hypothetical protein (pseudogene)	n/a	n/a	n/a	2.40815	0.343973	2.06418	0.361861	-0.640861	1.00272	2.04629	0.984834	1.06146
LinJ.35.2070	hypothetical protein (pseudogene)	n/a	n/a	n/a	1.01223	-0.334099	1.34633	-0.226713	0.0436371	-0.27035	1.23894	-0.377736	1.61668
LinJ.01.0190	hypothetical protein, conserved	n/a	n/a	n/a	-1.53526	1.18785	-2.72312	-1.09613	-0.35288	-0.743249	-0.439133	1.54073	-1.97987
LinJ.01.0320	hypothetical protein, conserved	n/a	n/a	n/a	-1.32881	0.75901	-2.08782	0.0172124	0.359139	-0.341926	-1.34602	0.399871	-1.74589
LinJ.01.0760	hypothetical protein, conserved	n/a	n/a	n/a	-1.17157	-1.20446	0.0328929	-0.224097	-0.591951	0.367854	-0.947474	-0.612513	-0.334961
LinJ.01.0780	hypothetical protein, conserved	n/a	n/a	n/a	-1.92637	-0.24099	-1.68538	-1.10118	-0.470936	-0.630246	-0.825191	0.229946	-1.05514
LinJ.01.0820	hypothetical protein, conserved	n/a	zinc ion binding	n/a	-1.13617	-0.392993	-0.743173	-0.26819	-1.2079	0.939712	-0.867976	0.814909	-1.68288
LinJ.02.0060	hypothetical protein, conserved	n/a	n/a	n/a	1.93422	-0.0185975	1.95282	0.373356	-0.248544	0.6219	1.56087	0.229946	1.33092
LinJ.02.0080	hypothetical protein, conserved	n/a	nucleic acid binding, zinc ion binding	n/a	-1.26372	0.318437	-1.58215	-0.802215	-0.106525	-0.695691	-0.461501	0.424962	-0.886463
LinJ.02.0450	hypothetical protein, conserved	n/a	n/a	n/a	1.29922	2.84647	-1.54725	-0.0348761	0.446602	-0.481478	1.3341	2.39987	-1.06577
LinJ.02.0740	hypothetical protein, conserved	n/a	n/a	n/a	-1.16531	-1.24099	0.0756778	-0.667286	-2.0559	1.38861	-0.498026	0.814909	-1.31294
LinJ.03.0370	hypothetical protein, conserved	n/a	n/a	n/a	1.51919	-0.527294	2.04648	-0.0416812	-1.14129	1.09961	1.56087	0.613996	0.946871
LinJ.04.0790	hypothetical protein, conserved	n/a	n/a	n/a	1.03109	-0.270737	1.30182	0.0917062	-0.377827	0.469533	0.939379	0.107089	0.83229
LinJ.05.0620	hypothetical protein, conserved	n/a	n/a	n/a	1.80869	-0.0710649	1.87976	1.24783	-0.693329	1.94115	0.560867	0.622264	-0.0613963
LinJ.05.0990	hypothetical protein, conserved	n/a	n/a	n/a	1.90385	-1.24099	3.14484	0.0210545	-1.51533	1.53638	1.8828	0.27434	1.60846
LinJ.05.1000	hypothetical protein, conserved	n/a	n/a	n/a	1.55438	-0.0185975	1.57297	-0.0382007	0.751456	-0.789657	1.59258	-0.770054	2.36263
LinJ.06.0020	hypothetical protein, conserved	n/a	n/a	n/a	3.25615	-0.726417	3.98257	1.01721	-1.54133	2.55854	2.23894	0.814909	1.42403
LinJ.06.0770	hypothetical protein, conserved	n/a	n/a	n/a	-1.2357	0.137522	-1.37322	-0.22848	-0.355459	0.126979	-1.00722	0.492981	-1.5002
LinJ.06.0870	hypothetical protein, conserved	n/a	n/a	n/a	1.15662	0.437082	0.719534	0.312815	0.828624	-0.515809	0.843801	-0.391542	1.23534
LinJ.06.0970	hypothetical protein, conserved	n/a	n/a	n/a	1.62228	0.0544659	1.56781	0.695284	-0.430294	1.12558	0.926995	0.48476	0.442235
LinJ.07.0540	hypothetical protein, conserved	n/a	n/a	n/a	1.02733	0.0220445	1.00529	-0.0596032	-0.171376	0.111773	1.08694	0.19342	0.893516
LinJ.07.1270	hypothetical protein, conserved	n/a	n/a	n/a	1.39366	-0.726417	2.12007	-0.0932115	-1.73397	1.64076	1.48687	1.00755	0.479313
LinJ.08.1160	hypothetical protein, conserved	n/a	n/a	n/a	1.06198	0.846473	0.215506	0.408002	-0.138361	0.546363	0.653977	0.984834	-0.330857
LinJ.09.0210	hypothetical protein, conserved	n/a	n/a	n/a	1.43672	-0.24099	1.67771	0.875857	-0.0558986	0.931755	0.560867	-0.185091	0.745959
LinJ.09.0750	hypothetical protein, conserved	n/a	n/a	n/a	-2.59827	-0.24099	-2.35728	-1.60589	0.26603	-1.87191	-0.992386	-0.507019	-0.485367
LinJ.09.1350	hypothetical protein, conserved	n/a	n/a	n/a	-1.2502	0.289525	-1.53973	-0.752175	-0.0558986	-0.696276	-0.498026	0.345423	-0.84345
LinJ.09.1540	hypothetical protein, conserved	n/a	n/a	n/a	1.25615	-0.0185975	1.27475	0.695284	-1.0559	1.75118	0.560867	1.0373	-0.476434
LinJ.10.1190	hypothetical protein, conserved	n/a	n/a	n/a	-1.06578	-1.24099	0.175213	-1.62664	-0.0558986	-1.57075	0.560867	-1.18509	1.74596
LinJ.12.0840	hypothetical protein, conserved	n/a	n/a	n/a	1.47737	0.831766	0.645599	0.790281	1.01686	-0.226577	0.687085	-0.185091	0.872176
LinJ.13.0400	hypothetical protein, conserved	n/a	n/a	n/a	1.34926	-0.504024	1.85329	0.373356	-1.43441	1.80777	0.975905	0.930386	0.0455189
LinJ.13.1220	hypothetical protein, conserved	n/a	n/a	n/a	1.39366	-0.0834487	1.4771	-0.130686	-0.657349	0.526663	1.52434	0.573901	0.950441
LinJ.13.1560	hypothetical protein, conserved	n/a	n/a	n/a	1.80869	0.75901	1.04968	0.569753	-0.225824	0.795577	1.23894	0.984834	0.254106
LinJ.14.0060	hypothetical protein, conserved	n/a	GTP binding	n/a	1.4488	1.17405	0.274749	0.0172124	-0.0558986	0.073111	1.43158	1.22995	0.201638
LinJ.15.0390	hypothetical protein, conserved	n/a	n/a	n/a	1.10415	-0.0294858	1.13363	-0.527108	-0.954019	0.426911	1.63126	0.924533	0.706723
LinJ.15.0890	hypothetical protein, conserved	n/a	n/a	n/a	1.4536	0.593	0.860598	1.21466	-0.090664	1.30532	0.238939	0.683664	-0.444725
LinJ.16.0160	hypothetical protein, conserved	n/a	n/a	n/a	1.59719	-0.60356	2.20075	0.188324	-0.248544	0.436868	1.40886	-0.355016	1.76388
LinJ.16.0410	hypothetical protein, conserved	n/a	n/a	n/a	-1.65074	-0.977956	-0.672783	-1.88968	-1.93037	0.0406896	0.238939	0.952412	-0.713473
LinJ.16.0480	hypothetical protein, conserved	n/a	n/a	n/a	2.11007	0.75901	1.35106	1.34062	0.136746	1.20387	0.769454	0.622264	0.14719
LinJ.16.0670	hypothetical protein, conserved	n/a	n/a	n/a	1.43672	0.0809382	1.35579	0.197785	-0.73397	0.931755	1.23894	0.814909	0.424031
LinJ.16.0720	hypothetical protein, conserved	n/a	n/a	n/a	1.15662	-0.524783	1.6814	0.239605	-1.14705	1.38665	0.917011	0.622264	0.294748
LinJ.16.0900	hypothetical protein, conserved	n/a	n/a	n/a	1.93422	1.56636	0.367859	0.373356	1.75146	-1.3781	1.56087	-0.185091	1.74596
LinJ.17.0370	hypothetical protein, conserved	n/a	n/a	n/a	1.93422	-0.433635	2.36786	0.110322	-0.248544	0.358866	1.8239	-0.185091	2.00899
LinJ.17.0950	hypothetical protein, conserved	n/a	n/a	n/a	1.10087	0.0105488	1.09032	0.790144	0.500495	0.289649	0.31073	-0.489946	0.800676
LinJ.17.1440	hypothetical protein, conserved	n/a	n/a	n/a	1.23679	0.0809382	1.15585	1.51242	-0.60844	2.12086	-0.275634	0.689378	-0.965012
LinJ.18.0950	hypothetical protein, conserved	n/a	n/a	n/a	-1.18125	1.34397	-2.52523	-0.0416812	0.306671	-0.348353	-1.13957	1.0373	-2.17687
LinJ.18.0980	hypothetical protein, conserved	n/a	n/a	n/a	1.22373	-0.24099	1.46472	0.399828	1.11403	-0.714198	0.823902	-1.35502	2.17892
LinJ.18.1330	hypothetical protein, conserved	n/a	nucleic acid binding, zinc ion binding	n/a	1.0024	0.0934291	0.908966	0.786915	0.158226	0.628689	0.21548	-0.0647971	0.280277
LinJ.19.0430	hypothetical protein, conserved	n/a	n/a	n/a	-1.3097	-0.633307	-0.676395	-1.28561	-1.12199	-0.163619	-0.0240952	0.48868	-0.512776
LinJ.19.0570	hypothetical protein, conserved	extracellular region	n/a	n/a	1.33277	0.916551	0.416222	-0.596482	1.99473	-2.59121	1.92925	-1.07818	3.00743
LinJ.19.1250	hypothetical protein, conserved	n/a	n/a	n/a	1.59719	-0.825952	2.42314	-0.34219	-1.37783	1.03564	1.93938	0.551874	1.3875
LinJ.19.1300	hypothetical protein, conserved	n/a	n/a	n/a	1.23378	-0.352021	1.58581	0.695284	-0.366239	1.06152	0.538499	0.0142175	0.524282
LinJ.21.0070	hypothetical protein, conserved	n/a	n/a	n/a	1.75735	-0.433635	2.19098	1.31196	0.166494	1.14546	0.44539	-0.600129	1.04552
LinJ.21.1380	hypothetical protein, conserved	n/a	n/a	n/a	1.48676	0.12158	1.36518	0.482291	-0.693329	1.17562	1.00447	0.814909	0.189565
LinJ.21.1560	hypothetical protein, conserved	n/a	n/a	n/a	1.43172	0.326051	1.10567	0.447357	0.622173	-0.174816	0.984366	-0.296123	1.28049
LinJ.21.1960	hypothetical protein, conserved	n/a	n/a	n/a	-1.06578	0.228495	-1.29427	0.695284	-0.693329	1.38861	-1.76106	0.921824	-2.68288
LinJ.22.0005	hypothetical protein, conserved	n/a	n/a	n/a	-1.65074	-0.673949	-0.97679	-1.15271	-1.31893	0.16622	-0.498026	0.644984	-1.14301
LinJ.22.0290	hypothetical protein, conserved	n/a	n/a	n/a	1.20363	0.325357	0.878276	0.943935	0.567032	0.376903	0.259698	-0.241675	0.501373
LinJ.22.0550	hypothetical protein, conserved	n/a	n/a	n/a	1.34926	1.56636	-0.217104	0.203431	-0.418469	0.6219	1.14583	1.98483	-0.839004
LinJ.22.1550	hypothetical protein, conserved	n/a	n/a	n/a	-1.06578	-0.0185975	-1.04718	-0.304716	-1.49647	1.19176	-0.761061	1.47787	-2.23893
LinJ.23.0010	hypothetical protein, conserved	n/a	n/a	n/a	1.17566	0.826124	0.349537	0.00543528	0.596178	-0.590743	1.17023	0.229946	0.94028
LinJ.23.1740	hypothetical protein, conserved	n/a	n/a	n/a	1.07173	-1.94143	3.01316	0.762399	-1.51533	2.27773	0.309329	-0.426099	0.735428
LinJ.24.0520	hypothetical protein, conserved	n/a	n/a	n/a	1.34926	-2.04834	3.39761	-0.211606	-0.0558986	-0.155708	1.56087	-1.99245	3.55331
LinJ.24.1930	hypothetical protein, conserved	n/a	n/a	n/a	1.28124	0.633479	0.647763	0.675521	0.201899	0.473622	0.605722	0.43158	0.174142
LinJ.24.2020	hypothetical protein, conserved	n/a	n/a	n/a	-1.06578	-1.04834	-0.0174316	-1.07025	0.944101	-2.01435	0.00447395	-1.99245	1.99692
LinJ.24.2290	hypothetical protein, conserved	n/a	n/a	n/a	-1.02925	-0.656027	-0.373223	-0.777203	-0.792864	0.0156608	-0.252047	0.136837	-0.388884
LinJ.25.0400	hypothetical protein, conserved	n/a	n/a	n/a	1.80869	1.75901	0.0496826	2.56975	-0.0558986	2.62565	-0.761061	1.81491	-2.57597
LinJ.25.0980	hypothetical protein, conserved	n/a	n/a	n/a	1.15662	-0.24099	1.39761	0.917677	-0.792864	1.71054	0.238939	0.551874	-0.312935
LinJ.25.1000	hypothetical protein, conserved	n/a	n/a	n/a	1.12185	-1.1248	2.24665	-0.0556881	-1.1474	1.09171	1.17754	0.0226	1.15494
LinJ.25.1610	hypothetical protein, conserved	n/a	n/a	n/a	1.06198	0.495976	0.566003	-0.254963	-0.193402	-0.0615605	1.31694	0.689378	0.627564
LinJ.25.1970	hypothetical protein, conserved	n/a	n/a	n/a	1.55871	-1.34053	2.89924	-0.0725422	-1.458	1.38545	1.63126	0.117471	1.51379
LinJ.25.2350	hypothetical protein, conserved	n/a	n/a	n/a	-2.2357	0.137522	-2.37322	-2.88968	-0.355459	-2.53422	0.653977	0.492981	0.160996
LinJ.25.2370	hypothetical protein, conserved	n/a	n/a	n/a	1.43672	1.17405	0.262676	0.0278597	-0.51533	0.54319	1.40886	1.68938	-0.280514
LinJ.26.0090	hypothetical protein, conserved	n/a	n/a	n/a	-1.82407	-0.494747	-1.32932	-0.858651	-1.21344	0.354789	-0.965419	0.718693	-1.68411
LinJ.26.0091	hypothetical protein, conserved	n/a	n/a	n/a	1.36123	0.218442	1.14279	0.328745	0.596178	-0.267433	1.03249	-0.377736	1.41022
LinJ.26.0760	hypothetical protein, conserved	n/a	n/a	n/a	1.28786	-1.9572	3.24506	0.633884	-2.24854	2.88243	0.653977	0.291347	0.36263
LinJ.26.1130	hypothetical protein, conserved	n/a	n/a	n/a	1.0497	0.0693502	0.980351	1.81076	-0.146096	1.95686	-0.761061	0.215447	-0.976507
LinJ.26.1660	hypothetical protein, conserved	n/a	n/a	n/a	1.54191	-0.356467	1.89837	-0.281996	-0.863254	0.581258	1.8239	0.506786	1.31712
LinJ.26.1720	hypothetical protein, conserved	n/a	n/a	n/a	-1.2357	-0.0185975	-1.2171	0.110322	-0.418469	0.528791	-1.34602	0.399871	-1.74589
LinJ.26.2610	hypothetical protein, conserved	n/a	n/a	n/a	1.0497	2.08094	-1.03124	0.225799	1.26603	-1.04023	0.823902	0.814909	0.00899305
LinJ.27.0080	hypothetical protein, conserved	n/a	n/a	n/a	1.51919	-0.24099	1.76018	0.110322	-1.9039	2.01422	1.40886	1.66291	-0.254041
LinJ.27.0140	hypothetical protein, conserved	n/a	n/a	n/a	1.15662	-1.56292	2.71953	0.780173	-2.0559	2.83607	0.376443	0.492981	-0.116538
LinJ.27.0270	hypothetical protein, conserved	n/a	n/a	n/a	1.65043	-0.328453	1.97888	0.360865	-0.91388	1.27474	1.28957	0.585427	0.704138
LinJ.27.0660	hypothetical protein, conserved	n/a	n/a	n/a	2.08623	-0.825952	2.91218	0.0399325	-1.17138	1.21131	2.04629	0.345423	1.70087
LinJ.27.1310	hypothetical protein, conserved	n/a	n/a	n/a	2.15662	-0.562918	2.71953	0.217237	-0.863254	1.08049	1.93938	0.300335	1.63904
LinJ.27.1410	hypothetical protein, conserved	n/a	n/a	n/a	-1.10325	-0.726417	-0.376834	-0.226713	-0.821433	0.59472	-0.876538	0.0950166	-0.971555
LinJ.27.1490	hypothetical protein, conserved	n/a	n/a	n/a	1.7643	-0.0223496	1.78665	0.940397	-0.205646	1.14604	0.823902	0.183296	0.640606
LinJ.27.1600	hypothetical protein, conserved	n/a	ATP binding, ATPase activity	n/a	-2.65074	-0.24099	-2.40975	-0.889678	-0.863254	-0.0264246	-1.76106	0.622264	-2.38332
LinJ.27.1930	hypothetical protein, conserved	n/a	n/a	n/a	1.01223	0.244437	0.767789	0.773287	-0.336007	1.10929	0.238939	0.580443	-0.341504
LinJ.27.2240	hypothetical protein, conserved	n/a	n/a	n/a	1.34926	-0.24099	1.59025	-0.211606	-1.1934	0.981796	1.56087	0.952412	0.608455
LinJ.27.2270	hypothetical protein, conserved	n/a	n/a	n/a	-1.49874	-0.141454	-1.35728	-0.737675	-0.470936	-0.266739	-0.761061	0.329482	-1.09054
LinJ.27.2370	hypothetical protein, conserved	n/a	n/a	n/a	-1.28817	-0.771505	-0.516664	0.280247	0.114026	0.16622	-1.56842	-0.885531	-0.682885
LinJ.27.2450	hypothetical protein, conserved	n/a	n/a	n/a	1.25615	0.174048	1.0821	0.79482	-0.377827	1.17265	0.461332	0.551874	-0.0905426
LinJ.28.0890	hypothetical protein, conserved	n/a	n/a	n/a	-1.65074	-0.24099	-1.40975	-0.889678	0.359139	-1.24882	-0.761061	-0.600129	-0.160932
LinJ.28.0930	hypothetical protein, conserved	n/a	n/a	n/a	1.15662	-0.656027	1.81264	-0.404251	-1.27829	0.87404	1.56087	0.622264	0.938604
LinJ.28.1870	hypothetical protein, conserved	n/a	n/a	n/a	-1.12718	0.633479	-1.76066	0.0489213	-0.403822	0.452743	-1.1761	1.0373	-2.2134
LinJ.28.3120	hypothetical protein, conserved	n/a	n/a	n/a	-1.00093	0.228495	-1.22942	-1.42628	0.529064	-1.95534	0.425352	-0.300569	0.725921
LinJ.29.0310	hypothetical protein, conserved	n/a	n/a	n/a	-1.12022	-0.594627	-0.525597	-0.359163	-0.792864	0.433701	-0.761061	0.198237	-0.959298
LinJ.29.0480	hypothetical protein, conserved	n/a	n/a	n/a	1.86022	1.56636	0.293858	0.0852309	2.16649	-2.08126	1.77499	-0.600129	2.37512
LinJ.29.0500	hypothetical protein, conserved	n/a	n/a	n/a	-1.98777	-0.588913	-1.39886	-0.963679	-0.0558986	-0.90778	-1.0241	-0.533015	-0.491081
LinJ.29.1990	hypothetical protein, conserved	n/a	n/a	n/a	2.43672	1.89651	0.54021	0.612822	0.596178	0.0166441	1.8239	1.30034	0.523566
LinJ.29.2110	hypothetical protein, conserved	n/a	n/a	n/a	1.34926	0.343973	1.00529	-0.211606	-0.470936	0.25933	1.56087	0.814909	0.745959
LinJ.29.2950	hypothetical protein, conserved	n/a	n/a	n/a	1.15662	-2.24099	3.39761	-0.252248	-1.0559	0.80365	1.40886	-1.18509	2.59396
LinJ.30.1830	hypothetical protein, conserved	n/a	n/a	n/a	1.87282	0.244437	1.62839	0.546421	-0.0558986	0.60232	1.3264	0.300335	1.02607
LinJ.30.2250	hypothetical protein, conserved	n/a	n/a	n/a	-1.05284	0.218442	-1.27128	-0.211606	0.0816049	-0.293211	-0.841231	0.136837	-0.978068
LinJ.30.2640	hypothetical protein, conserved	n/a	n/a	n/a	1.34926	-0.656027	2.00529	2.11032	-1.17138	3.2817	-0.761061	0.515348	-1.27641
LinJ.30.3060	hypothetical protein, conserved	n/a	n/a	n/a	1.99312	0.289525	1.70359	0.946823	-0.262349	1.20917	1.04629	0.551874	0.49442
LinJ.30.3500	hypothetical protein, conserved	n/a	n/a	n/a	-1.65074	0.0809382	-1.73168	-1.62664	-0.73397	-0.892673	-0.0240952	0.814909	-0.839004
LinJ.31.0490	hypothetical protein, conserved	n/a	n/a	n/a	-1.2357	-0.755563	-0.480138	1.11032	-0.0558986	1.16622	-2.34602	-0.699665	-1.64636
LinJ.31.0520	hypothetical protein, conserved	n/a	n/a	n/a	-1.48081	0.206469	-1.68728	-0.889678	-0.67257	-0.217108	-0.591136	0.879039	-1.47017
LinJ.31.0640	hypothetical protein, conserved	n/a	n/a	n/a	1.46474	0.1498	1.31494	1.48883	-0.616199	2.10503	-0.0240952	0.765999	-0.790094
LinJ.31.0830	hypothetical protein, conserved	n/a	n/a	n/a	1.07819	0.218442	0.859748	0.424213	0.0816049	0.342608	0.653977	0.136837	0.51714
LinJ.31.1440	hypothetical protein, conserved	n/a	n/a	n/a	3.11745	0.610911	2.50653	1.55658	0.176275	1.3803	1.56087	0.434637	1.12623
LinJ.31.1550	hypothetical protein, conserved	n/a	n/a	n/a	1.3874	0.235448	1.15195	-0.347969	-0.341301	-0.00666804	1.73537	0.576749	1.15862
LinJ.32.0500	hypothetical protein, conserved	n/a	n/a	n/a	1.38879	0.343973	1.04482	0.275381	1.52906	-1.25368	1.11341	-1.18509	2.2985
LinJ.32.0630	hypothetical protein, conserved	n/a	n/a	n/a	-1.2357	-0.103486	-1.13222	-1.91205	-0.403822	-1.50822	0.676345	0.300335	0.376009
LinJ.32.0700	hypothetical protein, conserved	n/a	n/a	n/a	1.85176	-0.825952	2.67771	0.290894	-2.14336	2.43426	1.56087	1.31741	0.243458
LinJ.32.1030	hypothetical protein, conserved	n/a	n/a	n/a	1.06114	0.322911	0.738225	-0.0340681	0.446602	-0.48067	1.0952	-0.123691	1.21889
LinJ.32.1230	hypothetical protein, conserved	n/a	n/a	n/a	-1.2357	0.174048	-1.40975	-1.09131	0.359139	-1.45045	-0.144389	-0.185091	0.0407019
LinJ.32.1440	hypothetical protein, conserved	n/a	n/a	n/a	1.46474	-2.24099	3.70573	0.488833	-2.86325	3.35209	0.975905	0.622264	0.353641
LinJ.32.2100	hypothetical protein, conserved	n/a	n/a	n/a	1.12455	-0.24099	1.36554	0.942199	-0.470936	1.41314	0.182356	0.229946	-0.0475905
LinJ.32.2550	hypothetical protein, conserved	n/a	n/a	n/a	1.12185	-0.354448	1.4763	1.29795	-0.80592	2.10387	-0.176098	0.451472	-0.627571
LinJ.32.2710	hypothetical protein, conserved	n/a	n/a	n/a	1.12185	1.36105	-0.239196	0.219946	0.894061	-0.674114	0.901904	0.466985	0.434919
LinJ.32.2720	hypothetical protein, conserved	n/a	n/a	n/a	1.15662	-0.0483449	1.20496	-0.239865	-0.171376	-0.0684887	1.39648	0.123031	1.27345
LinJ.32.3030	hypothetical protein, conserved	n/a	n/a	n/a	1.45779	-0.0889868	1.54677	0.26465	0.56559	-0.30094	1.19314	-0.654577	1.84771
LinJ.32.3730	hypothetical protein, conserved	n/a	n/a	n/a	1.51919	1.49598	0.0232104	-0.456719	-0.43441	-0.0223085	1.9759	1.93039	0.0455189
LinJ.32.3970	hypothetical protein, conserved	n/a	n/a	n/a	-1.99866	0.12158	-2.12024	-1.01521	-0.0558986	-0.95931	-0.983453	0.177479	-1.16093
LinJ.33.0160	hypothetical protein, conserved	n/a	n/a	n/a	-2.32881	-1.24099	-1.08782	-1.3751	-1.27829	-0.096814	-0.953706	0.0373011	-0.991007
LinJ.33.0440	hypothetical protein, conserved	n/a	n/a	n/a	-1.65074	1.92894	-3.57967	-0.889678	-0.345405	-0.544273	-0.761061	2.27434	-3.0354
LinJ.33.0510	hypothetical protein, conserved	n/a	n/a	n/a	-1.2971	-0.869021	-0.428081	-1.4954	-1.35135	-0.144045	0.198297	0.482333	-0.284036
LinJ.33.0680	hypothetical protein, conserved	n/a	n/a	n/a	-1.06578	2.21844	-3.28422	-0.889678	-0.68393	-0.205748	-0.176098	2.90237	-3.07847
LinJ.33.0980	hypothetical protein, conserved	n/a	n/a	n/a	1.07173	0.289525	0.782202	0.011758	-0.0558986	0.0676566	1.05997	0.345423	0.714546
LinJ.33.1450	hypothetical protein, conserved	n/a	n/a	n/a	-1.52521	-0.24099	-1.28422	0.110322	-0.318933	0.429255	-1.63553	0.0779431	-1.71347
LinJ.33.1480	hypothetical protein, conserved	n/a	n/a	n/a	1.31889	-0.504024	1.82291	0.342983	-0.541325	0.884308	0.975905	0.0373011	0.938604
LinJ.33.2440	hypothetical protein, conserved	n/a	n/a	n/a	1.51919	0.896514	0.622672	-0.0416812	0.403533	-0.445214	1.56087	0.492981	1.06789
LinJ.33.2900	hypothetical protein, conserved	n/a	n/a	n/a	-1.08886	-0.463382	-0.625478	-0.459044	-1.17138	0.712332	-0.629816	0.707993	-1.33781
LinJ.33.3040	hypothetical protein, conserved	n/a	n/a	n/a	1.48676	0.250863	1.2359	0.110322	-0.470936	0.581258	1.37644	0.721799	0.654643
LinJ.34.0930	hypothetical protein, conserved	n/a	n/a	n/a	1.18384	0.39644	0.787397	-0.0551018	-0.0558986	0.000796825	1.23894	0.452339	0.786601
LinJ.34.0980	hypothetical protein, conserved	n/a	n/a	n/a	1.06547	-0.825952	1.89142	0.726993	-2.0559	2.78289	0.338475	1.22995	-0.891471
LinJ.34.1230	hypothetical protein, conserved	n/a	n/a	n/a	1.17523	-1.08899	2.26422	0.441528	-0.318933	0.760461	0.733704	-0.770054	1.50376
LinJ.34.1310	hypothetical protein, conserved	n/a	n/a	n/a	-1.01687	-0.24099	-0.775877	-1.01253	-0.355459	-0.657076	-0.00433195	0.114469	-0.118801
LinJ.34.2170	hypothetical protein, conserved	n/a	n/a	n/a	1.39366	-0.94143	2.33508	-0.130686	0.359139	-0.489825	1.52434	-1.30057	2.82491
LinJ.34.2210	hypothetical protein, conserved	n/a	n/a	n/a	1.15662	-0.24099	1.39761	0.239605	-0.863254	1.10286	0.917011	0.622264	0.294748
LinJ.34.2600	hypothetical protein, conserved	n/a	n/a	n/a	1.11865	-0.755563	1.87421	0.946823	-0.707975	1.6548	0.171825	-0.0475878	0.219413
LinJ.34.3100	hypothetical protein, conserved	n/a	n/a	n/a	1.15662	0.437082	0.719534	0.225799	-0.448216	0.674015	0.930817	0.885298	0.0455189
LinJ.34.3260	hypothetical protein, conserved	n/a	n/a	n/a	1.24355	1.12158	0.121971	0.550894	0.207136	0.343759	0.692657	0.914444	-0.221787
LinJ.34.3550	hypothetical protein, conserved	n/a	n/a	n/a	-1.13617	1.9814	-3.11757	0.262325	-0.0558986	0.318224	-1.39849	2.0373	-3.43579
LinJ.34.3780	hypothetical protein, conserved	n/a	n/a	n/a	1.99952	-0.433635	2.43315	0.930501	1.16649	-0.235993	1.06901	-1.60013	2.66914
LinJ.35.0340	hypothetical protein, conserved	n/a	n/a	n/a	-1.04306	-0.433635	-0.609421	-0.474641	-0.496471	0.0218305	-0.568416	0.0628362	-0.631252
LinJ.35.0590	hypothetical protein, conserved	n/a	n/a	n/a	-1.06578	-0.656027	-0.409749	0.110322	-0.792864	0.903186	-1.1761	0.136837	-1.31294
LinJ.35.2480	hypothetical protein, conserved	n/a	n/a	n/a	1.07718	0.218442	0.85874	0.411978	0.130515	0.281463	0.665204	0.0879271	0.577277
LinJ.35.2800	hypothetical protein, conserved	n/a	n/a	n/a	-1.2357	0.607007	-1.84271	-0.474641	0.792098	-1.26674	-0.761061	-0.185091	-0.575969
LinJ.35.3480	hypothetical protein, conserved	n/a	n/a	n/a	-1.75765	0.0220445	-1.7797	-1.18924	-0.558399	-0.63084	-0.568416	0.580443	-1.14886
LinJ.35.3790	hypothetical protein, conserved	n/a	n/a	n/a	1.01223	-0.24099	1.25322	0.188324	-0.470936	0.65926	0.823902	0.229946	0.593956
LinJ.35.3860	hypothetical protein, conserved	n/a	n/a	n/a	-1.84338	0.566365	-2.40975	-0.667286	0.429528	-1.09681	-1.1761	0.136837	-1.31294
LinJ.35.4380	hypothetical protein, conserved	n/a	n/a	n/a	3.20724	-0.24099	3.44823	-0.0316972	-0.318933	0.287236	3.23894	0.0779431	3.161
LinJ.35.4510	hypothetical protein, conserved	n/a	n/a	n/a	-1.06578	0.343973	-1.40975	-0.889678	0.529064	-1.41874	-0.176098	-0.185091	0.00899305
LinJ.35.4520	hypothetical protein, conserved	n/a	nucleic acid binding, zinc ion binding	n/a	1.24738	1.02204	0.225337	1.14595	0.207136	0.93881	0.101436	0.814909	-0.713473
LinJ.35.4560	hypothetical protein, conserved	n/a	n/a	n/a	1.29679	-0.103486	1.40028	0.0578544	-0.522466	0.580321	1.23894	0.41898	0.819959
LinJ.35.5100	hypothetical protein, conserved	n/a	n/a	n/a	1.89358	-0.825952	2.71953	-0.00832265	-0.640861	0.632538	1.9019	-0.185091	2.087
LinJ.35.5390	hypothetical protein, conserved	n/a	n/a	n/a	1.71001	-0.0710649	1.78107	0.843038	-0.207902	1.05094	0.86697	0.136837	0.730134
LinJ.36.1270	hypothetical protein, conserved	n/a	n/a	n/a	1.59719	-0.977956	2.57514	1.03632	-1.47094	2.50726	0.560867	0.492981	0.0678867
LinJ.36.1370	hypothetical protein, conserved	n/a	n/a	n/a	-1.65074	1.66083	-3.31157	-0.889678	2.00639	-2.89606	-0.761061	-0.345556	-0.415505
LinJ.36.3710	hypothetical protein, conserved	n/a	n/a	n/a	1.2319	-0.200348	1.43225	0.600647	-0.171376	0.772023	0.631257	-0.0289721	0.660229
LinJ.36.4630	hypothetical protein, conserved	n/a	n/a	n/a	1.43672	-0.24099	1.67771	0.0278597	-0.461155	0.489015	1.40886	0.220165	1.1887
LinJ.36.4790	hypothetical protein, conserved	n/a	n/a	n/a	1.17815	-0.128515	1.30666	0.371221	0.806598	-0.435377	0.806929	-0.935113	1.74204
LinJ.36.5110	hypothetical protein, conserved	n/a	n/a	n/a	1.15662	0.244437	0.912179	-0.605885	0.429528	-1.03541	1.7625	-0.185091	1.94759
LinJ.36.5230	hypothetical protein, conserved	n/a	n/a	n/a	-1.01331	-0.481998	-0.531311	-1.40425	0.0816049	-1.48586	0.390942	-0.563603	0.954545
LinJ.36.5780	hypothetical protein, conserved	n/a	n/a	n/a	1.51919	-0.433635	1.95282	-0.0416812	-0.833506	0.791825	1.56087	0.399871	1.161
LinJ.36.6390	hypothetical protein, conserved	n/a	n/a	n/a	-1.13617	0.106933	-1.2431	-1.73768	-1.29294	-0.444737	0.601509	1.39987	-0.798362
LinJ.36.6700	hypothetical protein, conserved	n/a	n/a	n/a	1.08623	-0.977956	2.06418	-0.375105	-1.27829	0.903186	1.46133	0.300335	1.161
LinJ.36.6730	hypothetical protein, conserved	n/a	n/a	n/a	1.0497	-0.356467	1.40617	-0.359163	-0.994498	0.635335	1.40886	0.638031	0.770833
LinJ.36.6790	hypothetical protein, conserved	n/a	n/a	n/a	-1.12022	-0.656027	-0.464197	-1.18924	-0.470936	-0.718302	0.0690142	-0.185091	0.254106
LinJ.01.0040	hypothetical protein, unknown function	n/a	n/a	n/a	1.59719	0.12158	1.47561	0.773287	-1.27829	2.05158	0.823902	1.39987	-0.575969
LinJ.05.1150	hypothetical protein, unknown function	n/a	n/a	n/a	1.39366	-0.24099	1.63465	-0.015209	-1.16552	1.15031	1.40886	0.924533	0.484331
LinJ.06.0470	hypothetical protein, unknown function	n/a	n/a	n/a	1.12687	1.08094	0.0459305	0.994845	-0.318933	1.31378	0.132024	1.39987	-1.26785
LinJ.06.1030	hypothetical protein, unknown function	n/a	n/a	n/a	1.0497	-0.54055	1.59025	0.225799	-0.603386	0.829185	0.823902	0.0628362	0.761066
LinJ.07.0340	hypothetical protein, unknown function	n/a	n/a	n/a	-3.2357	-0.869021	-2.36668	-0.889678	-1.12003	0.230351	-2.34602	0.251008	-2.59703
LinJ.07.1060	hypothetical protein, unknown function	n/a	n/a	n/a	1.20724	0.874487	0.332755	0.646375	0.396614	0.249761	0.560867	0.477874	0.0829936
LinJ.08.0220	hypothetical protein, unknown function	n/a	n/a	n/a	1.20724	0.218442	0.9888	1.64637	-0.57832	2.22469	-0.439133	0.796761	-1.23589
LinJ.08.0510	hypothetical protein, unknown function	n/a	n/a	n/a	-1.11017	-0.24099	-0.869181	-0.0596032	-0.377827	0.318224	-1.05057	0.136837	-1.1874
LinJ.08.0800	hypothetical protein, unknown function	n/a	n/a	n/a	1.16325	0.589085	0.574164	0.549383	1.06146	-0.512076	0.613866	-0.472373	1.08624
LinJ.08.0920	hypothetical protein, unknown function	n/a	n/a	n/a	1.06547	0.387041	0.678427	0.241566	-0.775791	1.01736	0.823902	1.16283	-0.33893
LinJ.10.0590	hypothetical protein, unknown function	n/a	n/a	n/a	1.57423	-0.463382	2.03761	1.56975	0.0961045	1.47365	0.00447395	-0.559487	0.563961
LinJ.10.0700	hypothetical protein, unknown function	n/a	n/a	n/a	1.72777	-0.977956	2.70573	0.903871	-1.34541	2.24928	0.823902	0.36745	0.456452
LinJ.10.1060	hypothetical protein, unknown function	n/a	n/a	n/a	2.0497	1.34397	0.705728	1.2258	0.207136	1.01866	0.823902	1.13684	-0.312935
LinJ.11.0290	hypothetical protein, unknown function	n/a	n/a	n/a	-1.19936	-0.793531	-0.405829	-0.467445	-0.849448	0.382003	-0.731914	0.0559167	-0.787831
LinJ.12.0290	hypothetical protein, unknown function	n/a	n/a	n/a	1.43672	0.264245	1.17248	-0.97214	0.449337	-1.42148	2.40886	-0.185091	2.59396
LinJ.12.0450	hypothetical protein, unknown function	n/a	n/a	n/a	1.73259	0.154939	1.57765	1.34479	0.19564	1.14915	0.387803	-0.0407014	0.428504
LinJ.12.0750	hypothetical protein, unknown function	n/a	n/a	n/a	1.15662	-0.0889868	1.2456	0.595749	0.0961045	0.499644	0.560867	-0.185091	0.745959
LinJ.13.1210	hypothetical protein, unknown function	n/a	n/a	n/a	-1.20008	-1.41091	0.210837	-1.28701	-1.86325	0.57624	0.0869361	0.452339	-0.365402
LinJ.14.0650	hypothetical protein, unknown function	integral component of membrane	n/a	n/a	1.80869	-2.41091	4.21961	-0.752175	-1.37783	0.625652	2.56087	-1.03309	3.59396
LinJ.15.0590	hypothetical protein, unknown function	n/a	n/a	n/a	1.15662	0.981402	0.175213	-1.40425	1.16649	-2.57075	2.56087	-0.185091	2.74596
LinJ.15.0660	hypothetical protein, unknown function	n/a	n/a	n/a	-1.06578	-0.612959	-0.452818	0.695284	-0.553398	1.24868	-1.76106	-0.0595605	-1.7015
LinJ.16.0510	hypothetical protein, unknown function	n/a	n/a	n/a	1.06547	0.75901	0.306458	1.46396	0.944101	0.519857	-0.398491	-0.185091	-0.213399
LinJ.16.1210	hypothetical protein, unknown function	n/a	n/a	n/a	-1.02271	1.75901	-2.78172	-0.387178	-1.0559	0.668721	-0.63553	2.81491	-3.45044
LinJ.17.0960	hypothetical protein, unknown function	n/a	n/a	n/a	1.25283	-0.0345391	1.28737	0.917677	1.04364	-0.12596	0.335155	-1.07818	1.41333
LinJ.21.1920	hypothetical protein, unknown function	n/a	n/a	n/a	-1.79617	0.582132	-2.3783	-1.9221	1.66031	-3.58241	0.12593	-1.07818	1.20411
LinJ.21.1930	hypothetical protein, unknown function	n/a	n/a	n/a	1.07861	-0.562918	1.64153	0.065234	0.359139	-0.293905	1.01338	-0.922057	1.93544
LinJ.22.1000	hypothetical protein, unknown function	n/a	n/a	n/a	2.32654	0.951655	1.37489	0.917677	-0.303826	1.2215	1.40886	1.25548	0.153383
LinJ.22.1150	hypothetical protein, unknown function	n/a	n/a	n/a	1.22373	-0.94143	2.16516	0.110322	-0.962789	1.07311	1.11341	0.0213595	1.09205
LinJ.23.1190	hypothetical protein, unknown function	n/a	n/a	n/a	1.00174	0.414746	0.58699	0.789323	0.717331	0.0719925	0.212413	-0.302585	0.514998
LinJ.23.1890	hypothetical protein, unknown function	n/a	n/a	n/a	1.26983	-0.24099	1.51082	1.19439	0.114026	1.08036	0.0754405	-0.355016	0.430457
LinJ.24.1670	hypothetical protein, unknown function	n/a	n/a	n/a	2.60979	-0.0710649	2.68085	1.86835	0.792098	1.07625	0.74144	-0.863163	1.6046
LinJ.24.2240	hypothetical protein, unknown function	n/a	n/a	n/a	1.85176	0.343973	1.50779	0.197785	-0.0558986	0.253683	1.65398	0.399871	1.25411
LinJ.25.0820	hypothetical protein, unknown function	n/a	n/a	n/a	-1.20328	-0.24099	-0.96229	-0.442219	-0.0163702	-0.425849	-0.761061	-0.22462	-0.536441
LinJ.26.0220	hypothetical protein, unknown function	n/a	n/a	n/a	1.67119	0.106933	1.56426	1.43225	-0.772106	2.20436	0.238939	0.879039	-0.6401
LinJ.26.1110	hypothetical protein, unknown function	n/a	n/a	n/a	-1.3877	0.495976	-1.88368	-1.76415	-0.0558986	-1.70825	0.376443	0.551874	-0.175432
LinJ.26.2090	hypothetical protein, unknown function	n/a	n/a	n/a	1.15662	-0.0710649	1.22768	0.43225	-0.133901	0.566151	0.724366	0.0628362	0.66153
LinJ.26.2710	hypothetical protein, unknown function	n/a	n/a	n/a	1.53088	0.0565039	1.47438	0.915906	0.882701	0.0332046	0.614975	-0.826197	1.44117
LinJ.28.0630	hypothetical protein, unknown function	n/a	n/a	n/a	1.03152	0.733015	0.298506	0.970919	1.55554	-0.584617	0.060602	-0.822521	0.883123
LinJ.29.1520	hypothetical protein, unknown function	n/a	n/a	n/a	1.25615	1.81639e-05	1.25613	3.01721	-0.262349	3.27956	-1.76106	0.262368	-2.02343
LinJ.30.0290	hypothetical protein, unknown function	n/a	n/a	n/a	1.44386	0.586543	0.857321	0.59697	0.179914	0.417056	0.846893	0.406629	0.440265
LinJ.30.2340	hypothetical protein, unknown function	n/a	n/a	n/a	-1.16347	-0.347905	-0.815568	0.296418	0.837186	-0.540768	-1.45989	-1.18509	-0.2748
LinJ.31.0790	hypothetical protein, unknown function	n/a	n/a	n/a	-2.36123	0.343973	-2.7052	-2.01521	1.52906	-3.54427	-0.346023	-1.18509	0.839068
LinJ.31.1170	hypothetical protein, unknown function	n/a	n/a	n/a	2.51919	0.244437	2.27475	-0.527108	0.0510166	-0.578125	3.04629	0.19342	2.85287
LinJ.31.1470	hypothetical protein, unknown function	n/a	n/a	n/a	1.38488	0.495976	0.888909	-0.117089	-0.149008	0.0319193	1.50197	0.644984	0.85699
LinJ.31.1890	hypothetical protein, unknown function	n/a	n/a	n/a	1.34926	-0.656027	2.00529	-0.889678	-1.93037	1.04069	2.23894	1.27434	0.964599
LinJ.31.1910	hypothetical protein, unknown function	n/a	n/a	n/a	1.15662	0.75901	0.397606	-1.40425	-0.470936	-0.933315	2.56087	1.22995	1.33092
LinJ.31.2050	hypothetical protein, unknown function	n/a	n/a	n/a	1.15662	1.02204	0.134572	1.91768	1.20714	0.710541	-0.761061	-0.185091	-0.575969
LinJ.31.2160	hypothetical protein, unknown function	n/a	n/a	n/a	-1.16531	-0.862478	-0.302834	-0.0823232	-0.81489	0.732567	-1.08299	-0.0475878	-1.0354
LinJ.31.2180	hypothetical protein, unknown function	n/a	n/a	n/a	-1.65074	1.49173	-3.14247	-1.30472	2.73453	-4.03925	-0.346023	-1.24281	0.896784
LinJ.31.2280	hypothetical protein, unknown function	n/a	n/a	n/a	1.43672	0.495976	0.940748	0.39043	0.26603	0.1244	1.04629	0.229946	0.816348
LinJ.31.2460	hypothetical protein, unknown function	n/a	n/a	n/a	1.28786	0.884541	0.40332	0.15815	-0.558399	0.716549	1.12971	1.44294	-0.31323
LinJ.31.2500	hypothetical protein, unknown function	n/a	n/a	n/a	1.34926	-0.977956	2.32722	2.11032	-1.27829	3.38861	-0.761061	0.300335	-1.0614
LinJ.31.2520	hypothetical protein, unknown function	n/a	n/a	n/a	-1.84338	0.174048	-2.01743	-1.98921	1.9441	-3.93332	0.14583	-1.77005	1.91588
LinJ.31.2750	hypothetical protein, unknown function	n/a	n/a	n/a	1.15662	-0.0710649	1.22768	1.11032	-0.345405	1.45573	0.0462941	0.27434	-0.228046
LinJ.32.0880	hypothetical protein, unknown function	n/a	n/a	n/a	1.09249	0.0485167	1.04397	0.733252	0.155606	0.577647	0.359233	-0.107089	0.466322
LinJ.33.2140	hypothetical protein, unknown function	n/a	n/a	n/a	1.5863	-0.0805253	1.66683	-0.430247	0.607066	-1.03731	2.01655	-0.687592	2.70414
LinJ.33.3050	hypothetical protein, unknown function	n/a	n/a	n/a	-1.3877	0.507471	-1.89518	-0.626644	0.0884913	-0.715135	-0.761061	0.41898	-1.18004
LinJ.33.3190	hypothetical protein, unknown function	n/a	n/a	n/a	1.26983	0.956949	0.312877	0.25328	-0.0924245	0.345704	1.01655	1.04937	-0.0328271
LinJ.34.2120	hypothetical protein, unknown function	n/a	n/a	n/a	1.15662	-0.0889868	1.2456	-0.330251	-0.541325	0.211075	1.48687	0.452339	1.03453
LinJ.35.1040	hypothetical protein, unknown function	n/a	n/a	n/a	2.59719	0.699304	1.89788	1.36666	0.449992	0.916669	1.23053	0.249311	0.981215
LinJ.36.0630	hypothetical protein, unknown function	n/a	n/a	n/a	-1.65074	1.63348	-3.28422	-1.88968	-0.0558986	-1.83378	0.238939	1.68938	-1.45044
LinJ.36.4340	hypothetical protein, unknown function	n/a	n/a	n/a	1.13586	0.874487	0.26137	0.0895633	0.18511	-0.0955462	1.04629	0.689378	0.356916
LinJ.08.0310	Isochorismatase family, putative	n/a	catalytic activity	n/a	-1.42835	-1.37849	-0.0498531	-1.40425	-0.73397	-0.670281	-0.0240952	-0.644523	0.620428
LinJ.14.1600	kinesin K39, putative (fragment)	n/a	n/a	n/a	2.0497	0.500698	1.549	0.225799	0.902281	-0.676482	1.8239	-0.401583	2.22548
LinJ.32.0540	LEM3 (ligand-effect modulator 3) family / CDC50 family, putative	n/a	n/a	n/a	1.12687	0.715941	0.410927	0.525359	0.344639	0.18072	0.601509	0.371302	0.230207
LinJ.32.1410	LicD family, putative	n/a	n/a	n/a	2.47854	-0.504024	2.98257	-0.283957	-1.37783	1.09387	2.7625	0.873802	1.8887
LinJ.13.0200	Lipase (class 3), putative	n/a	triglyceride lipase activity	n/a	3.96397	-0.125513	4.08948	1.2656	0.18511	1.08049	2.69837	-0.310622	3.00899
LinJ.03.0220	long chain fatty Acyl CoA synthetase, putative	n/a	catalytic activity	n/a	-1.48186	-0.24099	-1.24087	-1.01416	0.162742	-1.1769	-0.467702	-0.403732	-0.0639702
LinJ.01.0540	long-chain-fatty-acid-CoA ligase, putative	n/a	catalytic activity	n/a	-1.66311	-0.0135794	-1.64953	-1.30044	0.658699	-1.95914	-0.362671	-0.672279	0.309608
LinJ.01.0160	LSM domain containing protein, putative	n/a	n/a	n/a	1.51919	-0.919062	2.43825	-0.304716	-0.73397	0.429255	1.8239	-0.185091	2.00899
LinJ.11.0680	major facilitator superfamily, putative	n/a	n/a	n/a	1.24543	0.638716	0.606709	0.222215	0.00823175	0.213983	1.02321	0.630484	0.392726
LinJ.29.1610	major facilitator superfamily, putative	n/a	n/a	n/a	-1.4137	1.08094	-2.49464	-1.01521	-0.541325	-0.473884	-0.398491	1.62226	-2.02075
LinJ.31.0750	major facilitator superfamily, putative	n/a	n/a	n/a	2.0579	0.039118	2.01878	1.11441	0.508002	0.606412	0.943483	-0.468884	1.41237
LinJ.28.2850	membrane-bound acid phosphatase, putative	n/a	acid phosphatase activity	n/a	-1.06578	-0.504024	-0.561752	-0.304716	-0.318933	0.0142173	-0.761061	-0.185091	-0.575969
LinJ.17.0990	META domain containing protein, putative	n/a	n/a	n/a	1.84591	0.478054	1.36786	2.10067	1.08811	1.01256	-0.254762	-0.610058	0.355296
LinJ.10.1360	methyltransferase domain containing protein, putative	n/a	n/a	n/a	-2.09131	-0.463382	-1.62793	-0.889678	-1.17138	0.281698	-1.20163	0.707993	-1.90963
LinJ.09.0200	microtubule associated protein-like protein	n/a	n/a	n/a	-1.1754	0.495976	-1.67138	0.0852309	-0.126288	0.211519	-1.26063	0.622264	-1.8829
LinJ.08.0330	mitochondrial associated ribonuclease, putative	n/a	catalytic activity	n/a	1.14347	0.488921	0.65455	0.927615	0.387708	0.539907	0.215856	0.101213	0.114643
LinJ.21.2020	mitochondrial structure specific endonuclease I (SSE-1), putative	n/a	5'-3' exonuclease activity, DNA binding	n/a	-1.12022	1.34397	-2.4642	-0.539736	0.751456	-1.29119	-0.580489	0.592516	-1.173
LinJ.27.2230	MORN repeat, putative	n/a	n/a	n/a	1.02169	-0.530497	1.55218	0.0278597	-1.1339	1.16176	0.993827	0.603405	0.390422
LinJ.31.3060	mutt/nudix family protein-like protein	n/a	hydrolase activity, metal ion binding	n/a	2.51919	0.1498	2.36939	-0.112071	-0.548295	0.436224	2.63126	0.698095	1.93316
LinJ.34.4260	NADH:ubiquinone oxidoreductase, ESSS subunit, putative	mitochondrial respiratory chain complex I	n/a	n/a	1.51919	0.75901	0.760176	0.280247	-0.0558986	0.336145	1.23894	0.814909	0.424031
LinJ.35.3570	NLI interacting factor-like phosphatase, putative	n/a	n/a	n/a	2.96397	-0.0483449	3.01232	2.4031	0.136746	2.26636	0.560867	-0.185091	0.745959
LinJ.36.2900	Nodulin-like, putative	n/a	n/a	n/a	-1.11017	-1.04834	-0.0618257	-0.474641	0.359139	-0.83378	-0.63553	-1.40748	0.771954
LinJ.30.0560	nuclear cap binding protein, putative	n/a	nucleic acid binding	n/a	-1.06578	2.08094	-3.14671	-0.719753	-0.73397	0.0142173	-0.346023	2.81491	-3.16093
LinJ.15.1250	nucleoside transporter 1, putative	n/a	nucleoside:proton symporter activity	n/a	1.0497	0.275408	0.774292	0.143337	0.371963	-0.228626	0.906364	-0.0965547	1.00292
LinJ.23.0700	PAP2 superfamily, putative	n/a	catalytic activity	n/a	2.05684	1.21844	0.838401	0.964745	0.86748	0.0972649	1.0921	0.350962	0.741136
LinJ.29.1880	paraflagellar rod protein 1D, putative	motile cilium	calmodulin binding	n/a	1.35345	-0.197622	1.55107	-0.714254	0.68326	-1.39751	2.0677	-0.880882	2.94858
LinJ.26.0670	Pentapeptide repeats (9 copies), putative	n/a	n/a	n/a	-1.65074	0.75901	-2.40975	-0.261647	-0.792864	0.531217	-1.38909	1.55187	-2.94097
LinJ.34.0530	phosphoglycan beta 1,2 arabinosyltransferase, (SCA like)	n/a	n/a	n/a	1.00327	0.137522	0.865744	0.207933	-0.525384	0.733317	0.795333	0.662906	0.132427
LinJ.21.0010	phosphoglycan beta 1,3 galactosyltransferase 2	n/a	galactosyltransferase activity	n/a	-1.65074	0.174048	-1.82479	-0.889678	-1.22582	0.336145	-0.761061	1.39987	-2.16093
LinJ.13.1570	phosphoprotein phosphatase, putative	n/a	hydrolase activity	n/a	-1.40281	2.08094	-3.48375	-0.34219	-0.73397	0.39178	-1.06062	2.81491	-3.87553
LinJ.24.2080	Phosphorylated CTD interacting factor 1 WW domain containing protein, putative	n/a	n/a	n/a	-1.3056	-0.893067	-0.412537	-0.761354	-1.03281	0.271461	-0.544249	0.139748	-0.683998
LinJ.21.0470	PIWI-like protein	mitochondrion	nucleic acid binding	n/a	1.34926	1.09781	0.251449	2.11032	0.512385	1.59794	-0.761061	0.585427	-1.34649
LinJ.01.0710	PLAC8 family, putative	n/a	n/a	n/a	1.01712	0.295063	0.722054	0.465587	0.632157	-0.16657	0.551529	-0.337094	0.888624
LinJ.09.1360	PPPDE putative peptidase domain containing protein, putative	n/a	n/a	n/a	1.36916	-0.530497	1.89966	-0.092171	0.529064	-0.621235	1.46133	-1.05956	2.52089
LinJ.33.3090	Present in the outer mitochondrial membrane proteome 22-2	contractile vacuole, mitochondrial outer membrane	n/a	n/a	-1.36123	-0.0889868	-1.27225	0.154716	-0.821433	0.976149	-1.51595	0.732446	-2.24839
LinJ.28.0250	propionyl-coa carboxylase beta chain, putative	n/a	ligase activity	n/a	1.67119	1.75901	-0.0878209	1.43225	-0.0558986	1.48815	0.238939	1.81491	-1.57597
LinJ.28.0260	propionyl-coa carboxylase beta chain, putative	n/a	ligase activity	n/a	1.10415	0.75901	0.345138	0.16477	2.9441	-2.77933	0.939379	-2.18509	3.12447
LinJ.35.0870	Protein of unknown function (DUF2838), putative	n/a	n/a	n/a	1.6123	-0.311379	1.92367	0.525359	-0.591951	1.11731	1.08694	0.280572	0.806364
LinJ.20.0420	Protein of unknown function (DUF2946), putative	n/a	n/a	n/a	-1.13617	-0.24099	-0.895176	-1.02718	2.26603	-3.29321	-0.108984	-2.50702	2.39804
LinJ.34.1380	Protein of unknown function (DUF3595), putative	n/a	n/a	n/a	1.71849	0.82314	0.895354	-0.394913	-0.287224	-0.107689	2.11341	1.11036	1.00304
LinJ.07.0490	Protein of unknown function (DUF3735)/Abscisic acid G-protein coupled receptor, putative	n/a	n/a	n/a	-1.37063	0.289525	-1.66016	-0.709106	-0.162814	-0.546292	-0.661525	0.452339	-1.11386
LinJ.28.1630	Protein of unknown function (DUF423), putative	n/a	n/a	n/a	1.13934	-0.0355208	1.17486	0.757441	-0.619424	1.37686	0.381897	0.583903	-0.202006
LinJ.35.4590	Protein of unknown function (DUF962), putative	n/a	n/a	n/a	1.71183	-0.530497	2.24233	0.235853	-0.207902	0.443754	1.47598	-0.322595	1.79857
LinJ.10.1450	pteridine transporter, putative	n/a	n/a	n/a	-2.87313	-0.619502	-2.25363	-1.88968	-0.821433	-1.06824	-0.983453	0.201932	-1.18538
LinJ.07.0570	QA-SNARE protein putative	n/a	n/a	n/a	1.51919	-0.481998	2.00118	-0.134791	-0.403822	0.269031	1.65398	-0.0781761	1.73215
LinJ.25.0090	Qc-SNARE protein, putative	n/a	n/a	n/a	1.7643	-0.24099	2.00529	0.203431	-0.470936	0.674367	1.56087	0.229946	1.33092
LinJ.26.0710	Regulator of chromosome condensation (RCC1) repeat, putative	n/a	n/a	n/a	1.67119	-0.188523	1.85971	0.769285	-0.418469	1.18775	0.901904	0.229946	0.671958
LinJ.30.1120	RF-1 domain containing protein, putative	n/a	n/a	n/a	1.51919	-1.24099	2.76018	0.695284	-0.792864	1.48815	0.823902	-0.448126	1.27203
LinJ.21.1540	Ring finger domain containing protein, putative	n/a	zinc ion binding	n/a	-1.00688	-0.24099	-0.765893	0.169216	0.751456	-0.582241	-1.1761	-0.992446	-0.183652
LinJ.16.0650	RING-H2 zinc finger, putative	n/a	zinc ion binding	n/a	2.51919	-0.825952	3.34514	1.69528	-0.0558986	1.75118	0.823902	-0.770054	1.59396
LinJ.27.1080	RING-H2 zinc finger, putative	n/a	n/a	n/a	1.71103	0.75901	0.952019	0.374479	0.557078	-0.182599	1.33655	0.201932	1.13462
LinJ.29.1460	RNA binding protein, putative	n/a	nucleic acid binding	n/a	1.23679	0.633479	0.603307	1.73481	0.0112156	1.7236	-0.498026	0.622264	-1.12029
LinJ.29.1470	RNA binding protein, putative	n/a	nucleic acid binding	n/a	1.51919	0.137522	1.38166	-1.04168	-0.525384	-0.516297	2.56087	0.662906	1.89796
LinJ.18.0170	RNA recognition motif. (a.k.a. RRM, RBD, or RNP domain), putative	n/a	nucleic acid binding	n/a	1.58767	0.806316	0.78135	0.490746	0.57637	-0.085624	1.09692	0.229946	0.866974
LinJ.18.0180	RNA recognition motif. (a.k.a. RRM, RBD, or RNP domain), putative	n/a	nucleic acid binding	n/a	1.25615	0.174048	1.0821	0.149316	-0.257532	0.406848	1.10684	0.43158	0.675256
LinJ.29.0910	RNA recognition motif. (a.k.a. RRM, RBD, or RNP domain), putative	n/a	nucleic acid binding	n/a	1.20724	-0.24099	1.44823	0.852826	0.529064	0.323762	0.354416	-0.770054	1.12447
LinJ.09.0100	RNA-binding protein 5-like protein	n/a	nucleic acid binding	n/a	2.4508	0.0220445	2.42875	0.587369	-0.278291	0.86566	1.86343	0.300335	1.56309
LinJ.09.0080	RNA-binding protein 5, putative	n/a	nucleic acid binding	n/a	2.60979	1.25377	1.35601	0.652031	0.65037	0.00166094	1.95776	0.603405	1.35435
LinJ.30.2200	RNA-binding protein, putative	n/a	RNA binding	n/a	-1.97267	-2.04834	0.0756778	-1.47464	-1.86325	0.388613	-0.498026	-0.185091	-0.312935
LinJ.25.0500	RNA-binding protein, putative, UPB1	n/a	RNA binding	n/a	1.18747	-0.0185975	1.20607	0.402042	0.770565	-0.368523	0.785428	-0.789163	1.57459
LinJ.20.0610	RWD domain-containing protein	n/a	n/a	n/a	1.08106	0.421975	0.65909	0.291929	0.607066	-0.315138	0.789136	-0.185091	0.974228
LinJ.23.1440	S-adenosyl-methyltransferase mraW-like protein	n/a	methyltransferase activity	n/a	1.00134	0.75901	0.242328	0.869314	-0.541325	1.41064	0.132024	1.30034	-1.16831
LinJ.29.0670	Scavenger mRNA decapping enzyme C-term binding, putative	n/a	catalytic activity	n/a	-1.06578	-0.112666	-0.953111	-0.474641	-0.768096	0.293456	-0.591136	0.65543	-1.24657
LinJ.26.2100	serine/threonine protein phosphatase-like protein	n/a	hydrolase activity	n/a	1.85176	0.83116	1.0206	1.95678	1.13173	0.825048	-0.105015	-0.300569	0.195553
LinJ.34.0820	serine/threonine-protein phosphatase PP1, putative	n/a	hydrolase activity	n/a	-1.32881	-0.24099	-1.08782	0.43225	0.944101	-0.511851	-1.76106	-1.18509	-0.575969
LinJ.34.0840	serine/threonine-protein phosphatase PP1, putative	n/a	hydrolase activity	n/a	1.5863	0.566365	1.01994	-0.0932115	0.944101	-1.03731	1.67951	-0.377736	2.05725
LinJ.18.1240	SET domain containing protein, putative	n/a	n/a	n/a	1.93422	0.0709541	1.86327	-0.304716	0.654595	-0.95931	2.23894	-0.583641	2.82258
LinJ.36.4050	similar to leishmania major. l411.4-like protein	n/a	n/a	n/a	1.69504	-0.825952	2.52099	1.08686	-0.640861	1.72772	0.608173	-0.185091	0.793264
LinJ.23.1210	small hydrophilic endoplasmic reticulum-associated protein (sherp)	n/a	n/a	n/a	-1.15117	-0.24099	-0.910178	1.66052	0.818571	0.841948	-2.81169	-1.05956	-1.75213
LinJ.23.1230	small hydrophilic endoplasmic reticulum-associated protein (sherp)	n/a	n/a	n/a	1.41965	-1.14788	2.56753	1.50264	0.622173	0.880466	-0.0829889	-1.77005	1.68706
LinJ.04.0200	surface antigen-like protein	n/a	n/a	n/a	1.15662	-0.0185975	1.17521	0.917677	0.429528	0.488149	0.238939	-0.448126	0.687065
LinJ.05.0900	surface antigen-like protein	n/a	n/a	n/a	-1.43923	-0.0483449	-1.39089	-0.678174	0.136746	-0.814921	-0.761061	-0.185091	-0.575969
LinJ.31.1490	surface membrane protein gp46-like protein	n/a	n/a	n/a	-1.65074	-0.977956	-0.672783	-0.889678	-0.470936	-0.418742	-0.761061	-0.507019	-0.254041
LinJ.36.6740	tartrate-sensitive acid phosphatase acp-3.2, putative	n/a	acid phosphatase activity	n/a	1.8576	0.398263	1.45934	0.370873	0.628746	-0.257873	1.48673	-0.230483	1.71721
LinJ.27.0860	TatD related DNase, putative	n/a	endodeoxyribonuclease activity, producing 5'-phosphomonoesters	n/a	1.15662	-0.0185975	1.17521	0.273821	-0.155434	0.429255	0.882795	0.136837	0.745959
LinJ.36.2060	TLD, putative	n/a	n/a	n/a	1.43672	-0.0185975	1.45532	1.19778	0.429528	0.768256	0.238939	-0.448126	0.687065
LinJ.05.0410	TPR repeat, putative	n/a	n/a	n/a	-1.15975	-0.677089	-0.482664	-0.359163	-0.491998	0.132834	-0.800589	-0.185091	-0.615498
LinJ.26.0360	TPR repeat, putative	n/a	n/a	n/a	-1.07755	1.81639e-05	-1.07757	-0.936221	0.000684943	-0.936906	-0.141333	-0.000666779	-0.140666
LinJ.36.2190	TPR repeat/Tetratricopeptide repeat, putative	n/a	n/a	n/a	1.02733	0.607007	0.420326	-1.67104	-0.693329	-0.977709	2.69837	1.30034	1.39804
LinJ.30.2760	Translation machinery associated TMA7, putative	n/a	n/a	n/a	1.39366	0.82314	0.570515	0.721757	0.467663	0.254093	0.671899	0.355477	0.316422
LinJ.23.0500	trypanothione synthetase, putative	n/a	n/a	n/a	1.20724	-0.0604177	1.26766	-0.0316972	-0.826417	0.79472	1.23894	0.765999	0.47294
LinJ.14.1220	tub family protein-like protein	n/a	n/a	n/a	-1.60634	-1.24099	-0.365355	-2.01521	-1.15543	-0.859775	0.408864	-0.0855557	0.49442
LinJ.18.1530	UAA transporter family, putative	n/a	n/a	n/a	-1.14173	0.306498	-1.44822	1.51242	0.607066	0.905354	-2.65415	-0.300569	-2.35358
LinJ.28.0500	ubiquitin activating enzyme, putative	n/a	n/a	n/a	-1.34818	-1.34533	-0.00284958	-0.00215288	-0.640861	0.638708	-1.34602	-0.704466	-0.641558
LinJ.36.4580	ubiquitin protein ligase, putative (fragment)	n/a	n/a	n/a	1.25615	-0.134075	1.39023	1.28025	1.16649	0.113753	-0.0240952	-1.30057	1.27647
LinJ.21.0500	ubiquitin-conjugating enzyme-like protein	n/a	n/a	n/a	1.02556	0.278384	0.74718	0.110322	0.72651	-0.616188	0.915242	-0.448126	1.36337
LinJ.13.0620	ubiquitin-like protein	n/a	n/a	n/a	1.18506	0.144664	1.04039	0.946119	0.87456	0.0715587	0.238939	-0.729897	0.968836
LinJ.01.0090	UMP-CMP kinase, mitochondrial, putative	n/a	ATP binding	n/a	-1.16531	-0.919062	-0.24625	-0.404251	0.26603	-0.670281	-0.761061	-1.18509	0.424031
LinJ.23.1420	Uncharacterised protein family UPF0546, putative	n/a	n/a	n/a	-1.65074	-1.6195	-0.0312374	-0.737675	-0.903895	0.16622	-0.913064	-0.715606	-0.197458
LinJ.30.1450	uncharacterized Cys-rich domain containing protein, putative	n/a	n/a	n/a	1.0497	0.518002	0.531699	0.509592	0.944101	-0.434509	0.540109	-0.426099	0.966208
LinJ.11.1370	Variant SH3 domain containing protein, putative	n/a	n/a	n/a	1.22373	0.26151	0.96222	1.24783	-0.216363	1.46419	-0.0240952	0.477874	-0.501969
LinJ.32.1050	WD domain, G-beta repeat, putative	n/a	n/a	n/a	-1.35528	-1.12235	-0.232938	0.0578544	-0.762167	0.820022	-1.41314	-0.360178	-1.05296
LinJ.23.1580	YceI-like domain containing protein, putative	n/a	n/a	n/a	1.51919	-1.07106	2.59025	1.28025	0.306671	0.973575	0.238939	-1.37774	1.61668
LinJ.30.2210	Zinc finger C-x8-C-x5-C-x3-H type (and similar), putative	n/a	nucleic acid binding, zinc ion binding	n/a	1.68924	0.103658	1.58558	1.57674	-0.233816	1.81056	0.112491	0.337475	-0.224984
LinJ.10.1230	Zinc finger, C3HC4 type (RING finger), putative	n/a	zinc ion binding	n/a	-1.3404	-0.771505	-0.568894	-0.742837	-0.792864	0.0500274	-0.597562	0.0213595	-0.618922
LinJ.33.0100	ZIP Zinc transporter, putative	n/a	n/a	n/a	-1.30282	1.17405	-2.47686	-0.782763	-0.863254	0.0804906	-0.520053	2.0373	-2.55735
LinJ.27.1120	histone H1, putative	nucleosome	DNA binding	nucleosome assembly	1.3872	0.376604	1.0106	1.02896	0.841803	0.187159	0.358238	-0.465199	0.823437
LinJ.09.1410	histone H2B	nucleosome, nucleus	DNA binding	nucleosome assembly	1.53227	-0.492529	2.02479	0.888674	0.120822	0.767852	0.643592	-0.613351	1.25694
LinJ.19.0040	histone H2B	nucleosome, nucleus	DNA binding	nucleosome assembly	2.68763	-0.796299	3.48393	1.33321	-0.147737	1.48095	1.35442	-0.648562	2.00298
LinJ.16.0600	histone H3, putative	nucleosome, nucleus	DNA binding	nucleosome assembly	1.23958	-0.504733	1.74431	0.974396	0.0228134	0.951583	0.265182	-0.527547	0.792729
LinJ.15.0010	histone H4	nucleosome, nucleus	DNA binding	nucleosome assembly	1.03429	-0.210293	1.24458	0.763816	0.536677	0.227139	0.270475	-0.74697	1.01745
LinJ.36.0020	histone H4	nucleosome, nucleus	DNA binding	nucleosome assembly	1.4431	-1.32779	2.77089	0.640029	-0.292599	0.932628	0.803068	-1.0352	1.83826
LinJ.35.0020	histone H4, putative, pseudogene	nucleosome, nucleus	DNA binding	nucleosome assembly	1.20444	-0.108453	1.3129	0.706529	0.348625	0.357904	0.497915	-0.457077	0.954993
LinJ.26.1190	aldo/keto reductase, putative	n/a	oxidoreductase activity	oxidation-reduction process	1.51919	0.169475	1.34971	-0.658353	-0.429116	-0.229237	2.17754	0.598591	1.57895
LinJ.32.1910	iron superoxide dismutase, putative	n/a	metal ion binding, superoxide dismutase activity	oxidation-reduction process, superoxide metabolic process	1.27513	0.0101948	1.26494	0.454473	1.10107	-0.646598	0.82066	-1.09088	1.91154
LinJ.32.2770	superoxide dismutase, putative	n/a	metal ion binding, superoxide dismutase activity	oxidation-reduction process, superoxide metabolic process	-1.06578	-2.41091	1.34514	0.308261	-0.0558986	0.36416	-1.37404	-2.35502	0.980979
LinJ.04.0710	Tir chaperone protein (CesT) family/PDZ domain containing protein, putative	cytoplasm	n/a	pathogenesis, regulation of protein secretion	-1.07604	0.430956	-1.507	-0.219827	0.5918	-0.811626	-0.856218	-0.160844	-0.695374
LinJ.30.0170	2-hydroxy-3-oxopropionate reductase, putative	n/a	phosphogluconate dehydrogenase (decarboxylating) activity	pentose-phosphate shunt	1.16581	0.304444	0.861371	0.501112	0.377061	0.124051	0.664703	-0.0726166	0.73732
LinJ.03.0480	phosphate-Repressible Phosphate Permease-like protein	n/a	inorganic phosphate transmembrane transporter activity	phosphate ion transport	-1.04807	-0.488917	-0.559157	-0.57652	-0.143361	-0.433159	-0.471554	-0.345556	-0.125998
LinJ.30.1840	phosphatidylinositol kinase, putative	n/a	obsolete inositol or phosphatidylinositol kinase activity, phosphotransferase activity, alcohol group as acceptor, zinc ion binding	phosphatidylinositol phosphorylation, phosphatidylinositol-mediated signaling	1.34926	0.837013	0.512248	-0.392178	-0.451827	0.0596488	1.74144	1.28884	0.4526
LinJ.36.0920	mitogen-activated protein kinase kinase 5	cytoplasm	MAP kinase kinase activity, mitogen-activated protein kinase binding	positive regulation of MAP kinase activity, protein autophosphorylation	1.80869	0.0220445	1.78665	-0.015209	-0.792864	0.777655	1.8239	0.814909	1.00899
LinJ.32.0730	ubiquitin-conjugating enzyme E2, putative	n/a	ubiquitin-protein transferase activity	post-translational protein modification, protein ubiquitination, regulation of protein metabolic process	1.09861	0.75901	0.3396	0.609128	-0.0558986	0.665026	0.489483	0.814909	-0.325426
LinJ.32.0670	phosphatase, putative	n/a	protein tyrosine phosphatase activity, protein tyrosine/serine/threonine phosphatase activity	protein dephosphorylation	1.33795	1.02204	0.315901	1.01154	0.359139	0.652405	0.326402	0.662906	-0.336504
LinJ.33.0940	dnaj chaperone-like protein	n/a	heat shock protein binding, unfolded protein binding	protein folding	1.16905	-0.24099	1.41004	-0.244661	0.215403	-0.460064	1.41371	-0.456393	1.87011
LinJ.30.2480	heat shock 70-related protein 1, mitochondrial precursor, putative	n/a	ATP binding, unfolded protein binding	protein folding	1.53535	0.320609	1.21474	0.271689	1.11919	-0.847499	1.26366	-0.79858	2.06224
LinJ.27.2350	heat shock protein DNAJ, putative	n/a	heat shock protein binding, unfolded protein binding	protein folding	1.05929	0.550145	0.509149	0.911355	1.0996	-0.188244	0.147939	-0.549455	0.697393
LinJ.33.0350	heat shock protein 83	n/a	ATP binding, unfolded protein binding	protein folding, response to stress	1.60147	0.371922	1.22955	0.410966	-0.949367	1.36033	1.1905	1.32129	-0.130784
LinJ.27.1680	casein kinase I-like protein	n/a	ATP binding, protein serine/threonine kinase activity, protein tyrosine kinase activity	protein phosphorylation	-2.65074	0.0220445	-2.67278	-1.3751	-0.0558986	-1.31921	-1.27563	0.0779431	-1.35358
LinJ.29.2260	cdc2-related kinase 10, putative	n/a	ATP binding, protein serine/threonine kinase activity, protein tyrosine kinase activity	protein phosphorylation	1.23062	0.039118	1.1915	0.991677	0.224209	0.767468	0.238939	-0.185091	0.424031
LinJ.33.1930	dual-specificity protein kinase, putative	n/a	ATP binding, protein serine/threonine kinase activity, protein tyrosine kinase activity	protein phosphorylation	1.99312	0.928935	1.06418	0.666715	-0.345405	1.01212	1.3264	1.27434	0.0520618
LinJ.19.1290	hypothetical protein, unknown function	n/a	ATP binding, protein kinase activity	protein phosphorylation	1.53553	0.437082	1.09845	1.20696	0.359139	0.847819	0.328576	0.0779431	0.250633
LinJ.20.1380	kinase-like protein (pseudogene)	n/a	ATP binding, protein serine/threonine kinase activity, protein tyrosine kinase activity	protein phosphorylation	1.67119	0.495976	1.17521	0.43225	-0.318933	0.751183	1.23894	0.814909	0.424031
LinJ.35.5160	NIMA-related kinase, putative	n/a	ATP binding, protein serine/threonine kinase activity, protein tyrosine kinase activity	protein phosphorylation	1.51919	-0.825952	2.34514	-0.179185	-0.0558986	-0.123286	1.69837	-0.770054	2.46842
LinJ.35.4060	protein kinase A catalytic subunit isoform 1	n/a	ATP binding, protein serine/threonine kinase activity, protein tyrosine kinase activity	protein phosphorylation	1.33476	0.185275	1.14949	-0.459994	0.978049	-1.43804	1.79476	-0.792774	2.58753
LinJ.32.1350	Protein kinase domain containing protein, putative	n/a	ATP binding, protein tyrosine kinase activity	protein phosphorylation	1.61872	0.039118	1.5796	0.695284	0.861639	-0.166355	0.923437	-0.822521	1.74596
LinJ.29.0380	protein kinase-like protein	n/a	ATP binding, protein serine/threonine kinase activity, protein tyrosine kinase activity	protein phosphorylation	1.2668	0.921281	0.345517	0.643196	0.176762	0.466434	0.623603	0.744519	-0.120916
LinJ.14.1510	protein kinase, putative	n/a	ATP binding, protein serine/threonine kinase activity, protein tyrosine kinase activity	protein phosphorylation	1.0497	0.633479	0.416222	0.488833	-0.181429	0.670263	0.560867	0.814909	-0.254041
LinJ.17.0440	protein kinase, putative	n/a	ATP binding, protein serine/threonine kinase activity, protein tyrosine kinase activity	protein phosphorylation	2.20724	0.450888	1.75635	2.9683	1.01449	1.95381	-0.761061	-0.563603	-0.197458
LinJ.19.0590	protein kinase, putative	n/a	ATP binding, protein serine/threonine kinase activity, protein tyrosine kinase activity	protein phosphorylation	-1.19131	-0.299884	-0.891424	-0.889678	-0.897201	0.00752269	-0.301629	0.597317	-0.898946
LinJ.19.1510	protein kinase, putative	n/a	ATP binding, protein serine/threonine kinase activity, protein tyrosine kinase activity	protein phosphorylation	-1.32881	0.343973	-1.67278	-0.375105	-0.792864	0.417759	-0.953706	1.13684	-2.09054
LinJ.19.1640	protein kinase, putative	n/a	ATP binding, protein serine/threonine kinase activity	protein phosphorylation	-1.65074	-1.24099	-0.409749	-0.889678	-1.43441	0.544732	-0.761061	0.19342	-0.954481
LinJ.35.4690	protein kinase, putative	n/a	ATP binding, protein kinase activity	protein phosphorylation	1.25615	-1.70042	2.95657	1.01721	-2.14336	3.16057	0.238939	0.44294	-0.204001
LinJ.36.4770	related to elongation factor-2 kinase efk-1b isoform-like protein	n/a	ATP binding, protein serine/threonine kinase activity	protein phosphorylation	1.19726	1.01277	0.184491	0.472892	0.728373	-0.255481	0.724366	0.284394	0.439972
LinJ.28.3240	serine/threonine kinase, putative	n/a	ATP binding, protein serine/threonine kinase activity, protein tyrosine kinase activity	protein phosphorylation	1.15662	-0.977956	2.13457	-0.0823232	-1.47094	1.38861	1.23894	0.492981	0.745959
LinJ.20.1210	calpain-like cysteine peptidase, putative	n/a	calcium-dependent cysteine-type endopeptidase activity	proteolysis	1.06732	0.0445247	1.0228	0.112723	0.962203	-0.84948	0.954597	-0.917679	1.87228
LinJ.14.0180	carboxypeptidase, putative	n/a	metallocarboxypeptidase activity	proteolysis	1.05076	0.339032	0.711723	0.753361	0.878788	-0.125427	0.297394	-0.539756	0.83715
LinJ.36.6520	carboxypeptidase, putative	n/a	metallocarboxypeptidase activity	proteolysis	1.70012	0.176863	1.52325	0.973795	0.952563	0.021232	0.726321	-0.7757	1.50202
LinJ.29.1680	glutamamyl carboxypeptidase, putative	n/a	metallopeptidase activity, protein dimerization activity	proteolysis	-1.31194	0.691896	-2.00383	-0.463413	1.75146	-2.21487	-0.848524	-1.05956	0.211037
LinJ.22.1540	metallo-peptidase, Clan MA(E), Family M3, putative, partial	n/a	metalloendopeptidase activity	proteolysis	1.74615	-0.475455	2.22161	0.414103	-0.491998	0.9061	1.33205	0.0165425	1.31551
LinJ.36.4230	metallo-peptidase, Clan MC, Family M14, putative	n/a	metallocarboxypeptidase activity, zinc ion binding	proteolysis	1.02169	0.268024	0.753663	0.197785	-0.168373	0.366158	0.823902	0.436397	0.387505
LinJ.34.4390	20s proteasome beta 7 subunit, (putative)	proteasome core complex	threonine-type endopeptidase activity	proteolysis involved in cellular protein catabolic process	2.13436	-0.610224	2.74459	0.532854	0.207136	0.325718	1.60151	-0.81736	2.41887
LinJ.28.1750	tRNA pseudouridine synthase D (TruD), putative	n/a	RNA binding, pseudouridine synthase activity	pseudouridine synthesis	-1.2357	0.174048	-1.40975	-0.0596032	-1.30383	1.24422	-1.1761	1.47787	-2.65397
LinJ.35.4950	meiotic recombination protein DMC1, putative	nucleus	n/a	reciprocal meiotic recombination	1.74158	0.495976	1.2456	0.180711	-1.54133	1.72204	1.56087	2.0373	-0.476434
LinJ.15.1410	actin-related protein 3, putative arp3	n/a	ATP binding, actin binding	regulation of actin filament polymerization	2.25615	-0.857661	3.11381	0.695284	-0.67257	1.36785	1.56087	-0.185091	1.74596
LinJ.19.1660	ATG8/AUT7/APG8/PAZ2, putative	n/a	n/a	regulation of autophagy	1.06198	-1.08899	2.15097	0.635413	-0.318933	0.954346	0.426566	-0.770054	1.19662
LinJ.33.0830	G1 cyclin CycE4, putative	n/a	n/a	regulation of cell cycle	-1.2357	0.102964	-1.33867	0.0514282	0.130515	-0.0790864	-1.28713	-0.0275501	-1.25958
LinJ.31.1360	'Cold-shock' DNA-binding domain containing protein, putative	n/a	DNA binding	regulation of transcription, DNA-templated	1.43672	0.589085	0.847639	1.93475	0.0372108	1.89754	-0.498026	0.551874	-1.0499
LinJ.35.4030	4E-interacting protein, putative	cytoplasm	translation regulator activity	regulation of translation	1.40728	0.495976	0.911302	0.713298	0.510134	0.203164	0.693979	-0.0141585	0.708138
LinJ.26.0770	glutathione peroxidase-like protein, putative	n/a	glutathione peroxidase activity	response to oxidative stress	2.51249	0.576146	1.93635	1.03834	0.694123	0.344213	1.47416	-0.117977	1.59213
LinJ.26.0780	glutathione peroxidase-like protein, putative	n/a	glutathione peroxidase activity	response to oxidative stress	1.27449	0.582132	0.692361	0.659286	0.33838	0.320906	0.615207	0.243752	0.371455
LinJ.12.0500	Present in the outer mitochondrial membrane proteome 18	mitochondrial outer membrane	n/a	response to stress	1.41965	-0.0889868	1.50864	0.695284	0.458675	0.23661	0.724366	-0.547661	1.27203
LinJ.36.3950	60S ribosomal protein L10a, putative	n/a	RNA binding	RNA processing	-1.43743	0.222721	-1.66015	-0.418921	-0.00722474	-0.411696	-1.01851	0.229946	-1.24845
LinJ.35.2590	Double RNA binding domain protein 9	nucleus	RNA binding	RNA processing	1.48442	0.45945	1.02497	1.00844	0.322613	0.685829	0.475978	0.136837	0.339142
LinJ.32.3660	exosome-associated protein 2, putative	n/a	3'-5'-exoribonuclease activity, RNA binding	RNA processing	1.25615	0.39644	0.859712	0.695284	1.42953	-0.734244	0.560867	-1.03309	1.59396
LinJ.36.5120	exosome-associated protein 4, putative	n/a	3'-5'-exoribonuclease activity, RNA binding	RNA processing	1.08623	-0.0185975	1.10482	0.557781	0.166494	0.391287	0.528446	-0.185091	0.713537
LinJ.24.2430	SpoU rRNA Methylase family, putative	n/a	RNA binding, RNA methyltransferase activity	RNA processing	-1.06578	0.244437	-1.31021	-0.304716	1.16649	-1.47121	-0.761061	-0.922057	0.160996
LinJ.15.1550	cAMP specific phosphodiesterase, putative	n/a	3',5'-cyclic-nucleotide phosphodiesterase activity	signal transduction	-1.28209	-0.24099	-1.0411	-1.46992	-0.0174244	-1.45249	0.187824	-0.223565	0.411389
LinJ.36.2520	sterol 24-c-methyltransferase, putative	n/a	methyltransferase activity	steroid biosynthetic process	1.16555	0.505253	0.660296	0.0664676	1.25222	-1.18576	1.09908	-0.74697	1.84605
LinJ.35.2870	major facilitator superfamily, putative	integral component of membrane	tetracycline:proton antiporter activity	tetracycline transport	1.15662	-1.97796	3.13457	0.477104	-1.27829	1.7554	0.679512	-0.699665	1.37918
LinJ.13.1140	Thiamin pyrophosphokinase, vitamin B1 binding domain containing protein, putative	n/a	ATP binding, thiamine diphosphokinase activity	thiamine diphosphate biosynthetic process	-1.06578	0.874487	-1.94026	-1.02718	0.837186	-1.86437	-0.0385948	0.0373011	-0.0758958
LinJ.36.1000	40S ribosomal protein S18, putative	ribosome	RNA binding, structural constituent of ribosome	translation	1.10591	-0.149567	1.25548	-0.21395	0.627244	-0.841194	1.31986	-0.776811	2.09667
LinJ.26.1620	40S ribosomal protein S33, putative	ribosome	structural constituent of ribosome	translation	1.18576	0.536618	0.649145	-0.000709464	-0.377827	0.377117	1.18647	0.914444	0.272027
LinJ.35.0400	40S ribosomal protein S3A, putative	ribosome	structural constituent of ribosome	translation	-1.37622	0.31514	-1.69136	-0.602668	0.0366136	-0.639282	-0.773552	0.278526	-1.05208
LinJ.13.1130	40S ribosomal protein S4, putative	ribosome	RNA binding, structural constituent of ribosome	translation	-1.09363	-0.0193582	-1.07427	-0.224266	-0.0421367	-0.182129	-0.86936	0.0227785	-0.892139
LinJ.11.0970	40S ribosomal protein S5	small ribosomal subunit	structural constituent of ribosome	translation	-1.09855	0.389487	-1.48803	-0.197935	0.187555	-0.38549	-0.900612	0.201932	-1.10254
LinJ.36.5240	40S ribosomal protein SA, putative	small ribosomal subunit	structural constituent of ribosome	translation	1.18292	0.346956	0.835961	0.0487935	1.05561	-1.00682	1.13412	-0.708653	1.84278
LinJ.04.0950	60S ribosomal protein L10, putative	ribosome	structural constituent of ribosome	translation	1.45956	-0.24099	1.70055	0.12598	0.551481	-0.425501	1.33358	-0.792471	2.12605
LinJ.29.2570	60S ribosomal protein L13, putative	ribosome	structural constituent of ribosome	translation	-1.49474	0.343973	-1.83872	-0.636931	0.053979	-0.69091	-0.857814	0.289994	-1.14781
LinJ.22.1370	60S ribosomal protein L14, putative	ribosome	structural constituent of ribosome	translation	1.05062	-0.324891	1.37551	0.0652058	-0.203576	0.268782	0.985412	-0.121315	1.10673
LinJ.22.1410	60S ribosomal protein L14, putative	ribosome	structural constituent of ribosome	translation	-1.04269	-0.411976	-0.630717	-0.334183	-1.38355	1.04937	-0.70851	0.971572	-1.68008
LinJ.11.1130	60S ribosomal protein L28, putative	ribosome	structural constituent of ribosome	translation	-1.35978	-0.348793	-1.01099	-0.595526	-0.812627	0.217101	-0.764256	0.463834	-1.22809
LinJ.26.2360	60S ribosomal protein L35, putative	ribosome	structural constituent of ribosome	translation	1.08735	0.205266	0.882087	0.286172	0.904931	-0.618759	0.801182	-0.699665	1.50085
LinJ.35.1870	60S ribosomal protein L5, putative	ribosome	5S rRNA binding, structural constituent of ribosome	translation	-1.056	-1.56292	0.506923	-0.802621	-0.0558986	-0.746723	-0.253374	-1.50702	1.25365
LinJ.21.1290	60S ribosomal protein L9, putative	ribosome	rRNA binding, structural constituent of ribosome	translation	-1.33333	0.158106	-1.49144	-0.315633	-0.0558986	-0.259734	-1.0177	0.214005	-1.2317
LinJ.35.3330	60S ribosomal subunit protein L31, putative	ribosome	structural constituent of ribosome	translation	-1.06074	0.221637	-1.28238	-0.367622	-0.189916	-0.177706	-0.693122	0.411553	-1.10467
LinJ.34.3620	ribosomal protein L14, putative	large ribosomal subunit	structural constituent of ribosome	translation	-1.42126	-0.726417	-0.69484	-0.502655	-0.318933	-0.183722	-0.918602	-0.407484	-0.511118
LinJ.35.1890	ribosomal protein L15, putative	ribosome	structural constituent of ribosome	translation	-1.29697	0.0351006	-1.33207	-0.711711	-0.111148	-0.600563	-0.58526	0.146249	-0.731509
LinJ.14.1010	Ribosomal protein L16p/L10e, putative	ribosome	structural constituent of ribosome	translation	1.21716	0.566365	0.650793	-0.284816	1.16649	-1.45131	1.50197	-0.600129	2.1021
LinJ.29.1160	ribosomal protein L1a, putative	ribosome	structural constituent of ribosome	translation	-1.05815	0.162569	-1.22072	-0.382478	-0.193688	-0.18879	-0.675669	0.356256	-1.03193
LinJ.32.3320	ribosomal protein L3, putative	ribosome	structural constituent of ribosome	translation	-1.7806	0.320268	-2.10087	-1.02438	0.149216	-1.1736	-0.756218	0.171052	-0.92727
LinJ.10.0050	ribosomal protein l35a, putative	ribosome	structural constituent of ribosome	translation	-1.52336	-0.361284	-1.16208	-0.324894	0.513467	-0.838361	-1.19847	-0.874751	-0.323715
LinJ.20.1620	ribosomal protein S11 homolog	ribosome	structural constituent of ribosome	translation	-1.28278	0.432509	-1.71528	-0.0903755	0.179914	-0.27029	-1.1924	0.252595	-1.44499
LinJ.01.0430	ribosomal protein S7, putative	ribosome	structural constituent of ribosome	translation	-1.0595	-0.00719275	-1.0523	-0.167138	-0.216961	0.0498226	-0.892358	0.209768	-1.10213
LinJ.24.1560	translationally controlled tumor protein (TCTP), putative	mitochondrion	n/a	translation	2.24235	0.23862	2.00373	0.262649	1.35107	-1.08842	1.9797	-1.11245	3.09214
LinJ.31.1930	ubiquitin-fusion protein	ribosome	structural constituent of ribosome	translation	2.71558	0.889209	1.82637	0.664146	1.13989	-0.475743	2.05144	-0.25068	2.30212
LinJ.15.1200	60S acidic ribosomal protein P2	ribosome	structural constituent of ribosome	translational elongation	1.67119	-0.24099	1.91218	0.110322	-1.0559	1.16622	1.56087	0.814909	0.745959
LinJ.09.1030	elongation factor-1 gamma	eukaryotic translation elongation factor 1 complex, nucleus	calcium ion binding, phospholipid binding, translation elongation factor activity	translational elongation	1.69346	0.137522	1.55594	0.263378	1.16341	-0.900037	1.43008	-1.02589	2.45597
LinJ.36.1490	translation elongation factor 1-beta, putative	eukaryotic translation elongation factor 1 complex	translation elongation factor activity	translational elongation	1.02228	-0.00373956	1.02602	0.220404	0.65567	-0.435266	0.801875	-0.65941	1.46129
LinJ.24.0830	phosphotransferase, putative	n/a	exonuclease activity, nucleic acid binding, transferase activity, transferring phosphorus-containing groups	tRNA splicing, via endonucleolytic cleavage and ligation	-1.06578	0.174048	-1.23982	-1.47464	-0.756338	-0.718302	0.408864	0.930386	-0.521522
LinJ.19.0110	QA-SNARE protein putative	n/a	n/a	vesicle-mediated transport	1.15662	-0.24099	1.39761	0.110322	-1.37783	1.48815	1.04629	1.13684	-0.0905426
