# Supplementary material for: Ribosome Profiling Reveals HSP90 Inhibitor Effects on Stage-Specific Protein Synthesis in Leishmania donovani
Source: mSystems. 2018 Nov 20;3(6):e00214-18. doi: 10.1128/mSystems.00214-18 (PMC6247020; doi:10.1128/mSystems.00214-18)
Supplement: TABLE S7 [file sys006182293st7.xls]

## Sheet: Table S7
	Chaperones and stress proteins	WT+RAD vs WT-RAD			WT+RAD vs Hsp90rr+RAD			Hsp90rr+RAD vs WT-RAD
Gene ID	Annotation	∆RFP	∆RNA	∆TE	∆RFP	∆RNA	∆TE	∆RFP	∆RNA	∆TE
LinJ.22.0670	A2 protein	2.87282	0.576146	2.29668	2.13138	0.398667	1.73272	0.74144	0.177479	0.563961
LinJ.24.1350	cyclophilin 8, putative	0.731731	-1.0186	1.75033	-0.582497	-1.24854	0.666047	1.31423	0.229946	1.08428
LinJ.33.0940	DNAj, putative	1.16905	-0.24099	1.41004	-0.244661	0.215403	-0.460064	1.41371	-0.456393	1.87011
LinJ.27.2350	DNAj, putative	1.05929	0.550145	0.509149	0.911355	1.0996	-0.188244	0.147939	-0.549455	0.697393
LinJ.25.2290	DnaJ/Zinc-finger double-stranded RNA-binding, putative	1.06351	0.813458	0.250049	0.269979	0.175427	0.0945516	0.793528	0.638031	0.155497
LinJ.29.1360	HSP100	0.673798	0.300904	0.372894	0.0329368	0.573458	-0.540521	0.640861	-0.272554	0.913415
LinJ.34.0230	HSP23	1.08623	-0.494747	1.58097	0.666715	-0.603386	1.2701	0.419511	0.10864	0.310872
LinJ.28.3040	HSP70, putative	1.02357	-0.328453	1.35202	0.482069	0.171512	0.310557	0.541502	-0.499965	1.04147
LinJ.33.0350	HSP90	1.60147	0.371922	1.22955	0.410966	-0.949367	1.36033	1.1905	1.32129	-0.130784
LinJ.30.2480	mtHSP70	1.53535	0.320609	1.21474	0.271689	1.11919	-0.847499	1.26366	-0.79858	2.06224
LinJ.04.0710	Tir chaperone protein (CesT) family/PDZ domain containing protein, putative	-1.07604	0.430956	-1.507	-0.219827	0.5918	-0.811626	-0.856218	-0.160844	-0.695374
LinJ.36.2190	TPR repeat, putative	1.02733	0.607007	0.420326	-1.67104	-0.693329	-0.977709	2.69837	1.30034	1.39804
LinJ.26.0360	TPR repeat, putative	-1.07755	1.81639e-05	-1.07757	-0.936221	0.000684943	-0.936906	-0.141333	-0.000666779	-0.140666
LinJ.05.0410	TPR repeat, putative	-1.15975	-0.677089	-0.482664	-0.359163	-0.491998	0.132834	-0.800589	-0.185091	-0.615498
	Redox proteins	WT+RAD vs WT-RAD			WT+RAD vs Hsp90rr+RAD			Hsp90rr+RAD vs WT-RAD
Gene ID	Annotation	∆RFP	∆RNA	∆TE	∆RFP	∆RNA	∆TE	∆RFP	∆RNA	∆TE
LinJ.32.2880	As/Sb Reductase, putative	1.25615	-0.919062	2.17521	-0.20518	-1.31893	1.11375	1.46133	0.399871	1.06146
LinJ.34.0070	ascorbate peroxidase, putative	1.84488	0.481476	1.3634	0.436017	1.13051	-0.694498	1.40886	-0.649038	2.0579
LinJ.31.2600	ferredoxin, 2fe-2s-like protein	0.934224	0.12158	0.812643	1.28025	-0.133901	1.41415	-0.346023	0.255481	-0.601505
LinJ.27.0670	glutaredoxin-like protein	1.39567	-0.24099	1.63666	1.12111	-0.0680733	1.18918	0.274563	-0.172917	0.44748
LinJ.26.0770	glutathione peroxidase-like protein, putative	2.51249	0.576146	1.93635	1.03834	0.694123	0.344213	1.47416	-0.117977	1.59213
LinJ.26.0780	glutathione peroxidase-like protein, putative	1.27449	0.582132	0.692361	0.659286	0.33838	0.320906	0.615207	0.243752	0.371455
LinJ.32.1910	iron superoxide dismutase, putative	1.27513	0.0101948	1.26494	0.454473	1.10107	-0.646598	0.82066	-1.09088	1.91154
LinJ.23.0500	trypanothione synthetase, putative	1.20724	-0.0604177	1.26766	-0.0316972	-0.826417	0.79472	1.23894	0.765999	0.47294
LinJ.29.1250	tryparedoxin 1	1.17043	0.430129	0.740303	0.740952	0.951088	-0.210136	0.42948	-0.520959	0.950439
LinJ.15.1140	tryparedoxin peroxidase	1.12	0.235109	0.884888	0.222095	0.98363	-0.761535	0.897902	-0.748521	1.64642
LinJ.15.1100	tryparedoxin peroxidase	1.0294	0.406201	0.623196	0.378451	1.0183	-0.639851	0.650945	-0.612101	1.26305
	Proteolysis	WT+RAD vs WT-RAD			WT+RAD vs Hsp90rr+RAD			Hsp90rr+RAD vs WT-RAD
Gene ID	Annotation	∆RFP	∆RNA	∆TE	∆RFP	∆RNA	∆TE	∆RFP	∆RNA	∆TE
LinJ.26.2720	CAAX prenyl protease 2, putative	1.26983	0.12158	1.14825	0.194386	-0.470936	0.665322	1.07544	0.592516	0.482924
LinJ.14.0920	calpain-like cysteine peptidase, putative	2.15662	0.246675	1.90994	0.110322	0.846804	-0.736482	2.04629	-0.600129	2.64642
LinJ.20.1210	calpain-like cysteine peptidase, putative	1.06732	0.0445247	1.0228	0.112723	0.962203	-0.84948	0.954597	-0.917679	1.87228
LinJ.36.6520	carboxypeptidase, putative	1.70012	0.176863	1.52325	0.973795	0.952563	0.021232	0.726321	-0.7757	1.50202
LinJ.14.0180	carboxypeptidase, putative	1.05076	0.339032	0.711723	0.753361	0.878788	-0.125427	0.297394	-0.539756	0.83715
LinJ.10.0490	GP63, leishmanolysin	0.593187	-0.130807	0.723994	-0.857257	0.331125	-1.18838	1.45044	-0.461932	1.91237
LinJ.22.1540	metallo-peptidase, Clan MA(E), Family M3, putative, partial	1.74615	-0.475455	2.22161	0.414103	-0.491998	0.9061	1.33205	0.0165425	1.31551
LinJ.36.4230	metallo-peptidase, Clan MC, Family M14, putative	1.02169	0.268024	0.753663	0.197785	-0.168373	0.366158	0.823902	0.436397	0.387505
LinJ.09.1360	PPPDE putative peptidase domain containing protein, putative	1.36916	-0.530497	1.89966	-0.092171	0.529064	-0.621235	1.46133	-1.05956	2.52089
LinJ.34.4390	proteasome beta 7 subunit, (putative)	2.13436	-0.610224	2.74459	0.532854	0.207136	0.325718	1.60151	-0.81736	2.41887
LinJ.01.0730	ubiquitin activating enzyme, putative	1.0497	-0.129097	1.1788	0.488833	-0.744697	1.23353	0.560867	0.6156	-0.0547325
LinJ.28.0500	ubiquitin activating enzyme, putative	-1.34818	-1.34533	-0.00284958	-0.00215288	-0.640861	0.638708	-1.34602	-0.704466	-0.641558
LinJ.36.4580	ubiquitin protein ligase, putative (fragment)	1.25615	-0.134075	1.39023	1.28025	1.16649	0.113753	-0.0240952	-1.30057	1.27647
LinJ.32.0730	ubiquitin-conjugating enzyme E2, putative	1.09861	0.75901	0.3396	0.609128	-0.0558986	0.665026	0.489483	0.814909	-0.325426
LinJ.21.0500	ubiquitin-conjugating enzyme-like protein	1.02556	0.278384	0.74718	0.110322	0.72651	-0.616188	0.915242	-0.448126	1.36337
LinJ.31.1930	ubiquitin-fusion protein	2.71558	0.889209	1.82637	0.664146	1.13989	-0.475743	2.05144	-0.25068	2.30212
LinJ.13.0620	ubiquitin-like protein	1.18506	0.144664	1.04039	0.946119	0.87456	0.0715587	0.238939	-0.729897	0.968836
	Amastin-like proteins	WT+RAD vs WT-RAD			WT+RAD vs Hsp90rr+RAD			Hsp90rr+RAD vs WT-RAD
Gene ID	Annotation	∆RFP	∆RNA	∆TE	∆RFP	∆RNA	∆TE	∆RFP	∆RNA	∆TE
LinJ.30.1490	ama1 protein, putative	1.25615	-0.521098	1.77725	-1.18666	-0.0558986	-1.13076	2.44281	-0.465199	2.90801
LinJ.08.0650	Amastin surface glycoprotein, putative	1.05838	0.421358	0.637023	0.715138	0.724535	-0.00939677	0.343243	-0.303177	0.64642
LinJ.08.0780	amastin-like protein	2.15662	1.21844	0.938174	1.91768	1.40353	0.514144	0.238939	-0.185091	0.424031
LinJ.08.0680	amastin-like protein	2.10415	0.12158	1.98257	-0.594222	0.529064	-1.12329	2.69837	-0.407484	3.10585
LinJ.34.1040	amastin-like protein	2.07772	0.374093	1.70362	0.911288	1.37111	-0.459823	1.16643	-0.997019	2.16345
LinJ.29.1450	amastin-like protein	1.51276	0.806316	0.706444	-0.395206	0.0403167	-0.435523	1.90797	0.765999	1.14197
LinJ.08.0760	amastin-like protein	1.03376	0.75901	0.274749	0.43225	-0.207902	0.640152	0.601509	0.966912	-0.365402
LinJ.24.1300	amastin-like surface protein-like protein	2.59719	-0.588913	3.1861	0.307623	-0.181429	0.489053	2.28957	-0.407484	2.69705
LinJ.34.1680	amastin-like surface protein, putative	2.30346	-0.24099	2.54445	0.74259	-1.0559	1.79849	1.56087	0.814909	0.745959
LinJ.34.1010	amastin-like surface protein, putative	1.80869	0.566365	1.24233	0.321826	1.52906	-1.20724	1.48687	-0.962699	2.44957
LinJ.34.1020	amastin-like surface protein, putative	1.52718	0.264245	1.26293	-0.423255	0.759677	-1.18293	1.95043	-0.495431	2.44587
LinJ.34.1690	amastin-like surface protein, putative	1.34926	-0.977956	2.32722	-0.0596032	1.52906	-1.58867	1.40886	-2.50702	3.91588
LinJ.34.1730	amastin-like surface protein, putative	1.03063	0.185275	0.845353	0.206726	-0.462524	0.66925	0.823902	0.647799	0.176103
LinJ.34.1150	amastin-like surface protein, putative	1.01498	0.39644	0.618545	-0.223955	1.02899	-1.25294	1.23894	-0.63255	1.87149
LinJ.29.3010	amastin, putative	4.30346	0.0485167	4.25494	-0.635922	-0.181429	-0.454492	4.93938	0.229946	4.70943
LinJ.29.3030	amastin, putative	2.28262	0.555477	1.72715	-0.0992733	0.0342992	-0.133573	2.3819	0.521177	1.86072
LinJ.31.0460	amastin, putative	1.44263	0.212728	1.2299	0.641273	0.429528	0.211745	0.801359	-0.2168	1.01816
LinJ.29.3000	amastin, putative	1.15662	0.174048	0.982568	-1.40425	-0.377827	-1.02642	2.56087	0.551874	2.00899
	Chromatin proteins	WT+RAD vs WT-RAD			WT+RAD vs Hsp90rr+RAD			Hsp90rr+RAD vs WT-RAD
Gene ID	Annotation	∆RFP	∆RNA	∆TE	∆RFP	∆RNA	∆TE	∆RFP	∆RNA	∆TE
LinJ.20.0460	Cell cycle checkpoint protein RAD1-like, putative (fragment)	-1.48081	-0.977956	-0.502858	0.695284	-0.792864	1.48815	-2.1761	-0.185091	-1.99101
LinJ.28.2550	DNA replication licensing factor MCM6, putative	-1.0982	-1.14788	0.0496826	-0.0741027	-1.0559	0.981796	-1.0241	-0.0919819	-0.932113
LinJ.09.0930	histone h1-like protein	1.04132	0.279842	0.761481	0.508653	0.233608	0.275045	0.53267	0.0462342	0.486436
LinJ.09.0930	histone h1-like protein	1.04132	0.279842	0.761481	0.508653	0.233608	0.275045	0.53267	0.0462342	0.486436
LinJ.27.1120	histone H1, putative	1.3872	0.376604	1.0106	1.02896	0.841803	0.187159	0.358238	-0.465199	0.823437
LinJ.27.1070	histone H1, putative	1.03996	0.0960451	0.943919	1.07004	0.299114	0.770921	-0.030071	-0.203069	0.172998
LinJ.27.1120	histone H1, putative	1.3872	0.376604	1.0106	1.02896	0.841803	0.187159	0.358238	-0.465199	0.823437
LinJ.27.1070	histone H1, putative	1.03996	0.0960451	0.943919	1.07004	0.299114	0.770921	-0.030071	-0.203069	0.172998
LinJ.29.1850	histone H2A, putative	5.00747	1.08094	3.92653	1.96118	1.68107	0.280111	3.04629	-0.600129	3.64642
LinJ.29.1870	histone H2A, putative	2.0502	-0.759002	2.8092	0.897513	0.228643	0.66887	1.15268	-0.987645	2.14033
LinJ.29.1850	histone H2A, putative	5.00747	1.08094	3.92653	1.96118	1.68107	0.280111	3.04629	-0.600129	3.64642
LinJ.29.1870	histone H2A, putative	2.0502	-0.759002	2.8092	0.897513	0.228643	0.66887	1.15268	-0.987645	2.14033
LinJ.19.0040	histone H2B	2.68763	-0.796299	3.48393	1.33321	-0.147737	1.48095	1.35442	-0.648562	2.00298
LinJ.09.1410	histone H2B	1.53227	-0.492529	2.02479	0.888674	0.120822	0.767852	0.643592	-0.613351	1.25694
LinJ.19.0040	histone H2B	2.68763	-0.796299	3.48393	1.33321	-0.147737	1.48095	1.35442	-0.648562	2.00298
LinJ.09.1410	histone H2B	1.53227	-0.492529	2.02479	0.888674	0.120822	0.767852	0.643592	-0.613351	1.25694
LinJ.16.0600	histone H3, putative	1.23958	-0.504733	1.74431	0.974396	0.0228134	0.951583	0.265182	-0.527547	0.792729
LinJ.16.0600	histone H3, putative	1.23958	-0.504733	1.74431	0.974396	0.0228134	0.951583	0.265182	-0.527547	0.792729
LinJ.36.0020	histone H4	1.4431	-1.32779	2.77089	0.640029	-0.292599	0.932628	0.803068	-1.0352	1.83826
LinJ.15.0010	histone H4	1.03429	-0.210293	1.24458	0.763816	0.536677	0.227139	0.270475	-0.74697	1.01745
LinJ.35.0020	histone H4, putative, pseudogene	1.20444	-0.108453	1.3129	0.706529	0.348625	0.357904	0.497915	-0.457077	0.954993
LinJ.30.1010	Histone-binding protein RBBP4, putative	-1.3877	-1.46338	0.0756778	-2.21161	-0.792864	-1.41874	0.823902	-0.670518	1.49442
LinJ.26.0710	Regulator of chromosome condensation (RCC1) repeat, putative	1.67119	-0.188523	1.85971	0.769285	-0.418469	1.18775	0.901904	0.229946	0.671958
	Protein Synthesis	WT+RAD vs WT-RAD			WT+RAD vs Hsp90rr+RAD			Hsp90rr+RAD vs WT-RAD
Gene ID	Annotation	∆RFP	∆RNA	∆TE	∆RFP	∆RNA	∆TE	∆RFP	∆RNA	∆TE
LinJ.36.1050	40S ribosomal protein S10, putative	-1.22762	0.0256557	-1.25327	-0.187222	-0.385022	0.1978	-1.0404	0.410678	-1.45107
LinJ.36.1000	40S ribosomal protein S18, putative	1.10591	-0.149567	1.25548	-0.21395	0.627244	-0.841194	1.31986	-0.776811	2.09667
LinJ.26.1620	40S ribosomal protein S33, putative	1.18576	0.536618	0.649145	-0.000709464	-0.377827	0.377117	1.18647	0.914444	0.272027
LinJ.35.0400	40S ribosomal protein S3A, putative	-1.37622	0.31514	-1.69136	-0.602668	0.0366136	-0.639282	-0.773552	0.278526	-1.05208
LinJ.13.1130	40S ribosomal protein S4, putative	-1.09363	-0.0193582	-1.07427	-0.224266	-0.0421367	-0.182129	-0.86936	0.0227785	-0.892139
LinJ.11.0970	40S ribosomal protein S5	-1.09855	0.389487	-1.48803	-0.197935	0.187555	-0.38549	-0.900612	0.201932	-1.10254
LinJ.24.2160	40S ribosomal protein S8, putative	1.06299	-0.341637	1.40462	-0.113905	0.786273	-0.900177	1.17689	-1.12791	2.3048
LinJ.36.5240	40S ribosomal protein SA, putative	1.18292	0.346956	0.835961	0.0487935	1.05561	-1.00682	1.13412	-0.708653	1.84278
LinJ.15.1200	60S acidic ribosomal protein P2	1.67119	-0.24099	1.91218	0.110322	-1.0559	1.16622	1.56087	0.814909	0.745959
LinJ.04.0950	60S ribosomal protein L10, putative	1.45956	-0.24099	1.70055	0.12598	0.551481	-0.425501	1.33358	-0.792471	2.12605
LinJ.36.3950	60S ribosomal protein L10a, putative	-1.43743	0.222721	-1.66015	-0.418921	-0.00722474	-0.411696	-1.01851	0.229946	-1.24845
LinJ.29.2570	60S ribosomal protein L13, putative	-1.49474	0.343973	-1.83872	-0.636931	0.053979	-0.69091	-0.857814	0.289994	-1.14781
LinJ.22.1370	60S ribosomal protein L14, putative	1.05062	-0.324891	1.37551	0.0652058	-0.203576	0.268782	0.985412	-0.121315	1.10673
LinJ.22.1410	60S ribosomal protein L14, putative	-1.04269	-0.411976	-0.630717	-0.334183	-1.38355	1.04937	-0.70851	0.971572	-1.68008
LinJ.11.1130	60S ribosomal protein L28, putative	-1.35978	-0.348793	-1.01099	-0.595526	-0.812627	0.217101	-0.764256	0.463834	-1.22809
LinJ.26.2360	60S ribosomal protein L35, putative	1.08735	0.205266	0.882087	0.286172	0.904931	-0.618759	0.801182	-0.699665	1.50085
LinJ.36.0210	elongation factor 2	1.17244	-0.05382	1.22626	0.167381	1.02882	-0.861443	1.00506	-1.08264	2.0877
LinJ.34.2230	Elongation factor Tu GTP binding domain containing protein, putative	1.00327	0.428861	0.574404	0.807395	0.372945	0.43445	0.19587	0.0559167	0.139954
LinJ.09.1030	elongation factor-1 gamma	1.69346	0.137522	1.55594	0.263378	1.16341	-0.900037	1.43008	-1.02589	2.45597
LinJ.25.0760	eukaryotic initiation factor 5a, putative	0.948849	0.127655	0.821194	-0.204103	0.627842	-0.831945	1.15295	-0.500187	1.65314
LinJ.36.0950	eukaryotic translation initiation factor 6 (eIF-6), putative	1.07768	0.71719	0.360486	0.976241	1.12467	-0.148433	0.101436	-0.407484	0.508919
LinJ.34.3620	ribosomal protein L14, putative	-1.42126	-0.726417	-0.69484	-0.502655	-0.318933	-0.183722	-0.918602	-0.407484	-0.511118
LinJ.35.1890	ribosomal protein L15, putative	-1.29697	0.0351006	-1.33207	-0.711711	-0.111148	-0.600563	-0.58526	0.146249	-0.731509
LinJ.14.1010	Ribosomal protein L16p/L10e, putative	1.21716	0.566365	0.650793	-0.284816	1.16649	-1.45131	1.50197	-0.600129	2.1021
LinJ.29.1160	ribosomal protein L1a, putative	-1.05815	0.162569	-1.22072	-0.382478	-0.193688	-0.18879	-0.675669	0.356256	-1.03193
LinJ.32.3320	ribosomal protein L3, putative	-1.7806	0.320268	-2.10087	-1.02438	0.149216	-1.1736	-0.756218	0.171052	-0.92727
LinJ.10.0050	ribosomal protein l35a, putative	-1.52336	-0.361284	-1.16208	-0.324894	0.513467	-0.838361	-1.19847	-0.874751	-0.323715
LinJ.20.1620	ribosomal protein S11 homolog	-1.28278	0.432509	-1.71528	-0.0903755	0.179914	-0.27029	-1.1924	0.252595	-1.44499
LinJ.01.0430	ribosomal protein S7, putative	-1.0595	-0.00719275	-1.0523	-0.167138	-0.216961	0.0498226	-0.892358	0.209768	-1.10213
LinJ.36.1490	translation elongation factor 1-beta, putative	1.02228	-0.00373956	1.02602	0.220404	0.65567	-0.435266	0.801875	-0.65941	1.46129
LinJ.12.0001	translation initiation factor EIF-2b alpha subunit, putative	0.671189	0.26151	0.409679	1.06028	0.276677	0.783604	-0.389092	-0.0151663	-0.373926
LinJ.30.2760	Translation machinery associated TMA7, putative	1.39366	0.82314	0.570515	0.721757	0.467663	0.254093	0.671899	0.355477	0.316422
	Protein phosphorylation	WT+RAD vs WT-RAD			WT+RAD vs Hsp90rr+RAD			Hsp90rr+RAD vs WT-RAD
Gene ID	Annotation	∆RFP	∆RNA	∆TE	∆RFP	∆RNA	∆TE	∆RFP	∆RNA	∆TE
LinJ.27.1680	casein kinase I-like protein	-2.65074	0.0220445	-2.67278	-1.3751	-0.0558986	-1.31921	-1.27563	0.0779431	-1.35358
LinJ.29.2260	cdc2-related kinase 10, putative	1.23062	0.039118	1.1915	0.991677	0.224209	0.767468	0.238939	-0.185091	0.424031
LinJ.33.1930	dual-specificity protein kinase, putative	1.99312	0.928935	1.06418	0.666715	-0.345405	1.01212	1.3264	1.27434	0.0520618
LinJ.36.0920	mitogen-activated protein kinase kinase 5	1.80869	0.0220445	1.78665	-0.015209	-0.792864	0.777655	1.8239	0.814909	1.00899
LinJ.35.4060	protein kinase A catalytic subunit isoform 1	1.33476	0.185275	1.14949	-0.459994	0.978049	-1.43804	1.79476	-0.792774	2.58753
LinJ.32.1350	Protein kinase domain containing protein, putative	1.61872	0.039118	1.5796	0.695284	0.861639	-0.166355	0.923437	-0.822521	1.74596
LinJ.32.1350	Protein kinase domain containing protein, putative	1.61872	0.039118	1.5796	0.695284	0.861639	-0.166355	0.923437	-0.822521	1.74596
LinJ.29.0380	protein kinase-like protein	1.2668	0.921281	0.345517	0.643196	0.176762	0.466434	0.623603	0.744519	-0.120916
LinJ.17.0440	protein kinase, putative	2.20724	0.450888	1.75635	2.9683	1.01449	1.95381	-0.761061	-0.563603	-0.197458
LinJ.35.4690	protein kinase, putative	1.25615	-1.70042	2.95657	1.01721	-2.14336	3.16057	0.238939	0.44294	-0.204001
LinJ.14.1510	protein kinase, putative	1.0497	0.633479	0.416222	0.488833	-0.181429	0.670263	0.560867	0.814909	-0.254041
LinJ.19.0590	protein kinase, putative	-1.19131	-0.299884	-0.891424	-0.889678	-0.897201	0.00752269	-0.301629	0.597317	-0.898946
LinJ.19.1510	protein kinase, putative	-1.32881	0.343973	-1.67278	-0.375105	-0.792864	0.417759	-0.953706	1.13684	-2.09054
LinJ.19.1640	protein kinase, putative	-1.65074	-1.24099	-0.409749	-0.889678	-1.43441	0.544732	-0.761061	0.19342	-0.954481
LinJ.28.3240	serine/threonine kinase, putative	1.15662	-0.977956	2.13457	-0.0823232	-1.47094	1.38861	1.23894	0.492981	0.745959
	Fatty acid synthesis	WT+RAD vs WT-RAD			WT+RAD vs Hsp90rr+RAD			Hsp90rr+RAD vs WT-RAD
Gene ID	Annotation	∆RFP	∆RNA	∆TE	∆RFP	∆RNA	∆TE	∆RFP	∆RNA	∆TE
LinJ.14.0770	fatty acid elongase, putative	1.93422	-0.825952	2.76018	-0.304716	-0.640861	0.336145	2.23894	-0.185091	2.42403
LinJ.14.0710	fatty acid elongase, putative	1.08262	-0.0268651	1.10948	-0.70476	0.71462	-1.41938	1.78738	-0.741485	2.52886
LinJ.14.0720	fatty acid elongase, putative	-1.12437	0.343973	-1.46834	-0.764827	1.06963	-1.83446	-0.359544	-0.72566	0.366115
LinJ.14.0750	fatty acid elongase, putative	-1.2357	-0.24099	-0.994712	-1.0596	-2.51533	1.45573	-0.176098	2.27434	-2.45044
LinJ.14.0670	fatty acid elongase, putative	-1.62217	0.148957	-1.77113	-1.10888	0.0975113	-1.20639	-0.513293	0.0514453	-0.564738
LinJ.01.0520	fatty acyl CoA synthetase 2, putative	-1.91753	-0.793531	-1.12399	-1.38153	-0.396936	-0.984596	-0.535994	-0.396595	-0.139399
LinJ.03.0220	long chain fatty Acyl CoA synthetase, putative	-1.48186	-0.24099	-1.24087	-1.01416	0.162742	-1.1769	-0.467702	-0.403732	-0.0639702
LinJ.01.0540	long-chain-fatty-acid-CoA ligase, putative	-1.66311	-0.0135794	-1.64953	-1.30044	0.658699	-1.95914	-0.362671	-0.672279	0.309608
